# Supplementary material for: In Silico Predictions of Ecological Plasticity Mediated by Protein Family Expansions in Early-Diverging Fungi
Source: J Fungi (Basel). 2022 Jan 9;8(1):67. doi: 10.3390/jof8010067 (PMC8778642; doi:10.3390/jof8010067)
Supplement: Supplementary file 1 [file jof-08-00067-s001.zip]

Archive with 2 entries (2 files):
- Supplementary_Dataset_DS1.txt
- Supplementary_Tables.xlsx
