# Supplementary material for: In Silico Predictions of Ecological Plasticity Mediated by Protein Family Expansions in Early-Diverging Fungi
Source: J Fungi (Basel). 2022 Jan 9;8(1):67. doi: 10.3390/jof8010067 (PMC8778642; doi:10.3390/jof8010067)
Supplement: Supplementary file 1 [file jof-08-00067-s001.zip › Supplementary_Dataset_DS1.txt]

------
1.A.1
------
(>XP_011117279.1_Arthrobotrys_oligospora_0_Arthrobotrys_oligospora_0_XP_011117279.1:0.8401129801,>XP_962200.2_Neurospora_crassa_176_Neurospora_crassa_176_XP_962200.2:0.7299227443,((>XP_011121384.1_Arthrobotrys_oligospora_15_Arthrobotrys_oligospora_15_XP_011121384.1:0.4365833626,(>XP_957680.2_Neurospora_crassa_163_Neurospora_crassa_163_XP_957680.2:0.6435415609,(>XP_001838123.2_Coprinopsis_cinerea_107_Coprinopsis_cinerea_107_XP_001838123.2:0.4821092706,>XP_002910745.1_Coprinopsis_cinerea_117_Coprinopsis_cinerea_117_XP_002910745.1:0.5093773476)/1:0.4190245032)/0.955:0.1488272441)/1:0.2380967403,((>XP_712629.2_Candida_albicans_70_Candida_albicans_70_XP_712629.2:1.0562668447,(>XP_502461.1_Yarrowia_lipolytica_259_Yarrowia_lipolytica_259_XP_502461.1:0.2122343387,>XP_503490.1_Yarrowia_lipolytica_262_Yarrowia_lipolytica_262_XP_503490.1:0.4162672414)/1:0.4936273949)/0.962:0.3452251970,(((((>XP_003889429.1_Puccinia_graminis_210_Puccinia_graminis_210_XP_003889429.1:0.8342100382,>XP_011392261.1_Ustilago_maydis_247_Ustilago_maydis_247_XP_011392261.1:0.8944288076)/0.993:0.2979901648,((((Mortierella_elongata_AG_77_voltage_gated_potassium_channel_OAQ26479.1:0.3110485072,Mortierella_verticillata_NRRL_6337_MVEG_01098_KFH73884.1:0.2656868029)/0.951:0.0999422654,Mortierella_elongata_AG_77_voltage_gated_potassium_channel_OAQ36536.1:0.1323514475)/0.841:0.5025381105,>XP_011388860.1_Ustilago_maydis_231_Ustilago_maydis_231_XP_011388860.1:3.4209260561)/0:0.0000027659,(((Anaeromyces_robustus_voltage_gated_potassium_channel_ORX72590.1:0.1426168805,(Piromyces_finnis_voltage_gated_potassium_channel_ORX57715.1:0.0838201434,Piromyces_sp._E2_PIROE2DRAFT_68727_OUM68241.1:0.0496344210)/0.994:0.0490799815)/0.998:0.0381117880,Neocallimastix_californiae_voltage_gated_potassium_channel_ORY73033.1:0.0524862588)/0.679:0.0878794361,Neocallimastix_californiae_voltage_gated_potassium_channel_ORY28660.1:0.0324798049)/1:1.2459457225)/0.994:0.2314572641)/0.777:0.1069633108,Smittium_mucronatum_Outward_rectifier_potassium_channel_TOK1_OLY85655.1:1.8596504012)/0.814:0.1292170899,(((Basidiobolus_meristosporus_CBS_931.73_voltage_gated_potassium_channel_ORX92475.1:0.8498602672,Basidiobolus_meristosporus_CBS_931.73_voltage_gated_potassium_channel_ORX95683.1:0.7565561032)/1:0.4436716947,((Conidiobolus_coronatus_NRRL_28638_voltage_gated_potassium_channel_KXN69389.1:0.1392247256,((Conidiobolus_coronatus_NRRL_28638_voltage_gated_potassium_channel_KXN69397.1:0.3927723091,Conidiobolus_coronatus_NRRL_28638_voltage_gated_potassium_channel_KXN69390.1:0.6143825730)/0.976:0.1039603532,Conidiobolus_coronatus_NRRL_28638_voltage_gated_potassium_channel_KXN69396.1:0.8075420404)/0.712:0.0604335084)/0.658:0.0553329959,(Conidiobolus_coronatus_NRRL_28638_voltage_gated_potassium_channel_KXN69398.1:0.2204248076,Conidiobolus_coronatus_NRRL_28638_voltage_gated_potassium_channel_KXN69399.1:0.3959520826)/0.961:0.1589653662)/1:0.8081805548)/0.848:0.1263262025,(((((Absidia_glauca__SAM00378.1:0.4701600936,((Lichtheimia_ramosa_LRAMOSA08893_CDS06365.1:0.0265927518,(Lichtheimia_corymbifera_JMRC_FSU_9682_predicted_protein_CDH57882.1:0.0000024796,Lichtheimia_corymbifera_JMRC_FSU_9682_predicted_protein_CDH57883.1:0.0000022306)/0.995:0.0571098581)/1:0.4382609437,Phycomyces_blakesleeanus_NRRL_1555___PHYBLDRAFT_71765_OAD78187.1:0.6190049711)/0.982:0.1846645690)/1:0.6367208333,Gonapodya_prolifera_JEL478_M427DRAFT_171706_KXS22394.1:1.0786775123)/0.981:0.2263945186,(((Lobosporangium_transversale_BCR41DRAFT_202056_ORZ26581.1:0.1056573831,(Mortierella_verticillata_NRRL_6337_MVEG_10429_KFH63736.1:0.0540148761,Mortierella_elongata_AG_77_K457DRAFT_139931_OAQ26968.1:0.1096186888)/0.987:0.0839439263)/1:0.1676604168,Mortierella_verticillata_NRRL_6337_MVEG_07959_KFH65856.1:0.1771174778)/0.999:0.1241759078,Mortierella_elongata_AG_77_K457DRAFT_19088_OAQ29585.1:0.2430513082)/1:0.5630342153)/0.845:0.1511775833,Batrachochytrium_salamandrivorans_BSLG_04732_OON05368.1:1.4486226025)/1:0.4060066700,((Anaeromyces_robustus_voltage_gated_potassium_channel_ORX87795.1:0.0342631659,((Neocallimastix_californiae_voltage_gated_potassium_channel_ORY72312.1:0.0896711139,Neocallimastix_californiae_voltage_gated_potassium_channel_ORY86571.1:0.1113808361)/1:0.2505234184,Piromyces_finnis_voltage_gated_potassium_channel_ORX55279.1:0.4031936694)/0.748:0.0186733032)/1:1.1862299633,((Batrachochytrium_salamandrivorans_BSLG_03000_OON07545.1:1.4466223603,Gonapodya_prolifera_JEL478_voltage_gated_potassium_channel_KXS20447.1:1.0994530054)/0.897:0.1725836079,((((((((>XP_002910836.1_Coprinopsis_cinerea_118_Coprinopsis_cinerea_118_XP_002910836.1:0.5312991703,>XP_012047335.1_Cryptococcus_neoformans_131_Cryptococcus_neoformans_131_XP_012047335.1:0.4181304417)/1:0.4813316065,(((((((((Absidia_glauca__SAM00405.1:0.0894037302,Absidia_glauca__SAM04229.1:0.1174491413)/0.999:0.0347874232,(Absidia_repens_BCR42DRAFT_495170_ORZ08878.1:0.0716195422,Absidia_repens_BCR42DRAFT_418845_ORZ13675.1:0.1271489281)/0.894:0.0210210178)/1:0.0659278131,((Syncephalastrum_racemosum_BCR43DRAFT_440718_ORY95870.1:0.1494245227,((Lichtheimia_ramosa_LRAMOSA00677_CDS03275.1:0.0000023650,Rhizopus_microsporus_POZ_domain_containing_protein_ORE15584.1:6.7076562342)/0.242:0.0069799601,(Lichtheimia_corymbifera_JMRC_FSU_9682_voltage_gated_potassium_channel_CDH48679.1:0.0000024081,Lichtheimia_corymbifera_JMRC_FSU_9682_RO3G_09031_CDH48680.1:0.0301780780)/0.729:0.0227115421)/1:0.1255213284)/1:0.0796587080,Phycomyces_blakesleeanus_NRRL_1555___PHYBLDRAFT_185376_OAD78887.1:0.1570953779)/0.945:0.0329873692)/0.973:0.0403963681,(Hesseltinella_vesiculosa_voltage_gated_potassium_channel_ORX45268.1:0.0688049869,Phycomyces_blakesleeanus_NRRL_1555___PHYBLDRAFT_64244_OAD75319.1:0.2733606579)/0.972:0.0627730281)/1:0.0953073443,(((((Mucor_ambiguus_voltage_gated_potassium_channel_GAN00624.1:0.0000025070,(Smittium_culicis_BTB_POZ_domain_containing_protein_KCTD7_OMJ26514.1:1.4375498477,Rhizophagus_irregularis_RhiirA1_471483_PKC58099.1:1.3632008627)/1:3.2886468700)/0.795:0.0112262382,Mucor_circinelloides_f._lusitanicus_CBS_277.49_MUCCIDRAFT_92294_OAD02664.1:0.0000023268)/0.13:0.0000028114,(Mucor_circinelloides_f._circinelloides_1006PhL_HMPREF1544_07995_EPB85239.1:0.0015258786,Parasitella_parasitica__CEP10710.1:0.0739013551)/1:0.0215342589)/0.957:0.0393160122,(((Rhizopus_microsporus_ATCC_52813_voltage_gated_potassium_channel_PHZ12280.1:0.0000028109,Rhizopus_microsporus_RMATCC62417_10725_CEG75732.1:0.0000021152)/0.127:0.0000021998,Rhizopus_microsporus_Putative_Potassium_voltage_gated_channel_subfamily_B_member_2_CEG79220.1:0.0000026693)/0.174:0.0097724813,((Rhizopus_microsporus_TPR_like_protein_ORE15051.1:0.0291936252,Rhizopus_microsporus_var._microsporus_protein_prenylyltransferase_ORE11396.1:0.0000022822)/0.225:0.0039585017,Rhizopus_delemar_RA_99_880_RO3G_09031_EIE84321.1:0.0303797066)/0.954:0.0319899032)/1:0.0964759514)/1:0.1014409763,Choanephora_cucurbitarum_Potassium_voltage_gated_channel_subfamily_D_member_1_OBZ85266.1:0.2048960339)/0.754:0.0344191861)/0.999:0.1095961930,Bifiguratus_adelaidae_BZG36_03255_OZJ03975.1:0.2926213944)/1:0.1885730215,((Rhizophagus_irregularis_voltage_gated_potassium_channel_PKC71574.1:0.0906415502,(Rhizophagus_irregularis_DAOM_181602=DAOM_197198_GLOIN_2v1553770_POG76746.1:0.0000020959,Rhizophagus_irregularis_DAOM_197198w_RirG_021150_EXX77733.1:0.0000026022)/0.935:0.0541003577)/1:0.1511622245,(((Lobosporangium_transversale_BCR41DRAFT_363783_ORY99684.1:0.1135584844,(Mortierella_elongata_AG_77_voltage_gated_potassium_channel_OAQ29832.1:0.0499184486,Mortierella_verticillata_NRRL_6337_MVEG_02783_KFH72493.1:0.0889482604)/0.951:0.0226373287)/1:0.0716036958,Mortierella_verticillata_NRRL_6337_MVEG_00898_KFH73684.1:0.0733507815)/0.996:0.0643876049,Mortierella_elongata_AG_77_voltage_gated_potassium_channel_OAQ30503.1:0.0000023342)/1:0.3658048171)/0.75:0.0840826023)/0.997:0.0922879973,(Conidiobolus_coronatus_NRRL_28638_voltage_gated_potassium_channel_KXN71391.1:0.4509380045,(((Allomyces_macrogynus_ATCC_38327__variant_KNE63586.1:0.2903284245,Allomyces_macrogynus_ATCC_38327_AMAG_08693_KNE63587.1:0.0000026091)/0.347:0.0181715574,Allomyces_macrogynus_ATCC_38327_AMAG_10122_KNE64780.1:0.0000026190)/0.992:0.1253357767,Catenaria_anguillulae_PL171_BCR44DRAFT_1436586_ORZ34385.1:0.4311265676)/1:0.3057822273)/0.991:0.1057773867)/0.895:0.0321160209,((Coemansia_reversa_NRRL_1564_voltage_gated_potassium_channel_PIA18309.1:0.2046101984,Linderina_pennispora_voltage_gated_potassium_channel_partial_ORX72431.1:0.0454942909)/1:0.5342823373,(Basidiobolus_meristosporus_CBS_931.73_voltage_gated_potassium_channel_ORX90113.1:0.0196696987,Basidiobolus_meristosporus_CBS_931.73_voltage_gated_potassium_channel_partial_ORX93434.1:0.1212851618)/1:0.3249948491)/0.992:0.1378281174)/0.865:0.0560891053)/1:0.5260368277,((((Gonapodya_prolifera_JEL478_voltage_gated_potassium_channel_KXS10639.1:0.0226731456,Gonapodya_prolifera_JEL478_voltage_gated_potassium_channel_KXS12289.1:0.0249167375)/1:0.7917012630,(Gonapodya_prolifera_JEL478_voltage_gated_potassium_channel_KXS16772.1:0.3053207960,Gonapodya_prolifera_JEL478_M427DRAFT_255002_KXS17600.1:0.3653919611)/1:0.2790192505)/0.906:0.1887445823,(Rhizoclosmatium_globosum_voltage_gated_potassium_channel_ORY49473.1:0.4188568576,Rhizoclosmatium_globosum_voltage_gated_potassium_channel_ORY50991.1:0.6384495741)/1:0.7328561816)/1:0.3323190924,(Allomyces_macrogynus_ATCC_38327_AMAG_06554_KNE61755.1:0.0374617907,Allomyces_macrogynus_ATCC_38327_AMAG_20304_KNE70658.1:0.1294600004)/1:0.9094153716)/0.855:0.1175831876)/0.963:0.1464104418,((((Basidiobolus_meristosporus_CBS_931.73_voltage_gated_potassium_channel_ORX97368.1:0.4169983061,Basidiobolus_meristosporus_CBS_931.73_voltage_gated_potassium_channel_ORX98325.1:0.2048665956)/1:0.4030324227,((((Rhizophagus_irregularis_voltage_gated_potassium_channel_PKC63268.1:0.0000024944,Rhizophagus_irregularis_DAOM_197198w_RirG_260760_EXX51575.1:0.0000025850)/0:0.0000028373,Rhizophagus_irregularis_DAOM_181602=DAOM_197198_GLOIN_2v1590016_POG73026.1:0.0000025919)/1:0.9615517810,((Rhizophagus_irregularis_voltage_gated_potassium_channel_PKC73199.1:0.0000000000,Rhizophagus_irregularis_DAOM_197198w_RirG_262270_EXX51414.1:0.0000000000):0.0000022161,Rhizophagus_irregularis_DAOM_181602=DAOM_197198_GLOIN_2v1661846_POG65900.1:0.0000021834)/1:0.3849752812)/0:0.1035568537,Bifiguratus_adelaidae_BZG36_00592_OZJ06444.1:0.5514996972)/0.948:0.1198894190)/0.999:0.1707503303,(((Smittium_culicis_Potassium_voltage_gated_channel_subfamily_B_member_1_OMJ15928.1:0.0000020350,Smittium_culicis_Potassium_voltage_gated_channel_subfamily_B_member_1_OMJ24764.1:0.0000024528)/0.134:0.0000021727,((Smittium_culicis_Potassium_voltage_gated_channel_subfamily_A_member_3_OMJ20888.1:0.0000027834,Smittium_culicis_Potassium_voltage_gated_channel_subfamily_A_member_3_OMJ22542.1:0.0000023660)/0.978:0.0413882309,Smittium_mucronatum_Potassium_voltage_gated_channel_subfamily_B_member_2_OLY82113.1:0.2705141656)/0.857:0.0691112040)/1:0.9555659060,(Coemansia_reversa_NRRL_1564_voltage_gated_potassium_channel_PIA13904.1:0.3961364286,Linderina_pennispora_voltage_gated_potassium_channel_ORX70822.1:0.1180785605)/1:0.9047331055)/0.69:0.1484331423)/1:0.1929171431,(Allomyces_macrogynus_ATCC_38327_AMAG_16515_KNE72472.1:0.4493514008,Catenaria_anguillulae_PL171_BCR44DRAFT_1103408_ORZ40963.1:0.4315002655)/1:0.6076554027)/0.987:0.1458090885)/0.997:0.3496576284,((((((Anaeromyces_robustus_voltage_gated_potassium_channel_ORX76375.1:0.1007797652,(Neocallimastix_californiae_voltage_gated_potassium_channel_ORY24744.1:0.0821935961,Neocallimastix_californiae_voltage_gated_potassium_channel_ORY61875.1:0.0489876993)/1:0.0722317869)/0.659:0.0474474273,Piromyces_finnis_voltage_gated_potassium_channel_ORX49303.1:0.1024839784)/1:0.2645372136,(((Anaeromyces_robustus_voltage_gated_potassium_channel_ORX76376.1:0.1856628227,Neocallimastix_californiae_LY90DRAFT_675109_ORY24743.1:0.2324820777)/0.787:0.0278746419,(Piromyces_finnis_voltage_gated_potassium_channel_ORX49302.1:0.0839635017,Piromyces_sp._E2_PIROE2DRAFT_11146_OUM62562.1:0.1381328099)/1:0.0714290782)/0.975:0.0735193288,Neocallimastix_californiae_voltage_gated_potassium_channel_ORY61874.1:0.0961685216)/1:0.4148799641)/1:0.5696122353,(((Anaeromyces_robustus_voltage_gated_potassium_channel_ORX76377.1:0.0609129577,(Piromyces_finnis_BCR36DRAFT_291769_ORX49301.1:0.0373448014,Piromyces_sp._E2_PIROE2DRAFT_11147_OUM62563.1:0.0155496293)/1:0.0275610975)/1:0.0472676354,Neocallimastix_californiae_voltage_gated_potassium_channel_ORY61873.1:0.0442592510)/0.917:0.0445488472,Neocallimastix_californiae_voltage_gated_potassium_channel_ORY24742.1:0.0374486640)/1:1.1762557976)/0.7:0.0929767979,(Anaeromyces_robustus_voltage_gated_potassium_channel_ORX76374.1:0.0236298819,((Piromyces_finnis_voltage_gated_potassium_channel_ORX49304.1:0.0424137721,Piromyces_sp._E2_PIROE2DRAFT_11144_OUM62560.1:0.0000028182)/0.993:0.0443769485,Neocallimastix_californiae_voltage_gated_potassium_channel_ORY61876.1:0.0722723272)/0.923:0.0525786959)/1:1.4708837506)/0.401:0.2467390037,Rhizopus_delemar_RA_99_880_RO3G_06565_EIE81860.1:0.0000021692)/0:0.0001928788)/1:0.2575519977,(((Anaeromyces_robustus_voltage_gated_potassium_channel_ORX72520.1:0.3784484276,(((Anaeromyces_robustus_voltage_gated_potassium_channel_ORX79298.1:0.2576629941,Piromyces_finnis_ion_transport_protein_ORX42316.1:0.2078380270)/0.996:0.0796382693,((Neocallimastix_californiae_voltage_gated_potassium_channel_ORY75848.1:0.0544605729,Neocallimastix_californiae_voltage_gated_potassium_channel_ORY75849.1:0.0394257386)/1:0.2014095708,Neocallimastix_californiae_voltage_gated_potassium_channel_ORY76720.1:0.0886866916)/1:0.1508944273)/0.763:0.0473986817,(((Neocallimastix_californiae_voltage_gated_potassium_channel_ORY29027.1:0.0811283796,Neocallimastix_californiae_ion_transport_protein_ORY75209.1:0.1745869977)/0.998:0.0873731691,Anaeromyces_robustus_voltage_gated_potassium_channel_ORX87244.1:0.2826918698)/0.987:0.0840036675,Neocallimastix_californiae_voltage_gated_potassium_channel_ORY73565.1:0.2744210908)/1:0.1429138313)/0.791:0.0368600331)/0.996:0.1172549639,(Piromyces_finnis_voltage_gated_potassium_channel_ORX57943.1:0.2916353196,Piromyces_sp._E2_PIROE2DRAFT_5730_OUM66988.1:0.1871931254)/1:0.1452551530)/0.914:0.0864858108,(Piromyces_finnis_voltage_gated_potassium_channel_ORX49630.1:0.1800312508,Piromyces_sp._E2_PIROE2DRAFT_67540_OUM61543.1:0.1118279431)/0.659:0.0666114720)/1:1.0176376197)/0.996:0.3221302132,((((Basidiobolus_meristosporus_CBS_931.73_K493DRAFT_305372_ORX89912.1:0.4501441223,(Basidiobolus_meristosporus_CBS_931.73_POZ_domain_containing_protein_ORX92098.1:0.5233704263,Basidiobolus_meristosporus_CBS_931.73_K493DRAFT_354896_ORX92099.1:0.3092467298)/0.535:0.0745775567)/0.909:0.2167470111,((((((((((Rhizophagus_irregularis_RhiirA1_541388_PKC57850.1:0.0000021784,Rhizophagus_irregularis_DAOM_197198w_RirG_267050_EXX50826.1:0.0000019986)/1:0.5577218751,(((Rhizophagus_irregularis_POZ_domain_containing_protein_PKC63111.1:0.0000000000,Rhizophagus_irregularis_DAOM_197198w_RirG_199710_EXX58258.1:0.0000000000):0.0000026758,Rhizophagus_irregularis_DAOM_181602=DAOM_197198_BTB_POZ_protein_POG81559.1:0.0000027528)/1:0.3753833610,Rhizophagus_irregularis_POZ_domain_containing_protein_PKC71289.1:1.2794822551)/0.61:0.1398099079)/0.489:0.0775054070,(((Rhizophagus_irregularis_RhiirA1_533314_PKC69635.1:0.0000000000,Rhizophagus_irregularis_DAOM_197198w_RirG_177320_EXX60715.1:0.0000000000):0.0000021932,Rhizophagus_irregularis_DAOM_181602=DAOM_197198_BTB_POZ_protein_POG81569.1:0.0000028737)/0.997:0.2222977922,(Rhizophagus_irregularis_DAOM_181602=DAOM_197198_GLOIN_2v1669329_POG65165.1:0.0000028562,Rhizophagus_irregularis_DAOM_197198w_RirG_047110_EXX74868.1:0.0000021041)/1:1.0404518071)/0.999:0.1588984822)/0.968:0.0664206140,((Rhizophagus_irregularis_RhiirA1_495626_PKC71719.1:0.0000020835,(Rhizophagus_irregularis_DAOM_181602=DAOM_197198_BTB_POZ_protein_POG68275.1:0.0000023066,Rhizophagus_irregularis_DAOM_197198w_RirG_226710_EXX55283.1:0.0000019819)/0.782:0.0091412930)/1:0.6228918364,(Rhizophagus_irregularis_RhiirA1_531788_PKC71721.1:0.0000027780,Rhizophagus_irregularis_DAOM_197198w_RirG_226730_EXX55285.1:0.0000022026)/1:0.2853842402)/0.999:0.1969673844)/0.947:0.0480716514,((((Rhizophagus_irregularis_RhiirA1_408272_partial_PKC75037.1:0.0000000000,Rhizophagus_irregularis_DAOM_197198w_RirG_225310_EXX55449.1:0.0000000000):0.0000028514,Rhizophagus_irregularis_DAOM_181602=DAOM_197198_BTB_POZ_protein_POG62945.1:0.0000024681)/1:0.4954351870,(((Rhizophagus_irregularis_RhiirA1_420916_PKC65059.1:0.0000000000,Rhizophagus_irregularis_DAOM_197198w_RirG_152490_EXX63421.1:0.0000000000):0.0000000000,Rhizophagus_irregularis_DAOM_197198w_RirG_152490_EXX63423.1:0.0000000000):0.0000028252,Rhizophagus_irregularis_DAOM_181602=DAOM_197198_GLOIN_2v1587817_POG73257.1:0.0000026410)/1:0.4637799561)/0.905:0.1137681657,(Rhizophagus_irregularis_DAOM_197198w_RirG_089380_EXX70229.1:0.2818199008,(Rhizophagus_irregularis_POZ_domain_containing_protein_PKC73263.1:0.0000021005,Rhizophagus_irregularis_DAOM_181602=DAOM_197198_BTB_POZ_protein_POG78947.1:0.0000024320)/1:0.6482990655)/0.764:0.0957572999)/0.986:0.1140864323)/0.494:0.0221432417,(((Rhizophagus_irregularis_DAOM_197198w_RirG_106540_EXX68289.1:0.0000000000,Rhizophagus_irregularis_DAOM_197198w_RirG_106540_EXX68291.1:0.0000000000):0.0000000000,Rhizophagus_irregularis_DAOM_197198w_RirG_106540_EXX68290.1:0.0000000000):0.0000022195,Rhizophagus_irregularis_DAOM_197198w_RirG_106540_EXX68292.1:0.0000022547)/1:0.3402722444)/0.349:0.0257521724,(Rhizophagus_irregularis_RhiirA1_530538_PKC73255.1:0.0000028263,Rhizophagus_irregularis_DAOM_181602=DAOM_197198_BTB_POZ_protein_POG78954.1:0.0000019932)/1:0.3472731305)/0.374:0.0718634176,((((Rhizophagus_irregularis_RhiirA1_490222_PKC60458.1:0.0000000000,Rhizophagus_irregularis_DAOM_197198w_RirG_058170_EXX73684.1:0.0000000000):0.0000020080,Rhizophagus_irregularis_DAOM_181602=DAOM_197198_BTB_POZ_protein_POG61320.1:0.0000020485)/1:0.4713999897,((Rhizophagus_irregularis_RhiirA1_423314_PKC62953.1:0.0000024960,Rhizophagus_irregularis_DAOM_181602=DAOM_197198_BTB_POZ_protein_partial_POG66054.1:0.0000021993)/1:0.5693908199,(Rhizophagus_irregularis_DAOM_181602=DAOM_197198_BTB_POZ_protein_partial_POG81624.1:0.0000024625,Rhizophagus_irregularis_DAOM_197198w_RirG_081940_EXX71046.1:0.0000024903)/1:0.5218121193)/0.851:0.1512477620)/0.965:0.1023450569,((((Rhizophagus_irregularis_RhiirA1_437406_PKC73719.1:0.0000000000,Rhizophagus_irregularis_DAOM_197198w_RirG_081930_EXX71045.1:0.0000000000):0.0000029370,Rhizophagus_irregularis_DAOM_181602=DAOM_197198_BTB_POZ_protein_POG81626.1:0.0000022023)/0.132:0.0000026479,Rhizopus_microsporus_RMCBS344292_17307_CEJ03321.1:2.5833970395)/0.985:0.4854149734,((Rhizophagus_irregularis_RhiirA1_530185_PKC73712.1:0.0000021512,Rhizophagus_irregularis_DAOM_197198w_RirG_082040_EXX71056.1:0.0000024629)/0.127:0.0000021715,Rhizophagus_irregularis_DAOM_181602=DAOM_197198_BTB_POZ_protein_POG81634.1:0.0000024628)/1:0.4060766659)/0.821:0.0717971928)/0.305:0.0430814783)/0.998:0.3418683222,((Rhizophagus_irregularis_RhiirA1_451804_PKC72921.1:0.0000022589,Rhizophagus_irregularis_DAOM_181602=DAOM_197198_BTB_POZ_protein_POG83237.1:0.0000022089)/0.885:0.1973309358,Rhizophagus_irregularis_RhiirA1_471443_PKC58130.1:0.8275678802)/0.381:0.1020440415)/1:0.5243885878,Smittium_mucronatum_Potassium_voltage_gated_channel_protein_egl_36_OLY79050.1:1.2752664691)/0.986:0.3221213257)/0.405:0.1707930032,Gonapodya_prolifera_JEL478_POZ_domain_containing_protein_KXS15854.1:1.4892144318)/0.995:0.8857164145,Lobosporangium_transversale_BCR41DRAFT_385850_ORZ19239.1:1.6440494853)/1:0.7773385038)/0.462:0.0721305776,((((((((((((((Absidia_glauca__SAM01815.1:0.0641157417,Absidia_glauca__SAM04218.1:0.0670302431)/0.523:0.0107253740,(Absidia_repens_BCR42DRAFT_72769_ORZ13209.1:0.0352757127,Absidia_repens_BCR42DRAFT_326519_ORZ17354.1:0.0556347298)/0.548:0.0151937746)/0.941:0.0261783331,Hesseltinella_vesiculosa_DM01DRAFT_318668_ORX56940.1:0.1089346336)/1:0.1069413007,(((Choanephora_cucurbitarum_Potassium_channel_subfamily_T_member_1_OBZ91782.1:0.0844020039,(Parasitella_parasitica__CEP14358.1:0.0427838319,(Mucor_ambiguus_MAM1_0185c07504_GAN07999.1:0.0237726618,(Mucor_circinelloides_f._lusitanicus_CBS_277.49_MUCCIDRAFT_164521_OAD02601.1:0.0000020526,Mucor_circinelloides_f._circinelloides_1006PhL_HMPREF1544_05080_EPB88136.1:0.0297184652)/0.727:0.0066694511)/1:0.0297478849)/0.996:0.0282970534)/0.837:0.0321174357,((((((((Rhizopus_microsporus_BCV71DRAFT_172306_ORE22236.1:0.0254012004,((Rhizopus_delemar_RA_99_880_RO3G_07545_EIE82840.1:0.0000024385,Mortierella_verticillata_NRRL_6337_MVEG_03899_KFH71053.1:1.3823007114)/0.68:0.0301749855,(Rhizopus_microsporus_RMATCC62417_04128_CEG67741.1:0.0000020607,Rhizopus_microsporus_RMATCC62417_04128_CEG67742.1:0.0000024075)/0.135:0.0000027701)/0.127:0.0001518710)/0.127:0.0004156407,Rhizopus_microsporus_voltage_gated_potassium_channel_ORE22237.1:0.0000027855)/0:0.0000028873,Rhizopus_microsporus_RMATCC62417_10106_CEG74990.1:0.0980672454)/0.126:0.0043093088,(Rhizopus_microsporus_var._microsporus_BCV72DRAFT_209469_ORE05390.1:0.0288233271,Rhizopus_microsporus_RMCBS344292_14569_CEJ00516.1:0.0120185370)/0.125:0.0000211258)/0:0.0000020386,Rhizopus_microsporus_RMATCC62417_10106_CEG74989.1:0.0000025572)/0.134:0.0000022037,Rhizopus_microsporus_ATCC_52813_RHIMIDRAFT_268417_PHZ08693.1:0.0000026765)/0.133:0.0000020205,Rhizopus_microsporus_RMCBS344292_12883_CEI98783.1:0.0000026675)/0:0.0000024315,Rhizopus_microsporus_RMATCC62417_10105_CEG74988.1:0.0000026196)/1:0.1123510009)/1:0.0810812715,Lichtheimia_ramosa_LRAMOSA01262_CDS07313.1:0.2045893076)/0.56:0.0261011999)/0:0.0158989914,Phycomyces_blakesleeanus_NRRL_1555___PHYBLDRAFT_183824_OAD66509.1:0.2040794628)/0.987:0.0374614912,(((((Mucor_ambiguus_potassium_channel_subfamily_T_member_2_GAN02219.1:0.0655745095,Mucor_circinelloides_f._lusitanicus_CBS_277.49_MUCCIDRAFT_114509_OAC99324.1:0.0057148506)/0.994:0.0151922117,Mucor_circinelloides_f._circinelloides_1006PhL_HMPREF1544_06368_EPB86843.1:0.0084248378)/1:0.0333931163,Parasitella_parasitica__CEP11677.1:0.0141609075)/1:0.1326448773,(Rhizopus_delemar_RA_99_880_RO3G_03654_EIE78949.1:0.1402836689,((Rhizopus_microsporus_BCV71DRAFT_262012_ORE20485.1:0.0048322001,(Rhizopus_microsporus_RMCBS344292_05399_CEI91096.1:0.0000026676,Rhizopus_microsporus_RMCBS344292_05399_CEI91097.1:0.0000019744)/0.125:0.0000022231)/0.133:0.0000021294,((Rhizopus_microsporus_RMATCC62417_01228_CEG64210.1:0.0000020842,Rhizopus_microsporus_RMCBS344292_16864_CEJ02872.1:0.0000026454)/0.893:0.0101301136,(Rhizopus_microsporus_ATCC_52813_RHIMIDRAFT_240868_partial_PHZ09364.1:0.0000028334,Rhizopus_microsporus_var._microsporus_BCV72DRAFT_248143_ORE09517.1:0.0000027561)/0.756:0.0058990546)/0.56:0.0132936460)/0.987:0.0415421864)/1:0.1001192773)/1:0.1388214188,(Phycomyces_blakesleeanus_NRRL_1555___PHYBLDRAFT_69548_OAD70616.1:0.1706991308,Syncephalastrum_racemosum_BCR43DRAFT_261646_ORY98116.1:0.4007719106)/0.87:0.0374041596)/0.993:0.0559694501)/1:0.0605231629,(Syncephalastrum_racemosum_BCR43DRAFT_439453_ORY96781.1:0.1331098502,Absidia_repens_calcium_activated_BK_potassium_channel_alpha_subunit_domain_containing_protein_ORZ09574.1:0.5808841831)/1:0.1350720495)/0.881:0.0175118274,Lichtheimia_ramosa_LRAMOSA03766_CDS11503.1:0.1783708520)/1:0.2973000854,Lobosporangium_transversale_BCR41DRAFT_186166_ORZ05551.1:0.2937586016)/0.805:0.1130187711,(Rhizoclosmatium_globosum_BCR33DRAFT_520637_ORY33197.1:0.1614460688,Rhizoclosmatium_globosum_BCR33DRAFT_520695_ORY33199.1:0.5980353242)/1:0.3819896318)/0.978:0.1225588653,(((((Basidiobolus_meristosporus_CBS_931.73_K493DRAFT_322074_ORX63770.1:0.0226694057,Basidiobolus_meristosporus_CBS_931.73_K493DRAFT_319203_ORX88774.1:0.0008782464)/1:0.1241372871,Basidiobolus_meristosporus_CBS_931.73_K493DRAFT_261892_ORX93957.1:0.1245950064)/1:0.2786370219,Basidiobolus_meristosporus_CBS_931.73_K493DRAFT_303094_ORX92808.1:0.4457843847)/0.965:0.1177908556,((Lobosporangium_transversale_BCR41DRAFT_334109_ORZ22792.1:0.1554955594,(Mortierella_elongata_AG_77_K457DRAFT_136121_OAQ31602.1:0.0289953670,(Mortierella_verticillata_NRRL_6337_MVEG_03272_KFH70422.1:0.0000020905,Mortierella_elongata_AG_77_voltage_gated_potassium_channel_partial_OAQ31601.1:0.1763436252)/0.167:0.0055433085)/0.554:0.0433548604)/1:0.4107878060,Mortierella_elongata_AG_77_K457DRAFT_873940_OAQ24004.1:1.0037465919)/0.97:0.1102155117)/1:0.1297546086,((Batrachochytrium_dendrobatidis_JEL423_BDEG_26388_OAJ43003.1:0.0585766656,Batrachochytrium_salamandrivorans_BSLG_00111_OON11272.1:0.1302050268)/1:0.3640962486,Spizellomyces_punctatus_DAOM_BR117_SPPG_09209_KND00276.1:0.4121300218)/1:0.2330250313)/0.885:0.0816353930)/0.992:0.1251453207,((((Allomyces_macrogynus_ATCC_38327_AMAG_11223_KNE66725.1:0.0051658121,Allomyces_macrogynus_ATCC_38327_AMAG_15065_KNE70085.1:0.0157631820)/1:0.1362247146,(Allomyces_macrogynus_ATCC_38327_AMAG_15604_KNE71370.1:0.0211216606,Allomyces_macrogynus_ATCC_38327_AMAG_16628_KNE72136.1:0.0049764533)/1:0.1025714239)/1:0.1797756315,(Allomyces_macrogynus_ATCC_38327_AMAG_11253_KNE66758.1:0.0106820875,Allomyces_macrogynus_ATCC_38327_AMAG_20242_KNE70116.1:0.0437984932)/1:0.1142619730)/1:0.2289581354,(Catenaria_anguillulae_PL171_BCR44DRAFT_1034523_ORZ37521.1:0.2709791088,Catenaria_anguillulae_PL171_BCR44DRAFT_1425701_ORZ39816.1:0.3236780279)/1:0.1585086624)/1:0.2262481954)/1:0.6107208249,(((((((((Allomyces_macrogynus_ATCC_38327_AMAG_11196_KNE66695.1:0.0308592531,Allomyces_macrogynus_ATCC_38327_AMAG_15038_KNE70049.1:0.0000023215)/1:0.2259632305,(Allomyces_macrogynus_ATCC_38327_AMAG_13029_KNE68372.1:0.0245183409,Allomyces_macrogynus_ATCC_38327_AMAG_19985_KNE69517.1:0.0078798729)/1:0.2419006578)/0.997:0.1198895784,Catenaria_anguillulae_PL171_BCR44DRAFT_1496231_ORZ40043.1:0.5442339484)/0.26:0.0500887913,(Allomyces_macrogynus_ATCC_38327_AMAG_20141_KNE69934.1:1.4387022939,Catenaria_anguillulae_PL171_BCR44DRAFT_58717_partial_ORZ40614.1:0.4602642812)/0.864:0.8349056104)/0.942:0.2261521716,((Rhizophagus_irregularis_RhiirA1_437790_PKC73132.1:0.0000022709,Rhizophagus_irregularis_DAOM_181602=DAOM_197198_GLOIN_2v1721541_POG59510.1:0.0000021733)/0.13:0.0000023942,Rhizophagus_irregularis_DAOM_197198w_RirG_050300_EXX74532.1:0.0000029159)/1:0.5450618125)/1:0.1690339184,((Batrachochytrium_dendrobatidis_JAM81_BATDEDRAFT_23921_EGF81468.1:0.0000027976,Batrachochytrium_dendrobatidis_JEL423_BDEG_22337_OAJ38399.1:0.0168184478)/1:0.2964476937,Spizellomyces_punctatus_DAOM_BR117_SPPG_01198_KND03740.1:0.3239968768)/1:0.3810525251)/0.989:0.1238206888,((Coemansia_reversa_NRRL_1564_COEREDRAFT_81974_PIA15421.1:0.1158348984,Linderina_pennispora_DL89DRAFT_283136_ORX70542.1:0.0838866624)/1:0.3652892614,(((((Smittium_culicis_Calcium_activated_potassium_channel_slowpoke_OMJ12404.1:0.0000020086,Smittium_culicis_Calcium_activated_potassium_channel_slowpoke_OMJ12901.1:0.0000019938)/0.958:0.0221908434,Smittium_culicis_Calcium_activated_potassium_channel_slowpoke_OMJ29596.1:0.0407873343)/1:0.1955729750,Smittium_mucronatum_Calcium_activated_potassium_channel_slowpoke_OLY77781.1:0.1099813555)/1:0.1859496100,((Smittium_culicis_Calcium_activated_potassium_channel_slowpoke_OMJ15088.1:0.0000023392,Smittium_culicis_Calcium_activated_potassium_channel_slowpoke_OMJ17103.1:0.0000024799)/0.131:0.0000022142,(Smittium_culicis_Calcium_activated_potassium_channel_slowpoke_OMJ18961.1:0.0000021982,Smittium_culicis_Calcium_activated_potassium_channel_slowpoke_OMJ28734.1:0.0000021138)/1:0.0775860501)/1:0.5230825492)/0.994:0.1657708017,((Zancudomyces_culisetae_Calcium_activated_potassium_channel_slowpoke_OMH84936.1:0.0000023847,Zancudomyces_culisetae_Calcium_activated_potassium_channel_slowpoke_OMH85923.1:0.0000023849)/1:0.4264689842,(((Smittium_culicis_Calcium_activated_potassium_channel_subunit_alpha_1_OMJ12825.1:0.0000019782,Smittium_culicis_Calcium_activated_potassium_channel_subunit_alpha_1_OMJ21850.1:0.0000019909)/0.181:0.0024542947,Smittium_culicis_Calcium_activated_potassium_channel_slowpoke_OMJ28859.1:0.0311302389)/1:0.1470695625,Smittium_mucronatum_Calcium_activated_potassium_channel_slowpoke_OLY81977.1:0.1587588590)/1:0.3977598647)/0.552:0.1270353151)/0.999:0.2458366036)/1:0.4344613244)/1:0.2933627880,(Coemansia_reversa_NRRL_1564_COEREDRAFT_7304_PIA17711.1:0.2565975042,Linderina_pennispora_DL89DRAFT_285506_ORX67477.1:0.3117313566)/1:1.2213409891)/0.895:0.1415360562,((((Rhizophagus_irregularis_RhiirA1_540756_PKC58968.1:0.0000026239,Rhizophagus_irregularis_DAOM_181602=DAOM_197198_GLOIN_2v1600467_POG72103.1:0.0000022098)/0.13:0.0000021303,Rhizophagus_irregularis_DAOM_197198w_RirG_251280_EXX52644.1:0.0000020179)/0.126:0.0000024250,Rhizophagus_irregularis_DAOM_197198w_RirG_251280_EXX52645.1:0.0000020621)/1:0.8664313786,((Allomyces_macrogynus_ATCC_38327_AMAG_20140_KNE69933.1:0.0000021085,Allomyces_macrogynus_ATCC_38327_AMAG_15244_KNE70985.1:0.0351502060)/1:0.4403450533,Catenaria_anguillulae_PL171_BCR44DRAFT_72658_ORZ40615.1:0.5467177007)/1:0.6130379004)/0.986:0.2123685270)/1:0.4971110592)/0.947:0.1661454203,(((Batrachochytrium_dendrobatidis_JAM81_BATDEDRAFT_34605_EGF81834.1:0.0000029291,Batrachochytrium_dendrobatidis_JEL423_BDEG_24169_OAJ40433.1:0.0000026269)/1:0.0865575870,Batrachochytrium_salamandrivorans_BSLG_03215_OON07287.1:0.0815949237)/1:0.2659047183,(Spizellomyces_punctatus_DAOM_BR117_SPPG_01674_KND04243.1:0.1193482987,Rhizoclosmatium_globosum_BCR33DRAFT_720897_ORY38190.1:0.3241137963)/0.993:0.1544120755)/1:0.8036469373)/0.999:0.3191120318)/1:0.7806146682)/0.822:0.1257145426)/0.876:0.0835046040)/0.935:0.1415244680)/0.894:0.1018012536)/1:0.2958725150,>XP_012047304.1_Cryptococcus_neoformans_128_Cryptococcus_neoformans_128_XP_012047304.1:1.5523498502)/1:0.3521304526)/0.635:0.1093149719)/0.929:0.1928519066);
------
1.A.105
------
(>XP_001833165.1_Coprinopsis_cinerea_99_Coprinopsis_cinerea_99_XP_001833165.1:1.2591373700,(((((Batrachochytrium_dendrobatidis_JAM81_BATDEDRAFT_27898_EGF77105.1:0.0000020484,Batrachochytrium_dendrobatidis_JEL423_BDEG_27929_OAJ44728.1:0.0000024574)/1:0.7641783548,(Batrachochytrium_salamandrivorans_BSLG_01995_OON08817.1:0.0000026925,Batrachochytrium_salamandrivorans__variant_OON08818.1:0.0000020193)/1:0.4549874071)/1:0.9019723312,((Batrachochytrium_dendrobatidis_JAM81_BATDEDRAFT_87979_EGF80643.1:0.0000022408,Batrachochytrium_dendrobatidis_JEL423_BDEG_25195_OAJ41627.1:0.0000020794)/1:0.2759550211,Batrachochytrium_salamandrivorans_BSLG_06922_partial_OON02599.1:0.2070644728)/1:0.5979032149)/1:0.3688903730,((Rhizoclosmatium_globosum_kinase_like_protein_ORY40640.1:0.1538439816,(Rhizoclosmatium_globosum_kinase_like_protein_ORY40641.1:0.0620147309,Rhizoclosmatium_globosum_kinase_like_protein_partial_ORY40742.1:0.1318398947)/0.998:0.1630671587)/1:0.8548162865,(Rhizoclosmatium_globosum_kinase_like_protein_ORY40809.1:0.4067512210,Rhizoclosmatium_globosum_kinase_like_protein_ORY40810.1:0.3392883646)/1:0.8311354233)/1:0.2709369967)/1:0.2924991469,(Rhizoclosmatium_globosum_kinase_like_protein_ORY38246.1:1.0700305009,>XP_001836596.2_Coprinopsis_cinerea_103_Coprinopsis_cinerea_103_XP_001836596.2:1.1754501570)/0.999:0.1520849796)/1:0.2091765381,(((Catenaria_anguillulae_PL171_kinase_like_domain_containing_protein_ORZ30046.1:0.1333281447,Catenaria_anguillulae_PL171_kinase_like_domain_containing_protein_ORZ38999.1:0.1396976464)/1:0.9211907812,(((((Conidiobolus_coronatus_NRRL_28638_kinase_like_protein_KXN69999.1:0.6414347279,Conidiobolus_coronatus_NRRL_28638_kinase_like_protein_KXN74072.1:0.3012441063)/1:0.6087931889,((Rhizophagus_irregularis_kinase_like_protein_PKC65241.1:0.0000025145,Rhizophagus_irregularis_DAOM_181602=DAOM_197198_kinase_like_domain_containing_protein_POG63559.1:0.0000020418)/0.13:0.0000023523,(Rhizophagus_irregularis_DAOM_197198w_Cdc15p_EXX66130.1:0.0000021996,Rhizophagus_irregularis_DAOM_197198w_Cdc15p_EXX66131.1:0.0000022061)/0.126:0.0000025317)/1:1.2141143890)/0.921:0.1248974109,((Mortierella_elongata_AG_77_kinase_like_protein_OAQ34092.1:0.0577654724,Mortierella_verticillata_NRRL_6337_TKL_protein_kinase_KFH64631.1:0.1253855979)/1:0.8410316118,((((((((((((((((((((Rhizophagus_irregularis_kinase_like_protein_partial_PKC50260.1:0.0138427739,Rhizophagus_irregularis_DAOM_181602=DAOM_197198_kinase_like_domain_containing_protein_POG63874.1:0.0142714538)/1:0.0975538111,Rhizophagus_irregularis_DAOM_197198w_Cdc15p_EXX68166.1:0.0476474008)/1:0.0619621718,Rhizophagus_irregularis_kinase_like_protein_PKC59720.1:0.0430874135)/1:0.0396091669,(((Rhizophagus_irregularis_kinase_like_protein_PKC53896.1:0.0000020210,Rhizophagus_irregularis_kinase_like_protein_PKC56302.1:0.0071739839)/0.13:0.0000023236,Rhizophagus_irregularis_DAOM_197198w_Tos3p_EXX60696.1:0.0000022168)/1:0.0897551619,((Rhizophagus_irregularis_DAOM_197198w_Tos3p_EXX65041.1:0.0233287106,Rhizophagus_irregularis_kinase_like_protein_PKC55684.1:0.0365663254)/0.743:0.0090132146,Rhizophagus_irregularis_DAOM_197198w_Tos3p_EXX53299.1:0.1098348760)/0.681:0.0185809530)/1:0.0427648977)/0.982:0.0250398334,(((Rhizophagus_irregularis_kinase_like_protein_PKC68236.1:0.0061735235,Rhizophagus_irregularis_DAOM_197198w_RirG_053990_EXX74129.1:0.0062363883)/1:0.1020382923,(Rhizophagus_irregularis_kinase_like_protein_partial_PKC55904.1:0.0888682494,Rhizophagus_irregularis_DAOM_197198w_Mkk2p_EXX61945.1:0.0000023749)/1:0.0991276174)/1:0.0472206348,Rhizophagus_irregularis_DAOM_197198w_Tos3p_EXX55371.1:0.1639284146)/0.993:0.0270872722)/0.997:0.0449215981,Rhizophagus_irregularis_kinase_like_protein_PKC59122.1:0.1172305623)/0.928:0.0348229294,((Rhizophagus_irregularis_kinase_like_protein_PKC75952.1:0.0000024054,Rhizophagus_irregularis_DAOM_181602=DAOM_197198_kinase_like_domain_containing_protein_POG71355.1:0.0000025616)/0.533:0.0039190397,(Rhizophagus_irregularis_DAOM_181602=DAOM_197198_kinase_like_domain_containing_protein_POG65396.1:0.0109319375,Rhizophagus_irregularis_DAOM_197198w_Cdc15p_EXX57189.1:0.0000027444)/1:0.0946518249)/1:0.0370171831)/0.928:0.0201653677,Rhizophagus_irregularis_kinase_like_protein_PKC54642.1:0.3735546494)/0.866:0.0263883646,(Rhizophagus_irregularis_kinase_like_protein_partial_PKC58274.1:0.1422386991,(((Rhizophagus_irregularis_RhiirA1_473797_PKC56579.1:0.0066780243,Rhizophagus_irregularis_DAOM_181602=DAOM_197198_GLOIN_2v1479689_POG69834.1:0.0000026191)/0.13:0.0000020642,Rhizophagus_irregularis_DAOM_197198w_Cdc15p_EXX59422.1:0.0000026787)/1:0.1560311091,((Rhizophagus_irregularis_RhiirA1_518817_PKC63689.1:0.0030667972,(Rhizophagus_irregularis_DAOM_197198w_Kic1p_EXX64797.1:0.0000023310,Rhizophagus_irregularis_DAOM_181602=DAOM_197198_GLOIN_2v1483159_POG65395.1:0.0000028676)/0.978:0.0060860901)/1:0.0857596526,(Rhizophagus_irregularis_RhiirA1_513262_PKC76252.1:0.0031461889,(Rhizophagus_irregularis_DAOM_181602=DAOM_197198_GLOIN_2v1877026_POG70027.1:0.0000021085,Rhizophagus_irregularis_DAOM_197198w_Mkk2p_EXX56176.1:0.0000022515)/0.128:0.0000023703)/1:0.1166532873)/1:0.1851221049)/0.928:0.0418474478)/0.841:0.0152413750)/0.989:0.0171926339,((((Rhizophagus_irregularis_kinase_like_protein_PKC66765.1:0.0000022225,(Rhizophagus_irregularis_DAOM_197198w_Kic1p_EXX62517.1:0.0000021969,Rhizophagus_irregularis_DAOM_181602=DAOM_197198_kinase_like_domain_containing_protein_POG65389.1:0.0353424556)/0.999:0.0060464204)/1:0.0913369550,(Rhizophagus_irregularis_kinase_like_protein_partial_PKC75954.1:0.0000029689,Rhizophagus_irregularis_DAOM_181602=DAOM_197198_kinase_like_domain_containing_protein_POG71356.1:0.0000020408)/1:0.1448299528)/1:0.0209039844,(Rhizophagus_irregularis_kinase_like_protein_PKC75956.1:0.0000025087,Rhizophagus_irregularis_DAOM_181602=DAOM_197198_kinase_like_domain_containing_protein_POG71358.1:0.0000023157)/1:0.0822416440)/0.99:0.0252642950,Rhizophagus_irregularis_DAOM_197198w_Kic1p_EXX66482.1:0.2371238537)/1:0.0320121254)/0.97:0.0199701534,(Rhizophagus_irregularis_kinase_like_protein_PKC57055.1:0.0025483951,(Rhizophagus_irregularis_DAOM_197198w_Cdc15p_EXX70242.1:0.0000026871,Rhizophagus_irregularis_DAOM_181602=DAOM_197198_kinase_like_domain_containing_protein_POG79315.1:0.0000029202)/1:0.0096700973)/1:0.1493427165)/1:0.1391484690,((Rhizophagus_irregularis_DAOM_181602=DAOM_197198_kinase_like_domain_containing_protein_POG80828.1:0.1149817064,(Rhizophagus_irregularis_DAOM_197198w_Bck1p_EXX53503.1:0.0103760792,(Rhizophagus_irregularis_DAOM_181602=DAOM_197198_kinase_like_domain_containing_protein_partial_POG80835.1:0.0000025565,Rhizophagus_irregularis_DAOM_181602=DAOM_197198_kinase_like_domain_containing_protein_partial_POG80837.1:0.0000023197)/1:0.0301318942)/1:0.0624634763)/1:0.1692799483,(Rhizophagus_irregularis_kinase_like_protein_PKC61539.1:0.0000022002,Rhizophagus_irregularis_DAOM_181602=DAOM_197198_kinase_like_domain_containing_protein_POG69058.1:0.0000024470)/1:0.3473085557)/0.973:0.0433615227)/0.938:0.0317347429,(((((Rhizophagus_irregularis_kinase_like_protein_PKC56473.1:0.1226355579,((Rhizophagus_irregularis_kinase_like_protein_partial_PKC59118.1:0.0000020686,Rhizophagus_irregularis_DAOM_197198w_Cdc15p_EXX57184.1:0.0000029056)/1:0.0077386618,Rhizophagus_irregularis_DAOM_181602=DAOM_197198_kinase_like_domain_containing_protein_POG65404.1:0.0000026717)/1:0.0502694573)/0.753:0.0073868276,Rhizophagus_irregularis_DAOM_181602=DAOM_197198_kinase_like_domain_containing_protein_partial_POG78557.1:0.0819963819)/1:0.0173884298,(Rhizophagus_irregularis_kinase_like_protein_PKC56592.1:0.0490618694,(Rhizophagus_irregularis_kinase_like_protein_PKC59529.1:0.0000028435,Rhizophagus_irregularis_DAOM_181602=DAOM_197198_kinase_like_domain_containing_protein_POG71360.1:0.0000021548)/1:0.0527828789)/1:0.0190290714)/1:0.0097764175,Rhizophagus_irregularis_DAOM_197198w_Cdc15p_EXX79681.1:0.0461395854)/0.994:0.0308484288,((Rhizophagus_irregularis_kinase_like_protein_partial_PKC68973.1:0.0000021481,Rhizophagus_irregularis_DAOM_197198w_Cdc15p_EXX74644.1:0.0000029767)/0:0.0000020045,Rhizophagus_irregularis_DAOM_181602=DAOM_197198_kinase_like_domain_containing_protein_partial_POG78567.1:0.0000027226)/1:0.0723259497)/1:0.1597085952)/1:0.3247392580,(((Rhizophagus_irregularis_DAOM_181602=DAOM_197198_kinase_like_domain_containing_protein_POG59038.1:0.0000021576,Rhizophagus_irregularis_DAOM_197198w_Kic1p_EXX63635.1:0.0000021551)/1:0.2128763502,(Rhizophagus_irregularis_DAOM_181602=DAOM_197198_kinase_like_domain_containing_protein_POG59039.1:0.0000027884,Rhizophagus_irregularis_DAOM_197198w_Kcc4p_EXX61812.1:0.0000021459)/1:0.0948066706)/0.973:0.0520264619,(Rhizophagus_irregularis_DAOM_181602=DAOM_197198_kinase_like_domain_containing_protein_POG74739.1:0.0000020505,Rhizophagus_irregularis_DAOM_197198w_Cla4p_EXX51778.1:0.0000021781)/0.971:0.0268212151)/1:0.4655837996)/1:0.1084403656,((Rhizophagus_irregularis_DAOM_181602=DAOM_197198_kinase_like_domain_containing_protein_POG58122.1:0.0000027492,Rhizophagus_irregularis_DAOM_197198w_Pho85p_EXX61148.1:0.0042627695)/1:0.1471017807,(Rhizophagus_irregularis_DAOM_181602=DAOM_197198_kinase_like_domain_containing_protein_POG63113.1:0.0136586502,Rhizophagus_irregularis_DAOM_197198w_Kic1p_EXX56325.1:0.0000021506)/1:0.0761385338)/1:0.2431186324)/1:0.1855208245,((Rhizophagus_irregularis_DAOM_181602=DAOM_197198_kinase_like_domain_containing_protein_POG63396.1:0.0000027824,Rhizophagus_irregularis_DAOM_197198w_Ste11p_EXX76483.1:0.0000022227)/1:0.2671245208,(Rhizophagus_irregularis_DAOM_181602=DAOM_197198_kinase_like_domain_containing_protein_POG70039.1:0.0127033230,Rhizophagus_irregularis_DAOM_197198w_Pkh2p_EXX58219.1:0.0000022800)/1:0.6435018481)/0.88:0.0505174441)/1:0.2572780511,((((Rhizophagus_irregularis_kinase_like_protein_PKC59983.1:0.0032221557,Rhizophagus_irregularis_DAOM_197198w_Mkk2p_EXX57478.1:0.0000029317)/0.126:0.0000024399,Rhizophagus_irregularis_DAOM_181602=DAOM_197198_kinase_like_domain_containing_protein_POG58267.1:0.0000021035)/1:0.2633051757,((((Rhizophagus_irregularis_DAOM_181602=DAOM_197198_kinase_like_domain_containing_protein_POG65383.1:0.0315516256,Rhizophagus_irregularis_DAOM_181602=DAOM_197198_kinase_like_domain_containing_protein_POG78600.1:0.0000023255)/0.983:0.0205574030,Rhizophagus_irregularis_DAOM_197198w_Ste11p_EXX73377.1:0.0362973739)/1:0.2048580286,(Rhizophagus_irregularis_kinase_like_protein_PKC60139.1:0.0071244117,(Rhizophagus_irregularis_DAOM_181602=DAOM_197198_kinase_like_domain_containing_protein_POG67828.1:0.0000029480,Rhizophagus_irregularis_DAOM_197198w_Ste11p_EXX52888.1:0.0000021309)/0.803:0.0032099699)/1:0.2133958161)/1:0.1033776735,Rhizophagus_irregularis_DAOM_197198w_Mkk2p_EXX74790.1:0.2169588871)/0.675:0.0222916555)/0.996:0.0852543648,((Rhizophagus_irregularis_kinase_like_protein_PKC68536.1:0.0000022143,Rhizophagus_irregularis_DAOM_197198w_Bck1p_EXX60834.1:0.0000024866)/0.128:0.0000023503,Rhizophagus_irregularis_DAOM_181602=DAOM_197198_kinase_like_domain_containing_protein_POG80839.1:0.0000023595)/1:0.1755588044)/1:0.7719841238)/0.994:0.1090031825,(((Rhizophagus_irregularis_kinase_like_protein_PKC69762.1:0.0000026753,Rhizophagus_irregularis_DAOM_197198w_Cdc15p_EXX60047.1:0.0000021570)/0.125:0.0000027925,Rhizophagus_irregularis_DAOM_181602=DAOM_197198_kinase_like_domain_containing_protein_POG68577.1:0.0000021930)/1:0.2216562955,((Rhizophagus_irregularis_kinase_like_protein_PKC76298.1:0.0000000000,Rhizophagus_irregularis_DAOM_197198w_Pkh2p_EXX51658.1:0.0000000000):0.0000020950,Rhizophagus_irregularis_DAOM_181602=DAOM_197198_kinase_like_domain_containing_protein_POG81538.1:0.0000028795)/1:0.2607065739)/1:0.4064204849)/1:0.2370866250,(((((((Rhizophagus_irregularis_kinase_like_protein_PKC56467.1:0.0000028308,((Rhizophagus_irregularis_DAOM_181602=DAOM_197198_kinase_like_domain_containing_protein_POG68529.1:0.0000021617,Rhizophagus_irregularis_DAOM_197198w_Bck1p_EXX52845.1:0.0000025439)/0.137:0.0000024835,Rhizophagus_irregularis_DAOM_197198w_Bck1p_EXX52846.1:0.0226132991)/0.184:0.0030972082)/0.987:0.0284715349,Rhizophagus_irregularis_DAOM_181602=DAOM_197198_kinase_like_domain_containing_protein_POG68518.1:0.0959289075)/1:0.4487321497,(Rhizophagus_irregularis_DAOM_197198w_Bck1p_EXX65923.1:0.4662940062,((Rhizophagus_irregularis_DAOM_181602=DAOM_197198_kinase_like_domain_containing_protein_POG80851.1:0.0000023592,Rhizophagus_irregularis_DAOM_197198w_Ssk22p_EXX58956.1:0.0035597063)/1:0.6654566289,((Rhizophagus_irregularis_DAOM_181602=DAOM_197198_kinase_like_domain_containing_protein_POG81928.1:0.0000026099,Rhizophagus_irregularis_DAOM_197198w_Kic1p_EXX56604.1:0.0000020030)/1:0.0761888864,(Rhizophagus_irregularis_DAOM_181602=DAOM_197198_kinase_like_domain_containing_protein_POG81930.1:0.0000022182,Rhizophagus_irregularis_DAOM_197198w_polo_kinase_CDC5_EXX56602.1:0.0000026105)/1:0.0845945424)/1:0.1316838431)/1:0.4616866600)/0.999:0.1101040408)/1:0.1192760183,((((((((Rhizophagus_irregularis_kinase_like_protein_PKC62661.1:0.0000029119,Rhizophagus_irregularis_DAOM_197198w_Kic1p_EXX62231.1:0.0000022595)/0.127:0.0000021955,Rhizophagus_irregularis_DAOM_181602=DAOM_197198_kinase_like_domain_containing_protein_POG71066.1:0.0000028226)/0.127:0.0000025640,Rhizophagus_irregularis_DAOM_197198w_Kic1p_EXX62232.1:0.0000027786)/1:0.1436319089,(((Rhizophagus_irregularis_kinase_like_protein_partial_PKC66154.1:0.0000027696,Rhizophagus_irregularis_kinase_like_protein_partial_PKC76125.1:0.0000025542)/1:0.0450719456,((Rhizophagus_irregularis_DAOM_181602=DAOM_197198_kinase_like_domain_containing_protein_POG66440.1:0.0000021601,Rhizophagus_irregularis_DAOM_197198w_polo_kinase_CDC5_EXX70448.1:0.0000024147)/1:0.0382025390,Rhizophagus_irregularis_DAOM_197198w_polo_kinase_CDC5_EXX67612.1:0.0515106826)/0.937:0.0196042167)/0.742:0.0097743889,((Rhizophagus_irregularis_DAOM_181602=DAOM_197198_kinase_like_domain_containing_protein_POG66444.1:0.0000026989,Rhizophagus_irregularis_DAOM_197198w_polo_kinase_CDC5_EXX62090.1:0.0000025254)/1:0.0927644439,Rhizophagus_irregularis_DAOM_181602=DAOM_197198_kinase_like_domain_containing_protein_partial_POG60497.1:0.1570713702)/1:0.0428465532)/1:0.0289275790)/0.989:0.0208192755,(Rhizophagus_irregularis_DAOM_181602=DAOM_197198_kinase_like_domain_containing_protein_POG66437.1:0.0000020829,Rhizophagus_irregularis_DAOM_197198w_Bck1p_EXX70449.1:0.0000023871)/1:0.1590736163)/1:0.1014347094,(((Rhizophagus_irregularis_DAOM_181602=DAOM_197198_kinase_like_domain_containing_protein_POG83073.1:0.0000029776,Rhizophagus_irregularis_DAOM_197198w_Gin4p_EXX67222.1:0.0000021900)/1:0.1939004076,(Rhizophagus_irregularis_kinase_like_protein_PKC71109.1:0.0846431366,(Rhizophagus_irregularis_DAOM_181602=DAOM_197198_kinase_like_domain_containing_protein_POG83082.1:0.0000020304,Rhizophagus_irregularis_DAOM_197198w_Ssk22p_EXX54041.1:0.0000029764)/1:0.1562819248)/1:0.0680134899)/0.989:0.0663219970,(Rhizophagus_irregularis_DAOM_181602=DAOM_197198_kinase_like_domain_containing_protein_POG83079.1:0.0000026204,Rhizophagus_irregularis_DAOM_197198w_Kin1p_EXX56907.1:0.0000029410)/1:0.1289220795)/1:0.0859195468)/1:0.0886231288,((((Rhizophagus_irregularis_kinase_like_protein_PKC74019.1:0.0000020204,Rhizophagus_irregularis_DAOM_181602=DAOM_197198_kinase_like_domain_containing_protein_POG63034.1:0.0040133847)/1:0.1957310706,(Rhizophagus_irregularis_kinase_like_protein_PKC74020.1:0.0101353271,(Rhizophagus_irregularis_DAOM_197198w_Kin1p_EXX63010.1:0.0000028375,Rhizophagus_irregularis_DAOM_181602=DAOM_197198_kinase_like_domain_containing_protein_POG73168.1:0.0000020552)/0.562:0.0060815128)/1:0.2137325770)/1:0.0613313125,((Rhizophagus_irregularis_DAOM_181602=DAOM_197198_kinase_like_domain_containing_protein_POG73161.1:0.0000020772,Rhizophagus_irregularis_DAOM_197198w_Mkk2p_EXX53753.1:0.0000021390)/1:0.1433442891,Rhizophagus_irregularis_DAOM_181602=DAOM_197198_kinase_like_domain_containing_protein_partial_POG73164.1:0.1148552399)/1:0.0550661868)/0.414:0.0294943733,(Rhizophagus_irregularis_DAOM_181602=DAOM_197198_kinase_like_domain_containing_protein_POG73166.1:0.0000021295,Rhizophagus_irregularis_DAOM_197198w_Ipl1p_EXX63012.1:0.0000026031)/1:0.3459976550)/0.999:0.0602693745)/1:0.2424792936,(Rhizophagus_irregularis_DAOM_197198w_RirG_062520_EXX73192.1:0.0000022828,Rhizophagus_irregularis_DAOM_197198w_RirG_003820_EXX79620.1:0.0000029568)/1:0.9645432223)/0.973:0.1422627323)/1:0.1260374111,((Rhizophagus_irregularis_kinase_like_protein_PKC59995.1:0.0100947819,Rhizophagus_irregularis_DAOM_197198w_Kic1p_EXX51117.1:0.0060383442)/1:0.4707738919,(((Rhizophagus_irregularis_kinase_like_protein_PKC72319.1:0.0000000000,Rhizophagus_irregularis_DAOM_197198w_Kic1p_EXX63904.1:0.0000000000):0.0000020099,Rhizophagus_irregularis_DAOM_181602=DAOM_197198_kinase_like_domain_containing_protein_POG75394.1:0.0000028884)/1:0.2865419931,(Rhizophagus_irregularis_DAOM_181602=DAOM_197198_kinase_like_domain_containing_protein_POG60384.1:0.0000027504,Rhizophagus_irregularis_DAOM_197198w_Kcc4p_EXX56567.1:0.0177742504)/1:0.1472565766)/1:0.1860262143)/0.996:0.0874945413)/0.996:0.0872204884,(((((((Rhizophagus_irregularis_kinase_like_protein_partial_PKC63760.1:0.0038865628,Rhizophagus_irregularis_DAOM_181602=DAOM_197198_kinase_like_domain_containing_protein_partial_POG68526.1:0.0037259159)/0.126:0.0000026671,Rhizophagus_irregularis_DAOM_197198w_Mkk2p_EXX68077.1:0.0000028517)/1:0.0382369599,Rhizophagus_irregularis_DAOM_181602=DAOM_197198_kinase_like_domain_containing_protein_POG60396.1:0.0933531749)/0.876:0.0074948293,((Rhizophagus_irregularis_DAOM_181602=DAOM_197198_kinase_like_domain_containing_protein_POG66272.1:0.0000028677,Rhizophagus_irregularis_DAOM_197198w_Mkk2p_EXX64538.1:0.0000028125)/1:0.2126316151,Rhizophagus_irregularis_kinase_like_protein_PKC76207.1:0.2399606256)/1:0.2123169815)/0.615:0.0103780310,Rhizophagus_irregularis_DAOM_181602=DAOM_197198_kinase_like_domain_containing_protein_POG68524.1:0.0166690172)/1:0.4771082576,(Rhizophagus_irregularis_kinase_like_protein_partial_PKC63953.1:0.0036080413,Rhizophagus_irregularis_DAOM_197198w_Rad53p_EXX70176.1:0.0000022700)/1:0.5383355821)/0.995:0.1016551714,(((Rhizophagus_irregularis_kinase_like_protein_PKC73538.1:0.0000023168,Rhizophagus_irregularis_DAOM_197198w_Kin1p_EXX74929.1:0.0000021224)/0.13:0.0000022077,Rhizophagus_irregularis_DAOM_181602=DAOM_197198_kinase_like_domain_containing_protein_POG73077.1:0.0000028950)/1:0.6302902794,(Rhizophagus_irregularis_kinase_like_protein_PKC76108.1:0.0000022695,Rhizophagus_irregularis_DAOM_197198w_Bck1p_EXX58016.1:0.0000020567)/1:0.5719111937)/1:0.2249922826)/0.914:0.0878423638)/1:0.1626029998,((Rhizophagus_irregularis_kinase_like_protein_PKC65886.1:0.0097520035,(Rhizophagus_irregularis_DAOM_181602=DAOM_197198_kinase_like_domain_containing_protein_POG81867.1:0.0000024278,Rhizophagus_irregularis_DAOM_197198w_Mkk2p_EXX57722.1:0.0000022493)/0.13:0.0000020355)/1:0.4064610755,((Rhizophagus_irregularis_kinase_like_protein_PKC73493.1:0.0038508941,Rhizophagus_irregularis_DAOM_181602=DAOM_197198_kinase_like_domain_containing_protein_POG76813.1:0.0025813124)/1:0.3257527062,(Rhizophagus_irregularis_DAOM_181602=DAOM_197198_kinase_like_domain_containing_protein_POG76802.1:0.0000020871,Rhizophagus_irregularis_DAOM_197198w_Pbs2p_EXX58999.1:0.0000021768)/1:0.3562042025)/0.975:0.1194335308)/1:0.4682634392)/1:0.2730992355)/1:0.1248404635,((((Rhizophagus_irregularis_kinase_like_protein_PKC60111.1:0.0000000000,Rhizophagus_irregularis_DAOM_197198w_Pkh1p_EXX64948.1:0.0000000000):0.0000000000,Rhizophagus_irregularis_DAOM_197198w_Pkh1p_EXX72756.1:0.0000000000):0.0000028498,Rhizophagus_irregularis_DAOM_181602=DAOM_197198_kinase_like_domain_containing_protein_POG65930.1:0.0000026219)/1:1.4352068116,((Rhizophagus_irregularis_kinase_like_protein_PKC67660.1:0.0000000000,Rhizophagus_irregularis_DAOM_197198w_Ste11p_EXX60338.1:0.0000000000):0.0000023108,Rhizophagus_irregularis_DAOM_181602=DAOM_197198_kinase_like_domain_containing_protein_POG60955.1:0.0000024552)/1:0.8805471445)/1:0.3280651610)/0.991:0.1354900277)/0.904:0.0836667899)/0.995:0.1482733157,((Rhizophagus_irregularis_kinase_like_protein_PKC58976.1:0.0000023909,Rhizophagus_irregularis_DAOM_197198w_Cdc15p_EXX55953.1:0.0034801259)/1:0.8037680916,(Rhizophagus_irregularis_kinase_like_protein_PKC59919.1:0.0000024424,Rhizophagus_irregularis_DAOM_197198w_Sps1p_EXX72979.1:0.0031775887)/1:1.1133622972)/1:0.7242196352)/0.937:0.1491615559,((((((Lobosporangium_transversale_kinase_like_domain_containing_protein_ORY96977.1:0.0952207964,Mortierella_elongata_AG_77_kinase_like_protein_OAQ29486.1:0.0693998789)/1:0.0593898623,Mortierella_verticillata_NRRL_6337_TKL_protein_kinase_KFH73228.1:0.1535464507)/0.797:0.0707196340,(Lobosporangium_transversale_kinase_like_domain_containing_protein_ORZ07979.1:0.1616859040,Mortierella_verticillata_NRRL_6337_TKL_protein_kinase_variant_KFH65669.1:0.1175273193)/0.918:0.0483052261)/1:0.9102856485,(((((((((((Rhizophagus_irregularis_DAOM_181602=DAOM_197198_GLOIN_2v1861852_partial_POG65397.1:3.1227769621,Rhizophagus_irregularis_DAOM_197198w_Sps1p_EXX56552.1:0.0889942371)/0:0.0000026055,(Rhizophagus_irregularis_kinase_like_protein_PKC72256.1:0.0894265572,Rhizophagus_irregularis_DAOM_181602=DAOM_197198_kinase_like_domain_containing_protein_partial_POG82432.1:0.0413063815)/0.992:0.0447315726)/0.994:0.0317562178,(Rhizophagus_irregularis_DAOM_181602=DAOM_197198_kinase_like_domain_containing_protein_POG82425.1:0.0000026766,Rhizophagus_irregularis_DAOM_197198w_Ssk22p_EXX74916.1:0.0000022014)/1:0.1369636013)/1:0.0679399075,((Rhizophagus_irregularis_DAOM_181602=DAOM_197198_kinase_like_domain_containing_protein_POG82438.1:0.1000783062,Rhizophagus_irregularis_DAOM_197198w_Cdc15p_EXX77968.1:0.1215307011)/0.993:0.0512440290,Rhizophagus_irregularis_DAOM_181602=DAOM_197198_kinase_like_domain_containing_protein_partial_POG67610.1:0.4262961911)/0.728:0.0179920732)/0.656:0.0485771838,Rhizophagus_irregularis_kinase_like_protein_PKC54503.1:0.2558964147)/1:0.0926969731,((((((((Rhizophagus_irregularis_DAOM_181602=DAOM_197198_kinase_like_domain_containing_protein_partial_POG58844.1:0.0927684334,Rhizophagus_irregularis_DAOM_181602=DAOM_197198_kinase_like_domain_containing_protein_partial_POG66617.1:0.0588957545)/0.971:0.0435746897,(Rhizophagus_irregularis_DAOM_181602=DAOM_197198_kinase_like_domain_containing_protein_POG64406.1:0.0537531178,Rhizophagus_irregularis_DAOM_181602=DAOM_197198_kinase_like_domain_containing_protein_partial_POG64419.1:0.0503870169)/0.727:0.0290588414)/0.961:0.0212953362,Rhizophagus_irregularis_DAOM_181602=DAOM_197198_kinase_like_domain_containing_protein_POG76199.1:0.1375284239)/0.624:0.0423263572,Rhizophagus_irregularis_DAOM_181602=DAOM_197198_kinase_like_domain_containing_protein_partial_POG80929.1:0.1862708314)/0.835:0.0571566017,Rhizophagus_irregularis_DAOM_181602=DAOM_197198_kinase_like_domain_containing_protein_partial_POG76757.1:0.4351028139)/1:0.1695163685,(((Rhizophagus_irregularis_DAOM_197198w_Ssk22p_EXX65218.1:0.1544306659,Rhizophagus_irregularis_DAOM_197198w_Cdc15p_EXX76857.1:0.1271760924)/1:0.1985707321,(((Rhizophagus_irregularis_RhiirA1_466332_PKC61570.1:0.1899512932,Rhizophagus_irregularis_DAOM_181602=DAOM_197198_kinase_like_domain_containing_protein_partial_POG68790.1:0.1427379323)/1:0.1134432180,Rhizophagus_irregularis_DAOM_181602=DAOM_197198_kinase_like_domain_containing_protein_POG77028.1:0.4047726779)/0.797:0.0448520503,Rhizophagus_irregularis_DAOM_197198w_Mkk2p_EXX52851.1:0.6516684775)/0.961:0.0537656970)/0.637:0.0172179513,(Rhizophagus_irregularis_DAOM_197198w_Kic1p_EXX56971.1:0.1231913038,Rhizophagus_irregularis_DAOM_197198w_Skt5p_EXX67950.1:0.1717876274)/1:0.2062244884)/1:0.0430533511)/0.914:0.0260563359,Rhizophagus_irregularis_DAOM_181602=DAOM_197198_kinase_like_domain_containing_protein_partial_POG71965.1:0.3062477969)/0.946:0.0251524439,Rhizophagus_irregularis_DAOM_197198w_Sps1p_EXX58921.1:0.2589793301)/0.863:0.0340269612)/0.995:0.1420709464,Rhizophagus_irregularis_DAOM_197198w_Ssk2p_EXX61465.1:0.5402035693)/1:0.2388583481,Rhizophagus_irregularis_DAOM_197198w_Pkc1p_EXX68888.1:0.7251741096)/0.964:0.1298634861,((((Rhizophagus_irregularis_kinase_like_protein_partial_PKC58762.1:0.6355878221,((((Rhizophagus_irregularis_DAOM_181602=DAOM_197198_kinase_like_domain_containing_protein_POG67865.1:0.0526386517,Rhizophagus_irregularis_DAOM_181602=DAOM_197198_kinase_like_domain_containing_protein_POG67873.1:0.0619627784)/1:0.2275444214,(Rhizophagus_irregularis_DAOM_181602=DAOM_197198_kinase_like_domain_containing_protein_POG78672.1:0.0000026659,Rhizophagus_irregularis_DAOM_197198w_Ipl1p_EXX70204.1:0.0000022773)/1:0.2263338423)/1:0.1256954306,(Rhizophagus_irregularis_DAOM_181602=DAOM_197198_kinase_like_domain_containing_protein_POG71991.1:0.0000023137,Rhizophagus_irregularis_DAOM_197198w_Ypk2p_EXX63594.1:0.0000027068)/1:0.4260732648)/1:0.2427974594,((((((Rhizophagus_irregularis_DAOM_181602=DAOM_197198_kinase_like_domain_containing_protein_POG60271.1:0.1511499026,(((Rhizophagus_irregularis_DAOM_181602=DAOM_197198_kinase_like_domain_containing_protein_POG60559.1:0.0032313183,Rhizophagus_irregularis_DAOM_197198w_Cdc15p_EXX56704.1:0.0065829727)/1:0.1033597908,(((Rhizophagus_irregularis_DAOM_181602=DAOM_197198_kinase_like_domain_containing_protein_POG69858.1:0.0000025542,Rhizophagus_irregularis_DAOM_197198w_Cdc15p_EXX58945.1:0.0000027310)/1:0.0695305854,Rhizophagus_irregularis_DAOM_197198w_Cdc15p_EXX51977.1:0.0527765718)/0.217:0.0146733340,Rhizophagus_irregularis_DAOM_197198w_Tpk1p_EXX68308.1:0.1009481249)/0.992:0.0069235513)/1:0.0230844189,((Rhizophagus_irregularis_DAOM_181602=DAOM_197198_kinase_like_domain_containing_protein_POG79103.1:0.0000023117,Rhizophagus_irregularis_DAOM_197198w_Skm1p_EXX51748.1:0.0000029377)/1:0.1241261939,Rhizophagus_irregularis_DAOM_197198w_Cdc15p_EXX67820.1:0.1021405958)/0.471:0.0099522229)/0.964:0.0129454433)/1:0.0562571574,(Rhizophagus_irregularis_DAOM_181602=DAOM_197198_kinase_like_domain_containing_protein_POG70340.1:0.0000027305,Rhizophagus_irregularis_DAOM_197198w_Cdc15p_EXX52282.1:0.0000024565)/1:0.1827208370)/1:0.0870890392,((Rhizophagus_irregularis_DAOM_181602=DAOM_197198_kinase_like_domain_containing_protein_POG63743.1:0.0000025553,Rhizophagus_irregularis_DAOM_197198w_Cdc15p_EXX62429.1:0.0000023140)/1:0.3003693718,Rhizophagus_irregularis_DAOM_181602=DAOM_197198_kinase_like_domain_containing_protein_POG80488.1:0.2604821035)/0.995:0.0528099294)/0.994:0.0535373625,(Rhizophagus_irregularis_DAOM_181602=DAOM_197198_kinase_like_domain_containing_protein_POG81394.1:0.0988947353,(Rhizophagus_irregularis_DAOM_197198w_Skm1p_EXX54109.1:0.1081356224,Rhizophagus_irregularis_DAOM_181602=DAOM_197198_kinase_like_domain_containing_protein_POG80176.1:0.0897630049)/0.866:0.0233884432)/1:0.0728543143)/1:0.0793832682,(Rhizophagus_irregularis_DAOM_181602=DAOM_197198_kinase_like_domain_containing_protein_POG80227.1:0.0000025860,Rhizophagus_irregularis_DAOM_197198w_Cla4p_EXX62291.1:0.0109012251)/1:0.2065949881)/1:0.3144521417,(Rhizophagus_irregularis_DAOM_181602=DAOM_197198_GLOIN_2v1876132_POG71262.1:0.0000021866,Rhizophagus_irregularis_DAOM_197198w_Ste11p_EXX73226.1:0.0034245968)/1:0.9792735890)/0.997:0.1183683563)/0.929:0.0724133199)/0.765:0.0548661009,(((((Rhizophagus_irregularis_DAOM_181602=DAOM_197198_kinase_like_domain_containing_protein_POG79506.1:0.5173317780,(Rhizophagus_irregularis_kinase_like_protein_partial_PKC70889.1:0.0000027310,Rhizophagus_irregularis_DAOM_197198w_Kic1p_EXX78885.1:0.0000029041)/1:0.8039178937)/0.871:0.0840347036,((((((((((((Rhizophagus_irregularis_kinase_like_protein_PKC57986.1:0.0220491563,(Rhizophagus_irregularis_DAOM_181602=DAOM_197198_kinase_like_domain_containing_protein_POG83023.1:0.0000027236,Rhizophagus_irregularis_DAOM_197198w_Ipl1p_EXX67307.1:0.0000022237)/1:0.0509189943)/0.998:0.0417580846,(Rhizophagus_irregularis_DAOM_181602=DAOM_197198_kinase_like_domain_containing_protein_POG61721.1:0.0091263946,Rhizophagus_irregularis_DAOM_197198w_Cla4p_EXX51655.1:0.0000021368)/1:0.0810838401)/0.968:0.0284219120,(Rhizophagus_irregularis_DAOM_181602=DAOM_197198_kinase_like_domain_containing_protein_POG59833.1:0.0000028600,Rhizophagus_irregularis_DAOM_197198w_polo_kinase_CDC5_EXX53899.1:0.0000020430)/1:0.0998404262)/1:0.0701744633,Rhizophagus_irregularis_DAOM_181602=DAOM_197198_kinase_like_domain_containing_protein_POG79165.1:0.1590269140)/0.414:0.0295134041,Rhizophagus_irregularis_DAOM_197198w_Tpk3p_EXX69748.1:0.3815578371)/0.98:0.0351951073,(Rhizophagus_irregularis_DAOM_181602=DAOM_197198_kinase_like_domain_containing_protein_POG75960.1:0.0000026800,Rhizophagus_irregularis_DAOM_197198w_polo_kinase_CDC5_EXX75759.1:0.0032854785)/1:0.5250437796)/0.92:0.0348609936,Rhizophagus_irregularis_DAOM_181602=DAOM_197198_kinase_like_domain_containing_protein_POG74133.1:0.2648253938)/1:0.0341151621,Rhizophagus_irregularis_kinase_like_protein_PKC72151.1:0.2444386101)/0.457:0.0140647030,(((((((Rhizophagus_irregularis_DAOM_181602=DAOM_197198_kinase_like_domain_containing_protein_POG61149.1:0.0439612432,Rhizophagus_irregularis_DAOM_197198w_Mkk1p_EXX62081.1:0.0572681910)/1:0.0206448061,(Rhizophagus_irregularis_DAOM_197198w_polo_kinase_CDC5_EXX53401.1:0.0961459225,(Rhizophagus_irregularis_DAOM_181602=DAOM_197198_kinase_like_domain_containing_protein_POG71846.1:0.0455484347,(Rhizophagus_irregularis_DAOM_181602=DAOM_197198_kinase_like_domain_containing_protein_POG82769.1:0.0096188419,Rhizophagus_irregularis_DAOM_197198w_Mkk1p_EXX53418.1:0.0000025176)/1:0.0182080705)/1:0.0228152792)/0.767:0.0107420540)/1:0.0198907137,(((Rhizophagus_irregularis_DAOM_181602=DAOM_197198_kinase_like_domain_containing_protein_POG62163.1:0.0000022012,Rhizophagus_irregularis_DAOM_197198w_Sps1p_EXX51366.1:0.0000023676)/1:0.0715608856,Rhizophagus_irregularis_DAOM_181602=DAOM_197198_kinase_like_domain_containing_protein_POG81446.1:0.1069021031)/0.95:0.0129503757,Rhizophagus_irregularis_DAOM_197198w_Sps1p_EXX55990.1:0.1050406680)/0.996:0.0102166609)/1:0.0283324495,((Rhizophagus_irregularis_DAOM_181602=DAOM_197198_kinase_like_domain_containing_protein_POG74099.1:0.0764124912,Rhizophagus_irregularis_DAOM_197198w_Ipl1p_EXX55883.1:0.1159062585)/0.758:0.0185320595,((Rhizophagus_irregularis_DAOM_181602=DAOM_197198_kinase_like_domain_containing_protein_POG75319.1:0.0000023895,Rhizophagus_irregularis_DAOM_197198w_Cdc15p_EXX74945.1:0.0000026885)/1:0.1101596850,Rhizophagus_irregularis_DAOM_197198w_Mkk1p_EXX68313.1:0.0881026027)/0.992:0.0247787853)/0.997:0.0259507736)/1:0.0872086218,(Rhizophagus_irregularis_DAOM_181602=DAOM_197198_kinase_like_domain_containing_protein_POG74079.1:0.1087152705,Rhizophagus_irregularis_DAOM_197198w_Ipl1p_EXX76800.1:0.2867380665)/1:0.0550570732)/0.987:0.0349357037,Rhizophagus_irregularis_RhiirA1_460048_PKC66201.1:0.2963627914)/0.806:0.0173016400,((((Rhizophagus_irregularis_DAOM_181602=DAOM_197198_kinase_like_domain_containing_protein_POG64080.1:0.0000011057,Rhizophagus_irregularis_DAOM_197198w_polo_kinase_CDC5_EXX65994.1:0.0033493328)/1:0.0691948111,((Rhizophagus_irregularis_DAOM_181602=DAOM_197198_kinase_like_domain_containing_protein_POG69530.1:0.0270525348,Rhizophagus_irregularis_DAOM_197198w_polo_kinase_CDC5_EXX53936.1:0.0207103154)/1:0.0425949044,(Rhizophagus_irregularis_DAOM_181602=DAOM_197198_kinase_like_domain_containing_protein_POG70194.1:0.0000021811,Rhizophagus_irregularis_DAOM_197198w_Cdc15p_EXX77209.1:0.0000020689)/1:0.0551369045)/0.928:0.0214854021)/1:0.0947711747,Rhizophagus_irregularis_DAOM_197198w_polo_kinase_CDC5_EXX70996.1:0.1024922301)/1:0.1119079440,(Rhizophagus_irregularis_kinase_like_protein_PKC59127.1:0.0000023853,Rhizophagus_irregularis_DAOM_197198w_Ipl1p_EXX53553.1:0.0000029134)/1:0.3304338559)/0.999:0.0495183208)/0.999:0.0336637585)/0.996:0.0638977935,Rhizophagus_irregularis_DAOM_197198w_Skm1p_EXX63820.1:0.3740607659)/0.993:0.0781760171,(Rhizophagus_irregularis_kinase_like_protein_partial_PKC69630.1:0.1441452606,(Rhizophagus_irregularis_DAOM_181602=DAOM_197198_kinase_like_domain_containing_protein_POG81566.1:0.0000024627,Rhizophagus_irregularis_DAOM_197198w_Ste20p_EXX60718.1:0.0000023789)/0.999:0.0589564442)/1:0.1853217053)/1:0.3388991630,((Rhizophagus_irregularis_kinase_like_protein_PKC68622.1:0.0000027022,Rhizophagus_irregularis_DAOM_197198w_Kin1p_EXX61227.1:0.0000028063)/1:0.2641706833,(Rhizophagus_irregularis_DAOM_181602=DAOM_197198_kinase_like_domain_containing_protein_POG64638.1:0.0000028108,Rhizophagus_irregularis_DAOM_197198w_Tpk1p_EXX55664.1:0.0000023104)/1:0.2456831902)/1:0.7806453742)/1:0.4024742015)/0.996:0.0787365488,(((Rhizophagus_irregularis_kinase_like_protein_PKC64749.1:0.0000022846,Rhizophagus_irregularis_DAOM_197198w_Ypk3p_EXX72714.1:0.0000023063)/0.485:0.0103087625,Rhizophagus_irregularis_DAOM_181602=DAOM_197198_kinase_like_domain_containing_protein_POG70346.1:0.0081230167)/1:1.0713503898,(Rhizophagus_irregularis_DAOM_181602=DAOM_197198_kinase_like_domain_containing_protein_POG70287.1:0.0000020514,Rhizophagus_irregularis_DAOM_197198w_Mkk1p_EXX75626.1:0.0000029690)/1:0.7634026967)/0.983:0.1333732328)/0.758:0.0531550425,(((Rhizophagus_irregularis_kinase_like_protein_partial_PKC60626.1:0.0000023625,Rhizophagus_irregularis_DAOM_197198w_Mkk2p_EXX76738.1:0.0000029687)/1:0.8226241934,(Rhizophagus_irregularis_DAOM_181602=DAOM_197198_kinase_like_domain_containing_protein_POG63363.1:0.2439509778,Rhizophagus_irregularis_DAOM_197198w_Pkh1p_EXX69931.1:0.2461124389)/1:0.3461525131)/1:0.1648238572,Rhizophagus_irregularis_DAOM_197198w_Cdc15p_EXX71213.1:0.8227771419)/0.994:0.0955096442)/0.751:0.0471961628,(((((((Rhizophagus_irregularis_kinase_like_protein_PKC56054.1:0.0275679159,(Rhizophagus_irregularis_DAOM_181602=DAOM_197198_kinase_like_domain_containing_protein_POG82582.1:0.0000020346,Rhizophagus_irregularis_DAOM_197198w_Bck1p_EXX69578.1:0.0000022904)/0.135:0.0000021467)/1:0.0664150630,(Rhizophagus_irregularis_DAOM_181602=DAOM_197198_kinase_like_domain_containing_protein_POG82584.1:0.0000021196,Rhizophagus_irregularis_DAOM_197198w_Bck1p_EXX69576.1:0.0000029813)/1:0.1199220766)/1:0.0616492787,(Rhizophagus_irregularis_DAOM_181602=DAOM_197198_kinase_like_domain_containing_protein_POG72512.1:0.0000022914,Rhizophagus_irregularis_DAOM_197198w_Cdc15p_EXX68695.1:0.0000026094)/1:0.1358277641)/1:0.0532701765,((Rhizophagus_irregularis_DAOM_181602=DAOM_197198_kinase_like_domain_containing_protein_POG72509.1:0.0067644450,Rhizophagus_irregularis_DAOM_197198w_Rad53p_EXX68697.1:0.0000022395)/1:0.1121665354,Rhizophagus_irregularis_DAOM_197198w_Cdc15p_EXX68698.1:0.2556161259)/0.994:0.0307227469)/1:0.0603948409,((((Rhizophagus_irregularis_kinase_like_protein_PKC67531.1:0.0098705420,Rhizophagus_irregularis_DAOM_181602=DAOM_197198_kinase_like_domain_containing_protein_POG80870.1:0.0097841937)/1:0.0319692836,(Rhizophagus_irregularis_DAOM_181602=DAOM_197198_kinase_like_domain_containing_protein_POG80872.1:0.0000025259,Rhizophagus_irregularis_DAOM_197198w_Rad53p_EXX74959.1:0.0000024595)/1:0.0380213087)/1:0.0438577361,(Rhizophagus_irregularis_DAOM_181602=DAOM_197198_kinase_like_domain_containing_protein_POG80871.1:0.0000023190,Rhizophagus_irregularis_DAOM_197198w_polo_kinase_CDC5_EXX77660.1:0.0000024427)/1:0.0736375161)/0.987:0.0213084849,(Rhizophagus_irregularis_DAOM_181602=DAOM_197198_kinase_like_domain_containing_protein_POG80858.1:0.0993272762,(Rhizophagus_irregularis_DAOM_181602=DAOM_197198_kinase_like_domain_containing_protein_POG80873.1:0.0000025193,Rhizophagus_irregularis_DAOM_197198w_polo_kinase_CDC5_EXX60610.1:0.0000021817)/0.812:0.0092684050)/1:0.0533225666)/0.997:0.0444892253)/1:0.2831202637,((((Rhizophagus_irregularis_DAOM_181602=DAOM_197198_kinase_like_domain_containing_protein_POG81070.1:0.0000028597,Rhizophagus_irregularis_DAOM_197198w_RirG_034840_EXX76246.1:0.0000020521)/1:0.1906919997,((Rhizophagus_irregularis_DAOM_181602=DAOM_197198_kinase_like_domain_containing_protein_POG81088.1:0.0000028099,Rhizophagus_irregularis_DAOM_197198w_Mkk2p_EXX61826.1:0.0000020545)/1:0.0819675247,Rhizophagus_irregularis_DAOM_197198w_Mkk2p_EXX56330.1:0.0712747036)/0.963:0.0319909037)/1:0.1056821240,(Rhizophagus_irregularis_DAOM_181602=DAOM_197198_kinase_like_domain_containing_protein_POG68398.1:0.0000021806,Rhizophagus_irregularis_DAOM_197198w_Ssk2p_EXX55462.1:0.0000022991)/1:0.6710586674)/1:0.1736584407,Rhizophagus_irregularis_DAOM_197198w_Mkk2p_EXX67624.1:0.2236630676)/1:0.1604592756)/1:0.4636797765,(((Rhizophagus_irregularis_kinase_like_protein_PKC63415.1:0.0000000000,Rhizophagus_irregularis_DAOM_197198w_Ssk22p_EXX79432.1:0.0000000000):0.0000027558,Rhizophagus_irregularis_DAOM_197198w_Ssk22p_EXX67619.1:0.0000025384)/0.131:0.0000022487,Rhizophagus_irregularis_DAOM_181602=DAOM_197198_kinase_like_domain_containing_protein_POG81357.1:0.0000024278)/1:1.1295790564)/0.295:0.0204976457)/0.984:0.0729364150)/1:0.0852171282,(((Rhizophagus_irregularis_DAOM_181602=DAOM_197198_kinase_like_domain_containing_protein_partial_POG57635.1:0.2003705409,(((Rhizophagus_irregularis_DAOM_181602=DAOM_197198_kinase_like_domain_containing_protein_POG66978.1:0.0133055239,Rhizophagus_irregularis_DAOM_181602=DAOM_197198_kinase_like_domain_containing_protein_partial_POG70768.1:0.0100439244)/0.993:0.0412168902,Rhizophagus_irregularis_DAOM_197198w_Kin1p_EXX55673.1:0.1190450659)/0.94:0.0662637345,Rhizophagus_irregularis_DAOM_197198w_Ack1p_EXX55642.1:0.2226529570)/1:0.3733324369)/0.971:0.1921286418,(Rhizophagus_irregularis_DAOM_181602=DAOM_197198_kinase_like_domain_containing_protein_POG72249.1:0.0000021617,Rhizophagus_irregularis_DAOM_197198w_Cdc15p_EXX64879.1:0.0000021697)/1:0.9801750088)/0.915:0.0893503420,((Rhizophagus_irregularis_kinase_like_protein_partial_PKC62844.1:0.3107099452,Rhizophagus_irregularis_kinase_like_protein_PKC67364.1:0.4666851833)/1:0.3329107524,(Rhizophagus_irregularis_DAOM_181602=DAOM_197198_kinase_like_domain_containing_protein_POG58842.1:0.2669203920,((((Rhizophagus_irregularis_DAOM_197198w_Snf1p_EXX53949.1:0.2718924327,(Rhizophagus_irregularis_DAOM_197198w_Rad53p_EXX62410.1:0.2312608079,Rhizophagus_irregularis_DAOM_197198w_Ste11p_EXX64729.1:0.2097707702)/1:0.0604445342)/0.812:0.0133129554,(Rhizophagus_irregularis_DAOM_197198w_Mkk2p_EXX75111.1:0.2353953715,Rhizophagus_irregularis_DAOM_197198w_Cla4p_EXX56419.1:0.3943688572)/1:0.0712131719)/0.993:0.0318125291,((((Rhizophagus_irregularis_DAOM_181602=DAOM_197198_kinase_like_domain_containing_protein_POG65164.1:0.0860536994,Rhizophagus_irregularis_DAOM_197198w_Ste11p_EXX77258.1:0.0065624742)/1:0.1893083413,Rhizophagus_irregularis_DAOM_197198w_Ste7p_EXX52270.1:0.1934900543)/0.967:0.0309664993,Rhizophagus_irregularis_DAOM_197198w_Ssk22p_EXX76906.1:0.2418990567)/1:0.1459149197,Rhizophagus_irregularis_DAOM_197198w_Sps1p_EXX62275.1:0.3182157044)/0.997:0.0584521085)/0.997:0.0415896724,((Rhizophagus_irregularis_DAOM_181602=DAOM_197198_kinase_like_domain_containing_protein_POG60500.1:0.0000025648,Rhizophagus_irregularis_DAOM_197198w_Mkk2p_EXX61659.1:0.0000028874)/1:0.3110592372,(Rhizophagus_irregularis_DAOM_197198w_Mkk1p_EXX63382.1:0.1187012240,Rhizophagus_irregularis_DAOM_197198w_Mkk2p_EXX63950.1:0.0623251596)/1:0.1678467683)/0.861:0.0339097641)/0.998:0.0946194448)/1:0.2975484621)/0.791:0.0779094585)/0.821:0.0694771490)/0.967:0.0806598434,Rhizophagus_irregularis_DAOM_197198w_Cdc15p_EXX75388.1:0.8073726329)/0.995:0.0947236344)/1:0.4114015809,(((((((((((((((((Rhizophagus_irregularis_kinase_like_protein_PKC65725.1:0.0073505450,Rhizophagus_irregularis_DAOM_197198w_Cdc15p_EXX51075.1:0.0000024626)/1:0.2463109959,(Rhizophagus_irregularis_DAOM_181602=DAOM_197198_kinase_like_domain_containing_protein_POG74686.1:0.0000028023,Rhizophagus_irregularis_DAOM_197198w_Cdc15p_EXX71595.1:0.0000021484)/1:0.1218597715)/0.809:0.0329284319,Rhizophagus_irregularis_RhiirA1_531153_PKC72484.1:0.3472608125)/1:0.1966989963,(Rhizophagus_irregularis_DAOM_181602=DAOM_197198_kinase_like_domain_containing_protein_POG75653.1:0.1165902693,(Rhizophagus_irregularis_DAOM_181602=DAOM_197198_kinase_like_domain_containing_protein_POG75658.1:0.0000021878,Rhizophagus_irregularis_DAOM_197198w_Pho85p_EXX78162.1:0.0000027013)/1:0.2280699479)/1:0.1369145102)/0.989:0.0511432144,(((((Rhizophagus_irregularis_RhiirA1_469563_PKC59366.1:0.0000021034,(Rhizophagus_irregularis_DAOM_181602=DAOM_197198_kinase_like_domain_containing_protein_POG59388.1:0.0000024299,Rhizophagus_irregularis_DAOM_197198w_Tpk3p_EXX65083.1:0.0000026787)/1:0.0139154463)/1:0.0737778305,(Rhizophagus_irregularis_DAOM_181602=DAOM_197198_kinase_like_domain_containing_protein_POG73358.1:0.0000022818,Rhizophagus_irregularis_DAOM_197198w_Skt5p_EXX58881.1:0.0000029457)/1:0.1621291203)/0.999:0.0420116527,Rhizophagus_irregularis_DAOM_181602=DAOM_197198_kinase_like_domain_containing_protein_POG81800.1:0.1288459596)/1:0.1238003996,(((Rhizophagus_irregularis_DAOM_181602=DAOM_197198_kinase_like_domain_containing_protein_partial_POG59666.1:0.0935719180,Rhizophagus_irregularis_DAOM_181602=DAOM_197198_kinase_like_domain_containing_protein_partial_POG61511.1:0.0000025258)/1:0.2061428728,(Rhizophagus_irregularis_DAOM_181602=DAOM_197198_kinase_like_domain_containing_protein_partial_POG73331.1:0.0000020071,Rhizophagus_irregularis_DAOM_197198w_Skt5p_EXX54230.1:0.0079676485)/1:0.0936270075)/0.995:0.0532680107,((Rhizophagus_irregularis_DAOM_181602=DAOM_197198_kinase_like_domain_containing_protein_POG59667.1:0.0000022966,Rhizophagus_irregularis_DAOM_197198w_Skt5p_EXX71853.1:0.0000029071)/1:0.0930542629,(Rhizophagus_irregularis_DAOM_181602=DAOM_197198_GLOIN_2v1882106_POG63490.1:0.0000024030,Rhizophagus_irregularis_DAOM_197198w_Skt5p_EXX66636.1:0.0124424419)/1:0.0941945033)/1:0.0331847872)/1:0.0474830087)/0.985:0.0354162346,((Rhizophagus_irregularis_kinase_like_protein_PKC66373.1:0.0233044544,Rhizophagus_irregularis_DAOM_197198w_Rad53p_EXX64626.1:0.0227002771)/1:0.1743033779,Rhizophagus_irregularis_DAOM_181602=DAOM_197198_kinase_like_domain_containing_protein_partial_POG62839.1:0.3085567617)/0.371:0.0193166854)/1:0.0522212834)/1:0.0703663924,((((((((((Rhizophagus_irregularis_RhiirA1_470481_PKC58765.1:0.0000022478,Rhizophagus_irregularis_DAOM_197198w_Tpk3p_EXX64628.1:0.0000021411)/0.131:0.0000022928,Rhizophagus_irregularis_DAOM_181602=DAOM_197198_kinase_like_domain_containing_protein_POG58100.1:0.0150654633)/1:0.0816223256,((Rhizophagus_irregularis_DAOM_197198w_Tpk3p_EXX67323.1:0.1028938532,Rhizophagus_irregularis_DAOM_197198w_Tpk1p_EXX53796.1:0.0996415774)/0.969:0.0128137952,Rhizophagus_irregularis_DAOM_181602=DAOM_197198_kinase_like_domain_containing_protein_POG58102.1:0.0623808148)/0.987:0.0145478568)/1:0.0519617247,(Rhizophagus_irregularis_DAOM_181602=DAOM_197198_kinase_like_domain_containing_protein_POG63306.1:0.0334587194,Rhizophagus_irregularis_DAOM_197198w_Tpk3p_EXX64963.1:0.0000025060)/1:0.3105910738)/0.971:0.0428967441,Rhizophagus_irregularis_DAOM_181602=DAOM_197198_kinase_like_domain_containing_protein_POG67101.1:0.3574333870)/0.622:0.0404020301,((Rhizophagus_irregularis_RhiirA1_460010_PKC66208.1:0.0142447225,Rhizophagus_irregularis_DAOM_181602=DAOM_197198_GLOIN_2v1772901_POG73130.1:0.0276193448)/1:0.1008117237,Rhizophagus_irregularis_DAOM_197198w_Tpk3p_EXX63092.1:0.1281319919)/1:0.1198515491)/1:0.0513512932,((Rhizophagus_irregularis_DAOM_181602=DAOM_197198_GLOIN_2v1806492_POG79555.1:0.0000021878,Rhizophagus_irregularis_DAOM_197198w_Rad53p_EXX54982.1:0.0035320074)/1:0.1249014566,(Rhizophagus_irregularis_DAOM_181602=DAOM_197198_kinase_like_domain_containing_protein_POG79559.1:0.0000025795,Rhizophagus_irregularis_DAOM_197198w_Tpk3p_EXX65095.1:0.0000022886)/1:0.1387421460)/1:0.1830992755)/0.95:0.0155835921,(Rhizophagus_irregularis_DAOM_181602=DAOM_197198_kinase_like_domain_containing_protein_POG63038.1:0.7513893450,(Rhizophagus_irregularis_DAOM_181602=DAOM_197198_kinase_like_domain_containing_protein_POG63039.1:0.0000020390,Rhizophagus_irregularis_DAOM_197198w_Cdc15p_EXX72671.1:0.0000020418)/1:0.5037329979)/0.337:0.0245609869)/0.929:0.0115614122,((Rhizophagus_irregularis_kinase_like_protein_partial_PKC62104.1:0.0407653311,Rhizophagus_irregularis_DAOM_197198w_Tpk3p_EXX69500.1:0.0000027272)/0.928:0.0397166796,Rhizophagus_irregularis_DAOM_197198w_RirG_089790_EXX70168.1:0.1588022681)/1:0.3649764537)/0.513:0.0058620369,(Rhizophagus_irregularis_DAOM_197198w_Gin4p_EXX65075.1:0.5329197899,(Rhizophagus_irregularis_DAOM_181602=DAOM_197198_GLOIN_2v1784613_POG63006.1:0.0000029101,Rhizophagus_irregularis_DAOM_197198w_Skt5p_EXX71851.1:0.0000024717)/1:0.3474833031)/0.995:0.0901837692)/0.972:0.0172841929)/0.992:0.0386003194,((((Rhizophagus_irregularis_HCP_like_protein_PKC66087.1:0.0082321583,Rhizophagus_irregularis_DAOM_197198w_Skt5p_EXX50677.1:0.0048256883)/1:0.2154296191,((Rhizophagus_irregularis_DAOM_181602=DAOM_197198_kinase_like_domain_containing_protein_POG67346.1:0.0000020970,Rhizophagus_irregularis_DAOM_197198w_Tpk3p_EXX52755.1:0.0000028821)/1:0.3439400115,Rhizophagus_irregularis_DAOM_181602=DAOM_197198_kinase_like_domain_containing_protein_partial_POG73474.1:0.2913224617)/1:0.1369311726)/1:0.0763589948,((Rhizophagus_irregularis_DAOM_181602=DAOM_197198_kinase_like_domain_containing_protein_POG59207.1:0.0000023938,Rhizophagus_irregularis_DAOM_197198w_Skt5p_EXX72978.1:0.0000021200)/1:0.3512909826,Rhizophagus_irregularis_DAOM_197198w_Ack1p_EXX67476.1:0.2487245597)/1:0.0929368388)/0.542:0.0189903674,(Rhizophagus_irregularis_DAOM_197198w_Tpk3p_EXX77254.1:0.1612473735,(Rhizophagus_irregularis_kinase_like_protein_PKC70084.1:0.0092139623,Rhizophagus_irregularis_DAOM_197198w_Skt5p_EXX77363.1:0.0436304687)/1:0.5011690423)/1:0.1011990491)/1:0.0468257613)/0.694:0.0178436150,Rhizophagus_irregularis_DAOM_181602=DAOM_197198_kinase_like_domain_containing_protein_POG63243.1:0.5052217351)/1:0.1215956128,((((Rhizophagus_irregularis_kinase_like_protein_PKC58852.1:0.0000000000,Rhizophagus_irregularis_DAOM_197198w_Bck1p_EXX65057.1:0.0000000000):0.0000025143,Rhizophagus_irregularis_DAOM_181602=DAOM_197198_kinase_like_domain_containing_protein_POG63252.1:0.0000021659)/1:0.3284008149,((((Rhizophagus_irregularis_HCP_like_protein_PKC67841.1:0.0068072559,Rhizophagus_irregularis_DAOM_197198w_Skt5p_EXX61762.1:0.0080773322)/1:0.1982076456,Rhizophagus_irregularis_DAOM_181602=DAOM_197198_GLOIN_2v1666158_POG65473.1:0.2481244312)/0.999:0.0499153094,(((Rhizophagus_irregularis_DAOM_181602=DAOM_197198_kinase_like_domain_containing_protein_POG65479.1:0.0000000000,Rhizophagus_irregularis_DAOM_197198w_Skt5p_EXX74454.1:0.0000000000):0.0000000000,Rhizophagus_irregularis_DAOM_197198w_Skt5p_EXX74455.1:0.0000000000):0.0000019703,Rhizophagus_irregularis_DAOM_197198w_Skt5p_EXX67948.1:0.0000028294)/1:0.1576253190)/1:0.1870340245,Rhizophagus_irregularis_DAOM_181602=DAOM_197198_kinase_like_domain_containing_protein_POG75421.1:0.2222530447)/0.993:0.0586708169)/0.985:0.0410002972,(((Rhizophagus_irregularis_DAOM_181602=DAOM_197198_kinase_like_domain_containing_protein_partial_POG61911.1:0.0000021560,Rhizophagus_irregularis_DAOM_197198w_Skt5p_EXX57675.1:0.0000021015)/1:0.0502860130,Rhizophagus_irregularis_DAOM_197198w_Skt5p_EXX51738.1:0.0353801789)/0.18:0.0013250682,Rhizophagus_irregularis_DAOM_181602=DAOM_197198_kinase_like_domain_containing_protein_POG68962.1:0.0453243752)/1:0.2531066381)/1:0.1894846902)/1:0.1254844263,((((((((((Rhizophagus_irregularis_kinase_like_protein_PKC56780.1:0.0030944887,Rhizophagus_irregularis_DAOM_197198w_Tpk3p_EXX74405.1:0.0000024296)/0.135:0.0000028719,Rhizophagus_irregularis_DAOM_181602=DAOM_197198_kinase_like_domain_containing_protein_POG74941.1:0.1057713812)/1:0.2816185947,(Rhizophagus_irregularis_DAOM_181602=DAOM_197198_kinase_like_domain_containing_protein_POG76967.1:0.0000021469,Rhizophagus_irregularis_DAOM_197198w_Ste7p_EXX76683.1:0.0000021668)/1:0.4987410624)/0.373:0.0206833425,(Rhizophagus_irregularis_DAOM_181602=DAOM_197198_kinase_like_domain_containing_protein_POG76969.1:0.0000022784,Rhizophagus_irregularis_DAOM_197198w_Pkh1p_EXX77145.1:0.0000027988)/1:0.9225048022)/1:0.1221648132,((((Rhizophagus_irregularis_DAOM_181602=DAOM_197198_kinase_like_domain_containing_protein_partial_POG65679.1:0.0000022116,Rhizophagus_irregularis_DAOM_181602=DAOM_197198_kinase_like_domain_containing_protein_partial_POG65681.1:0.0000026836)/1:0.2824617946,(Rhizophagus_irregularis_DAOM_181602=DAOM_197198_kinase_like_domain_containing_protein_partial_POG66365.1:0.0000025070,Rhizophagus_irregularis_DAOM_197198w_Skt5p_EXX62069.1:0.0000021136)/1:0.3693680949)/0.824:0.0679438436,Rhizophagus_irregularis_DAOM_197198w_Cdc15p_EXX60768.1:0.3210245234)/0.943:0.0487157344,((Rhizophagus_irregularis_DAOM_181602=DAOM_197198_kinase_like_domain_containing_protein_POG72595.1:0.0000026897,Rhizophagus_irregularis_DAOM_197198w_Cdc15p_EXX56247.1:0.0000024792)/1:0.2364660898,(Rhizophagus_irregularis_DAOM_181602=DAOM_197198_kinase_like_domain_containing_protein_partial_POG67587.1:0.0000022564,Rhizophagus_irregularis_DAOM_197198w_Skt5p_EXX60347.1:0.0000023414)/1:0.3756123391)/1:0.0784803001)/0.996:0.0574219413)/0.991:0.0382719487,Rhizophagus_irregularis_DAOM_181602=DAOM_197198_kinase_like_domain_containing_protein_POG62185.1:0.4027659980)/0.605:0.0128622354,((((((((((Rhizophagus_irregularis_DAOM_181602=DAOM_197198_kinase_like_domain_containing_protein_POG74954.1:0.0203479863,Rhizophagus_irregularis_DAOM_181602=DAOM_197198_kinase_like_domain_containing_protein_partial_POG70936.1:0.0618465760)/0.986:0.0256892726,Rhizophagus_irregularis_DAOM_197198w_Sps1p_EXX61960.1:0.1297157349)/1:0.1390959647,((((((Rhizophagus_irregularis_DAOM_181602=DAOM_197198_GLOIN_2v1761085_POG53559.1:0.0000026837,Rhizophagus_irregularis_DAOM_197198w_Cdc15p_EXX57405.1:0.0000024290)/1:0.1612743955,(Rhizophagus_irregularis_DAOM_181602=DAOM_197198_kinase_like_domain_containing_protein_partial_POG60873.1:0.1941973583,Rhizophagus_irregularis_DAOM_197198w_Cdc15p_EXX64221.1:0.1053423588)/0.669:0.0066796787)/0.997:0.0232353875,((Rhizophagus_irregularis_DAOM_181602=DAOM_197198_kinase_like_domain_containing_protein_POG68360.1:0.0204025658,Rhizophagus_irregularis_DAOM_197198w_Ste7p_EXX60026.1:0.0000023461)/1:0.1547479950,((Rhizophagus_irregularis_DAOM_181602=DAOM_197198_kinase_like_domain_containing_protein_POG59393.1:0.0000020742,Rhizophagus_irregularis_DAOM_197198w_Ste7p_EXX58889.1:0.0000024392)/1:0.1826825480,(Rhizophagus_irregularis_DAOM_181602=DAOM_197198_kinase_like_domain_containing_protein_POG68375.1:0.0000021909,Rhizophagus_irregularis_DAOM_197198w_Tpk1p_EXX64222.1:0.0000024311)/1:0.1428501643)/0.948:0.0163226372)/0.921:0.0168735688)/0.598:0.0119094138,(((Rhizophagus_irregularis_DAOM_181602=DAOM_197198_kinase_like_domain_containing_protein_POG64545.1:0.0000023136,Rhizophagus_irregularis_DAOM_197198w_Ste7p_EXX50424.1:0.0000021799)/1:0.1226674080,Rhizophagus_irregularis_DAOM_181602=DAOM_197198_kinase_like_domain_containing_protein_POG64535.1:0.2404687703)/0.98:0.0363886174,(Rhizophagus_irregularis_DAOM_181602=DAOM_197198_kinase_like_domain_containing_protein_POG60012.1:0.0000023791,Rhizophagus_irregularis_DAOM_197198w_Skt5p_EXX72244.1:0.0000020725)/1:0.1853581505)/0.955:0.0177394026)/0.997:0.0219632263,(Rhizophagus_irregularis_DAOM_181602=DAOM_197198_kinase_like_domain_containing_protein_partial_POG59284.1:0.0435235903,Rhizophagus_irregularis_DAOM_197198w_Ste7p_EXX52936.1:0.0817387322)/1:0.1017280243)/1:0.0580865047,(((((Rhizophagus_irregularis_DAOM_181602=DAOM_197198_kinase_like_domain_containing_protein_POG65462.1:0.0000020053,Rhizophagus_irregularis_DAOM_197198w_Skm1p_EXX56316.1:0.0000023482)/1:0.0755675950,(Rhizophagus_irregularis_DAOM_181602=DAOM_197198_kinase_like_domain_containing_protein_POG75311.1:0.0000028243,Rhizophagus_irregularis_DAOM_197198w_Rad53p_EXX54581.1:0.0000023455)/0.994:0.0135976999)/1:0.0728587636,Rhizophagus_irregularis_DAOM_197198w_Tpk3p_EXX54580.1:0.0561721574)/1:0.0579910977,(Rhizophagus_irregularis_DAOM_181602=DAOM_197198_kinase_like_domain_containing_protein_POG75309.1:0.0000022085,Rhizophagus_irregularis_DAOM_197198w_Rad53p_EXX54579.1:0.0000027817)/1:0.1131462698)/1:0.0733500022,(Rhizophagus_irregularis_DAOM_181602=DAOM_197198_kinase_like_domain_containing_protein_POG75308.1:0.0000020868,Rhizophagus_irregularis_DAOM_197198w_Ipl1p_EXX54578.1:0.0000020656)/1:0.1988415530)/1:0.1080981984)/1:0.0566331323)/0.788:0.0240761442,((Rhizophagus_irregularis_DAOM_197198w_Skt5p_EXX57230.1:0.1580226023,Rhizophagus_irregularis_DAOM_181602=DAOM_197198_kinase_like_domain_containing_protein_POG66364.1:0.1934010008)/1:0.0982472829,((Rhizophagus_irregularis_DAOM_181602=DAOM_197198_kinase_like_domain_containing_protein_POG69848.1:0.0000021785,Rhizophagus_irregularis_DAOM_197198w_Kic1p_EXX75060.1:0.0000024030)/1:0.4027744813,(Rhizophagus_irregularis_kinase_like_protein_PKC70338.1:0.0000024840,Rhizophagus_irregularis_DAOM_181602=DAOM_197198_kinase_like_domain_containing_protein_partial_POG69854.1:0.0000027662)/1:0.3279961408)/0.989:0.0735387359)/0.962:0.0529447081)/1:0.0409864560,(Rhizophagus_irregularis_kinase_like_protein_PKC63916.1:0.0087923746,Rhizophagus_irregularis_DAOM_197198w_Cdc15p_EXX63132.1:0.0151706899)/1:0.3701763904)/1:0.0529219527,(Rhizophagus_irregularis_kinase_like_protein_PKC71793.1:0.4884060877,(((Rhizophagus_irregularis_DAOM_181602=DAOM_197198_kinase_like_domain_containing_protein_POG59803.1:0.2332913483,Rhizophagus_irregularis_DAOM_197198w_Kic1p_EXX62332.1:0.3501063804)/0.942:0.0464982245,((Rhizophagus_irregularis_DAOM_181602=DAOM_197198_kinase_like_domain_containing_protein_POG59812.1:0.0000028079,Rhizophagus_irregularis_DAOM_197198w_Tpk3p_EXX74888.1:0.0000027175)/1:0.2472119058,(Rhizophagus_irregularis_DAOM_181602=DAOM_197198_kinase_like_domain_containing_protein_POG59804.1:0.0000023060,Rhizophagus_irregularis_DAOM_197198w_Ste7p_EXX62340.1:0.0000020624)/1:0.4622665125)/0.932:0.0647053043)/0.975:0.0456897644,(Rhizophagus_irregularis_DAOM_181602=DAOM_197198_kinase_like_domain_containing_protein_POG59813.1:0.0192216610,Rhizophagus_irregularis_DAOM_181602=DAOM_197198_kinase_like_domain_containing_protein_POG59814.1:0.0131710657)/1:0.2605159226)/1:0.1873430236)/0.729:0.0313908484)/0.998:0.0413544547,Rhizophagus_irregularis_kinase_like_protein_PKC67657.1:0.3860182860)/0.953:0.0275202445,(Rhizophagus_irregularis_DAOM_197198w_Sps1p_EXX65231.1:0.2940567596,Rhizophagus_irregularis_DAOM_181602=DAOM_197198_GLOIN_2v222960_POG80836.1:0.4727930185)/1:0.1160715561)/1:0.0311939547,((Rhizophagus_irregularis_DAOM_181602=DAOM_197198_kinase_like_domain_containing_protein_POG80764.1:0.0000022186,Rhizophagus_irregularis_DAOM_197198w_Ste7p_EXX77574.1:0.0033461528)/1:0.3836499927,(Rhizophagus_irregularis_RhiirA1_465061_PKC62502.1:0.3367431450,(Rhizophagus_irregularis_kinase_like_protein_PKC62504.1:0.0247268426,Rhizophagus_irregularis_DAOM_197198w_Sps1p_EXX50217.1:0.0228641630)/1:0.1869808005)/1:0.2654304963)/0.95:0.0524735782)/0.912:0.0363283601,((((((Rhizophagus_irregularis_DAOM_181602=DAOM_197198_kinase_like_domain_containing_protein_POG68341.1:0.0000028408,Rhizophagus_irregularis_DAOM_197198w_Tpk1p_EXX67283.1:0.0000023561)/1:0.2319028663,Rhizophagus_irregularis_DAOM_181602=DAOM_197198_kinase_like_domain_containing_protein_partial_POG68342.1:0.2265848702)/0.993:0.0367496409,(((Rhizophagus_irregularis_DAOM_181602=DAOM_197198_kinase_like_domain_containing_protein_POG68356.1:0.0000027776,Rhizophagus_irregularis_DAOM_197198w_Ipl1p_EXX50180.1:0.0000023276)/1:0.2419517687,(Rhizophagus_irregularis_DAOM_181602=DAOM_197198_kinase_like_domain_containing_protein_POG78978.1:0.0000021356,Rhizophagus_irregularis_DAOM_197198w_Ksp1p_EXX79743.1:0.0000024164)/1:0.4003896605)/1:0.0858558647,(Rhizophagus_irregularis_DAOM_181602=DAOM_197198_GLOIN_2v1772909_POG73134.1:0.0000022068,Rhizophagus_irregularis_DAOM_197198w_Ygk3p_EXX73633.1:0.0000020394)/1:0.4408979929)/0.958:0.0410691825)/1:0.0382194909,((Rhizophagus_irregularis_DAOM_181602=DAOM_197198_kinase_like_domain_containing_protein_POG80991.1:0.0000022169,Rhizophagus_irregularis_DAOM_197198w_Sps1p_EXX54376.1:0.0000028733)/1:0.2214443799,(Rhizophagus_irregularis_DAOM_181602=DAOM_197198_kinase_like_domain_containing_protein_POG83120.1:0.0000028965,Rhizophagus_irregularis_DAOM_197198w_Kic1p_EXX64622.1:0.0000025874)/1:0.2870827861)/1:0.0592247602)/0.933:0.0199839303,(Rhizophagus_irregularis_DAOM_197198w_Sps1p_EXX57134.1:0.2624162011,(Rhizophagus_irregularis_DAOM_181602=DAOM_197198_kinase_like_domain_containing_protein_POG74047.1:0.0000029910,Rhizophagus_irregularis_DAOM_197198w_Ipl1p_EXX55071.1:0.0000020867)/1:0.3579428586)/0.835:0.0313640953)/0.994:0.0436566440,(Rhizophagus_irregularis_DAOM_181602=DAOM_197198_kinase_like_domain_containing_protein_POG69179.1:0.0000020381,Rhizophagus_irregularis_DAOM_197198w_Pho85p_EXX72687.1:0.0000023479)/1:0.3258305590)/1:0.1178728569)/1:0.0433412849)/0.94:0.0318299900,Rhizophagus_irregularis_DAOM_181602=DAOM_197198_kinase_like_domain_containing_protein_POG76901.1:0.4867595959)/0.814:0.0264952404,((Rhizophagus_irregularis_DAOM_181602=DAOM_197198_kinase_like_domain_containing_protein_POG60110.1:0.0743435161,(Rhizophagus_irregularis_DAOM_181602=DAOM_197198_kinase_like_domain_containing_protein_POG66384.1:0.0686853504,Rhizophagus_irregularis_DAOM_197198w_Ack1p_EXX77132.1:0.0570375195)/0.999:0.0426132736)/1:0.0597636256,(Rhizophagus_irregularis_DAOM_181602=DAOM_197198_kinase_like_domain_containing_protein_partial_POG68383.1:0.0000027983,Rhizophagus_irregularis_DAOM_197198w_Cdc15p_EXX61791.1:0.0000021008)/1:0.1514935946)/1:0.1830063577)/1:0.1041335543,((Rhizophagus_irregularis_kinase_like_protein_PKC63291.1:0.0080795696,(Rhizophagus_irregularis_DAOM_181602=DAOM_197198_kinase_like_domain_containing_protein_POG65446.1:0.0000023160,Rhizophagus_irregularis_DAOM_197198w_Tpk3p_EXX72444.1:0.0000027176)/0.129:0.0000021001)/1:0.1434286472,(Rhizophagus_irregularis_DAOM_181602=DAOM_197198_kinase_like_domain_containing_protein_POG65443.1:0.0028168043,Rhizophagus_irregularis_DAOM_197198w_Skt5p_EXX76220.1:0.0625067057)/1:0.2088483693)/1:0.4726432207)/0.879:0.0626833620)/0.998:0.0677408449,Rhizophagus_irregularis_kinase_like_protein_PKC75406.1:1.2570657367)/0.862:0.0510915324,(((Rhizophagus_irregularis_kinase_like_protein_PKC66764.1:0.0080043045,(Rhizophagus_irregularis_DAOM_181602=DAOM_197198_kinase_like_domain_containing_protein_POG65390.1:0.0000022418,Rhizophagus_irregularis_DAOM_197198w_Mkk2p_EXX62516.1:0.0000025156)/1:0.0288438744)/1:0.1732838162,Rhizophagus_irregularis_DAOM_197198w_Ipl1p_EXX79679.1:0.1800179340)/1:0.3917980331,(Rhizophagus_irregularis_kinase_like_protein_PKC67489.1:0.0030358382,Rhizophagus_irregularis_DAOM_197198w_Skt5p_EXX64132.1:0.0000023328)/1:0.8831555461)/0.94:0.0948921445)/1:0.1232601010,(Rhizophagus_irregularis_kinase_like_protein_PKC71483.1:0.4050782029,Rhizophagus_irregularis_DAOM_181602=DAOM_197198_GLOIN_2v85217_POG70979.1:0.2942570853)/1:0.6412414110)/0.99:0.0847710825,(((((((Rhizophagus_irregularis_RhiirA1_470052_PKC59018.1:0.0676681844,Rhizophagus_irregularis_DAOM_197198w_Cmk2p_EXX77954.1:0.0287114531)/0.999:0.0948950353,Rhizophagus_irregularis_DAOM_181602=DAOM_197198_GLOIN_2v821828_POG77098.1:0.4592813157)/0.999:0.0771237676,(Rhizophagus_irregularis_kinase_like_protein_partial_PKC68284.1:0.1703276083,Rhizophagus_irregularis_DAOM_181602=DAOM_197198_kinase_like_domain_containing_protein_partial_POG65514.1:0.2366705577)/0.997:0.0631900809)/1:0.1849222602,((((Rhizophagus_irregularis_kinase_like_protein_PKC69502.1:0.0073644872,Rhizophagus_irregularis_DAOM_197198w_Cdc15p_EXX54554.1:0.0000021717)/0.985:0.0180685711,(Rhizophagus_irregularis_kinase_like_protein_PKC70381.1:0.0000029105,(Rhizophagus_irregularis_DAOM_181602=DAOM_197198_kinase_like_domain_containing_protein_POG68903.1:0.0000025342,Rhizophagus_irregularis_DAOM_197198w_Cdc15p_EXX55730.1:0.0000024830)/1:0.0288724503)/1:0.0622808568)/1:0.1121318596,(Rhizophagus_irregularis_kinase_like_protein_PKC76119.1:0.0156024258,Rhizophagus_irregularis_DAOM_181602=DAOM_197198_kinase_like_domain_containing_protein_POG59909.1:0.0023157205)/1:0.1726313845)/0.994:0.0794179476,(Rhizophagus_irregularis_kinase_like_protein_PKC66158.1:0.0000025248,Rhizophagus_irregularis_kinase_like_protein_PKC76128.1:0.0000026116)/1:0.2518428188)/1:0.2538670138)/0.88:0.0462678348,((Rhizophagus_irregularis_DAOM_181602=DAOM_197198_kinase_like_domain_containing_protein_POG79417.1:0.0000024512,Rhizophagus_irregularis_DAOM_197198w_RirG_137910_EXX64957.1:0.0000026904)/1:0.2568687759,(((((Rhizophagus_irregularis_kinase_like_protein_partial_PKC68432.1:0.0000021954,Rhizophagus_irregularis_DAOM_181602=DAOM_197198_kinase_like_domain_containing_protein_partial_POG58506.1:0.0000024721)/1:0.2347307734,Rhizophagus_irregularis_DAOM_181602=DAOM_197198_kinase_like_domain_containing_protein_partial_POG58290.1:0.1120461170)/0.62:0.0410115378,(Rhizophagus_irregularis_DAOM_181602=DAOM_197198_kinase_like_domain_containing_protein_POG62168.1:0.0008049695,Rhizophagus_irregularis_DAOM_197198w_Cdc15p_EXX67171.1:0.0714928490)/1:0.2287022806)/0.651:0.0320325093,Rhizophagus_irregularis_RhiirA1_382382_partial_PKC62756.1:0.2009824257)/0.908:0.0367051841,Rhizophagus_irregularis_DAOM_181602=DAOM_197198_kinase_like_domain_containing_protein_POG65392.1:0.2602526638)/0.969:0.0543117321)/1:0.1223922962)/0.993:0.1115117943,(((Rhizophagus_irregularis_RhiirA1_538117_PKC62959.1:0.0413458822,(Rhizophagus_irregularis_DAOM_181602=DAOM_197198_GLOIN_2v759589_POG77654.1:0.0000020245,Rhizophagus_irregularis_DAOM_197198w_Sps1p_EXX70781.1:0.0000023905)/0.993:0.0227337940)/1:0.2348931153,(Rhizophagus_irregularis_RhiirA1_464423_PKC62961.1:0.0343099428,(Rhizophagus_irregularis_DAOM_181602=DAOM_197198_kinase_like_domain_containing_protein_POG77657.1:0.0103514605,Rhizophagus_irregularis_DAOM_197198w_Kic1p_EXX70783.1:0.0000024491)/1:0.0211445382)/1:0.1909192581)/1:0.0785500767,((((Rhizophagus_irregularis_RhiirA1_343039_partial_PKC66725.1:0.0331028778,(Rhizophagus_irregularis_DAOM_181602=DAOM_197198_kinase_like_domain_containing_protein_partial_POG63163.1:0.0138360720,Rhizophagus_irregularis_DAOM_197198w_Cdc15p_EXX76709.1:0.0000025325)/1:0.0645832116)/1:0.1446638038,(Rhizophagus_irregularis_DAOM_197198w_Kin2p_EXX74619.1:0.1491241556,(Rhizophagus_irregularis_DAOM_197198w_Bck1p_EXX64829.1:0.2132904087,Rhizophagus_irregularis_DAOM_181602=DAOM_197198_kinase_like_domain_containing_protein_POG63156.1:0.2186732114)/0.609:0.0311113542)/1:0.0222337526)/0.256:0.0316121614,(Rhizophagus_irregularis_DAOM_181602=DAOM_197198_kinase_like_domain_containing_protein_partial_POG77125.1:0.0000027297,Rhizophagus_irregularis_DAOM_197198w_Mkk1p_EXX70292.1:0.0000021764)/1:0.2116239310)/1:0.1302860626,(((Rhizophagus_irregularis_kinase_like_protein_partial_PKC72650.1:0.0671252998,Rhizophagus_irregularis_DAOM_197198w_Cdc15p_EXX71301.1:0.0000024821)/1:0.1884284789,(Rhizophagus_irregularis_kinase_like_protein_partial_PKC72655.1:0.0053038697,(Rhizophagus_irregularis_DAOM_181602=DAOM_197198_GLOIN_2v1580734_partial_POG73918.1:0.0000022783,(Rhizophagus_irregularis_DAOM_197198w_Rad53p_EXX65347.1:0.0000020153,Rhizophagus_irregularis_DAOM_197198w_Rad53p_EXX71523.1:0.0000023085)/0.134:0.0000022656)/1:0.0533654961)/1:0.0759116542)/1:0.0593234302,(Rhizophagus_irregularis_DAOM_181602=DAOM_197198_GLOIN_2v1635935_POG68505.1:0.0000023100,Rhizophagus_irregularis_DAOM_197198w_Cdc15p_EXX67611.1:0.0000020758)/1:0.1511763381)/1:0.1739477369)/0.996:0.0815764900)/1:0.3338189563)/1:0.2804555494,((Rhizophagus_irregularis_kinase_like_protein_PKC68618.1:0.0091876782,(Rhizophagus_irregularis_DAOM_181602=DAOM_197198_kinase_like_domain_containing_protein_POG63246.1:0.0000028000,Rhizophagus_irregularis_DAOM_197198w_Tpk3p_EXX61223.1:0.0000019800)/0.132:0.0000021831)/1:1.2168053509,((Rhizophagus_irregularis_kinase_like_protein_partial_PKC67271.1:0.0000000000,Rhizophagus_irregularis_DAOM_197198w_RirG_030580_EXX76713.1:0.0000000000):0.0000023887,Rhizophagus_irregularis_kinase_like_protein_partial_PKC67274.1:0.0000024657)/1:0.5587921922)/0.474:0.0835519100)/0.997:0.1614728561)/0.985:0.0631349170,(((Rhizophagus_irregularis_kinase_like_protein_PKC73201.1:0.0031233817,Rhizophagus_irregularis_DAOM_197198w_Gin4p_EXX51412.1:0.0000022021)/0.131:0.0000022015,Rhizophagus_irregularis_DAOM_181602=DAOM_197198_kinase_like_domain_containing_protein_partial_POG65897.1:0.0000023993)/1:0.8269387533,Rhizophagus_irregularis_kinase_like_protein_PKC62332.1:0.9042491516)/0.911:0.1193408783)/1:0.1216527753,(((((((((((Rhizophagus_irregularis_kinase_like_protein_PKC56936.1:0.0000027960,(Rhizophagus_irregularis_DAOM_181602=DAOM_197198_kinase_like_domain_containing_protein_POG65211.1:0.0000025634,Rhizophagus_irregularis_DAOM_197198w_Rad53p_EXX57739.1:0.0000021607)/0.991:0.0035619404)/1:0.0709629430,((Rhizophagus_irregularis_DAOM_181602=DAOM_197198_kinase_like_domain_containing_protein_partial_POG65184.1:0.0000026500,Rhizophagus_irregularis_DAOM_197198w_Skt5p_EXX60318.1:0.0000020132)/1:0.0788120120,Rhizophagus_irregularis_kinase_like_protein_PKC60436.1:0.0373139355)/0.988:0.0231471959)/1:0.1480717858,(Rhizophagus_irregularis_DAOM_181602=DAOM_197198_kinase_like_domain_containing_protein_POG79364.1:0.0000029124,Rhizophagus_irregularis_DAOM_197198w_Mkk2p_EXX52315.1:0.0293143077)/1:0.1011122659)/1:0.0354438643,(((Rhizophagus_irregularis_RhiirA1_458927_PKC67033.1:0.0098656352,Rhizophagus_irregularis_DAOM_181602=DAOM_197198_GLOIN_2v1746169_POG79366.1:0.0041544469)/1:0.1268065940,((((Rhizophagus_irregularis_DAOM_181602=DAOM_197198_kinase_like_domain_containing_protein_POG59457.1:0.0000024153,Rhizophagus_irregularis_DAOM_197198w_Skt5p_EXX66933.1:0.0032561069)/1:0.0169047511,Rhizophagus_irregularis_DAOM_197198w_Skt5p_EXX62479.1:0.0673897660)/1:0.0499435352,Rhizophagus_irregularis_DAOM_181602=DAOM_197198_kinase_like_domain_containing_protein_partial_POG58242.1:0.1789219137)/0.977:0.0145303568,((Rhizophagus_irregularis_DAOM_181602=DAOM_197198_kinase_like_domain_containing_protein_partial_POG79397.1:0.0000020832,Rhizophagus_irregularis_DAOM_197198w_Skt5p_EXX79965.1:0.0000027709)/1:0.0858220867,(Rhizophagus_irregularis_DAOM_181602=DAOM_197198_kinase_like_domain_containing_protein_partial_POG79144.1:0.0000022155,Rhizophagus_irregularis_DAOM_197198w_Ack1p_EXX67939.1:0.0000021386)/1:0.0919605883)/0.879:0.0076604763)/0.964:0.0190823395)/0.926:0.0104360005,(Rhizophagus_irregularis_DAOM_181602=DAOM_197198_kinase_like_domain_containing_protein_POG73115.1:0.0000021147,Rhizophagus_irregularis_DAOM_197198w_Tpk1p_EXX51042.1:0.0000025659)/1:0.1411708312)/0.597:0.0052518211)/1:0.0327234392,(Rhizophagus_irregularis_RhiirA1_470104_PKC59002.1:0.0538808705,(Rhizophagus_irregularis_DAOM_181602=DAOM_197198_kinase_like_domain_containing_protein_POG67114.1:0.0000027909,Rhizophagus_irregularis_DAOM_197198w_Skt5p_EXX60491.1:0.0000023663)/1:0.0426328272)/1:0.1317081348)/0.993:0.0321827626,(Rhizophagus_irregularis_DAOM_181602=DAOM_197198_kinase_like_domain_containing_protein_POG58196.1:0.1118658803,Rhizophagus_irregularis_DAOM_181602=DAOM_197198_kinase_like_domain_containing_protein_POG60577.1:0.0636945270)/1:0.1110828145)/0.924:0.0300133248,(((Rhizophagus_irregularis_kinase_like_protein_PKC68056.1:0.2810532147,(Rhizophagus_irregularis_DAOM_181602=DAOM_197198_kinase_like_domain_containing_protein_partial_POG59037.1:0.0000022578,Rhizophagus_irregularis_DAOM_197198w_Pkh1p_EXX63634.1:0.0169596313)/0.131:0.0000027356)/1:0.1999903107,Rhizophagus_irregularis_DAOM_181602=DAOM_197198_kinase_like_domain_containing_protein_POG68107.1:0.1456617572)/1:0.1360652326,(Rhizophagus_irregularis_DAOM_181602=DAOM_197198_kinase_like_domain_containing_protein_POG59040.1:0.0154480264,Rhizophagus_irregularis_DAOM_197198w_Skt5p_EXX61813.1:0.0102510167)/1:0.3509560318)/0.797:0.0557013899)/0.997:0.0687546325,(((Rhizophagus_irregularis_kinase_like_protein_PKC74021.1:0.0060690682,(Rhizophagus_irregularis_DAOM_181602=DAOM_197198_kinase_like_domain_containing_protein_POG73167.1:0.0000021323,Rhizophagus_irregularis_DAOM_197198w_Mkk2p_EXX63011.1:0.0233886559)/0.188:0.0010801587)/1:0.2753445106,(Rhizophagus_irregularis_kinase_like_protein_PKC74017.1:0.0395175453,(Rhizophagus_irregularis_DAOM_181602=DAOM_197198_kinase_like_domain_containing_protein_POG63037.1:0.0000024329,Rhizophagus_irregularis_DAOM_197198w_Rad53p_EXX72672.1:0.0000021299)/0.126:0.0000026991)/1:0.2279648963)/1:0.1334225758,Rhizophagus_irregularis_DAOM_197198w_Rad53p_EXX65076.1:0.3797188502)/0.675:0.0619879417)/0.959:0.0718049910,(Rhizophagus_irregularis_DAOM_181602=DAOM_197198_kinase_like_domain_containing_protein_POG73158.1:0.0000028762,Rhizophagus_irregularis_DAOM_197198w_Ipl1p_EXX69762.1:0.0000021197)/1:0.3467165808)/1:0.3525764651,((((Rhizophagus_irregularis_kinase_like_protein_PKC58837.1:0.0082388501,(Rhizophagus_irregularis_DAOM_181602=DAOM_197198_kinase_like_domain_containing_protein_POG67107.1:0.0036088584,Rhizophagus_irregularis_DAOM_197198w_Bck1p_EXX63531.1:0.0038391440)/1:0.0131730202)/1:0.1722658614,(Rhizophagus_irregularis_DAOM_181602=DAOM_197198_kinase_like_domain_containing_protein_partial_POG79406.1:0.0000024475,Rhizophagus_irregularis_DAOM_197198w_RirG_058120_EXX73689.1:0.0000026712)/1:0.2971970897)/0.995:0.0562693967,(((Rhizophagus_irregularis_kinase_like_protein_PKC71112.1:0.0987752172,(Rhizophagus_irregularis_DAOM_181602=DAOM_197198_kinase_like_domain_containing_protein_POG83085.1:0.0000020848,Rhizophagus_irregularis_DAOM_197198w_non_specific_serine_threonine_protein_kinase_EXX74613.1:0.0000023065)/1:0.1637215476)/1:0.0857587235,(Rhizophagus_irregularis_kinase_like_protein_partial_PKC62262.1:0.0549291949,(Rhizophagus_irregularis_DAOM_181602=DAOM_197198_kinase_like_domain_containing_protein_POG67340.1:0.0000020086,Rhizophagus_irregularis_DAOM_197198w_Rad53p_EXX74922.1:0.0000028661)/0.995:0.0286812498)/1:0.1347065141)/1:0.1598239081,Rhizophagus_irregularis_DAOM_181602=DAOM_197198_kinase_like_domain_containing_protein_POG83076.1:0.1850070709)/0.981:0.0544744085)/0.919:0.0633848563,((Rhizophagus_irregularis_DAOM_181602=DAOM_197198_kinase_like_domain_containing_protein_POG83083.1:0.0000028795,Rhizophagus_irregularis_DAOM_197198w_Ipl1p_EXX65471.1:0.0000028608)/1:0.1419983121,((Rhizophagus_irregularis_DAOM_181602=DAOM_197198_kinase_like_domain_containing_protein_partial_POG83087.1:0.0075148974,Rhizophagus_irregularis_DAOM_197198w_Sps1p_EXX74615.1:0.0000029826)/1:0.0732912797,(Rhizophagus_irregularis_DAOM_181602=DAOM_197198_kinase_like_domain_containing_protein_POG83097.1:0.0000028112,Rhizophagus_irregularis_DAOM_197198w_Rad53p_EXX55969.1:0.0000023012)/1:0.0826478091)/1:0.1068708631)/1:0.3299034379)/1:0.3164695296)/1:0.2354925142,(Rhizophagus_irregularis_DAOM_181602=DAOM_197198_kinase_like_domain_containing_protein_POG82606.1:0.0108002564,Rhizophagus_irregularis_DAOM_197198w_Pkh2p_EXX75798.1:0.0000029582)/1:0.8328590522)/1:0.1753840084)/0.579:0.0718767675,((Rhizophagus_irregularis_kinase_like_protein_PKC63388.1:0.0000024789,Rhizophagus_irregularis_DAOM_197198w_Bck1p_EXX72030.1:0.0000027726)/0.13:0.0000022998,Rhizophagus_irregularis_DAOM_181602=DAOM_197198_kinase_like_domain_containing_protein_POG81583.1:0.0000028276)/1:1.1460539552)/0.997:0.1227907515)/1:0.2246692285,Mortierella_verticillata_NRRL_6337_serine_threonine_protein_kinase_KFH66431.1:1.3142804967)/0.889:0.0636388038)/0.833:0.0695203042,(((Lobosporangium_transversale_kinase_like_domain_containing_protein_ORZ22838.1:0.1846081651,Mortierella_verticillata_NRRL_6337_TKL_protein_kinase_KFH69915.1:0.2434576928)/0.885:0.0585198837,Mortierella_elongata_AG_77_kinase_like_protein_OAQ29098.1:0.1766388058)/1:0.5566674307,Mortierella_elongata_AG_77_kinase_like_protein_OAQ36451.1:1.0175775532)/1:0.3616091810)/0.999:0.1602273471,((Lobosporangium_transversale_kinase_like_domain_containing_protein_partial_ORZ27156.1:0.1405449721,Mortierella_elongata_AG_77_kinase_like_protein_partial_OAQ29527.1:0.1548860261)/1:0.9695927863,(Allomyces_macrogynus_ATCC_38327_NAK_protein_kinase_KNE69829.1:0.0087824898,Allomyces_macrogynus_ATCC_38327_NAK_protein_kinase_KNE71134.1:0.0192860237)/1:1.3853412280)/1:0.4594079116)/1:0.2124525221)/1:0.1081481637)/0.739:0.0705881278,Batrachochytrium_salamandrivorans__variant_2_OON08355.1:1.4739428981)/0.633:0.0679276198);
------
1.A.33
------
(>XP_011117905.1_Arthrobotrys_oligospora_Arthrobotrys_oligospora_XP_011117905.1:1.2433658414,((((((((((((((((((((((((((((((>XP_011121379.1_Arthrobotrys_oligospora_Arthrobotrys_oligospora_XP_011121379.1:1.1135647967,(>XP_011126685.1_Arthrobotrys_oligospora_Arthrobotrys_oligospora_XP_011126685.1:0.1956407250,>XP_956948.3_Neurospora_crassa_Neurospora_crassa_XP_956948.3:0.2475612654)/1:0.6029593251)/0.49:0.0906038069,>XP_658191.1_Aspergillus_nidulans_Aspergillus_nidulans_XP_658191.1:1.0682139682)/0.86:0.1141712648,>XP_011120656.1_Arthrobotrys_oligospora_Arthrobotrys_oligospora_XP_011120656.1:1.1880514294)/0.993:0.2009684882,>XP_660250.1_Aspergillus_nidulans_Aspergillus_nidulans_XP_660250.1:1.2954692221)/1:0.2869738038,>XP_964734.2_Neurospora_crassa_Neurospora_crassa_XP_964734.2:1.3217685201)/1:0.2412727752,((((((((Lichtheimia_ramosa_LRAMOSA06922_CDS03967.1:0.0000024564,Lichtheimia_corymbifera_JMRC_FSU_9682_actin_like_atpase_domain_containing_protein_CDH49417.1:0.0107256352)/1:0.0439507018,(Lichtheimia_ramosa_LRAMOSA02897_CDS10221.1:0.0093607741,Lichtheimia_corymbifera_JMRC_FSU_9682_actin_like_atpase_domain_containing_protein_CDH58515.1:0.0065445580)/1:0.0772913720)/1:0.0405896833,Syncephalastrum_racemosum_BCR43DRAFT_495678_ORY93987.1:0.0410397608)/1:0.1435587642,(((Absidia_repens_BCR42DRAFT_492715_ORZ14073.1:0.0497872852,Absidia_repens_BCR42DRAFT_365633_ORZ24334.1:0.0262780751)/1:0.0196012852,Hesseltinella_vesiculosa_actin_like_ATPase_domain_containing_protein_ORX58036.1:0.0665575428)/1:0.0412394680,Phycomyces_blakesleeanus_NRRL_1555___PHYBLDRAFT_183534_OAD67513.1:0.1715084377)/1:0.0367686340)/0:0.0171686784,((((Choanephora_cucurbitarum_Heat_shock_protein_12B_OBZ91234.1:0.0221257077,((Mucor_ambiguus_actin_like_ATPase_domain_containing_protein_GAN01844.1:0.0000029478,Mucor_circinelloides_f._lusitanicus_CBS_277.49_MUCCIDRAFT_108439_OAD04609.1:0.0000029044)/0.136:0.0000026688,(Mucor_circinelloides_f._circinelloides_1006PhL_HMPREF1544_08858_EPB84421.1:0.0000027852,Parasitella_parasitica__CEP17856.1:0.0309142779)/0.918:0.0049523976)/1:0.0145877592)/1:0.0277723002,Rhizopus_delemar_RA_99_880_RO3G_14514_EIE89803.1:0.0176016614)/0.13:0.0000024950,Rhizopus_delemar_RA_99_880_RO3G_08913_EIE84203.1:0.0162128404)/1:0.0125865793,(((Rhizopus_microsporus_actin_like_ATPase_domain_containing_protein_ORE20600.1:0.0000000000,Rhizopus_microsporus_RMATCC62417_06423_CEG70549.1:0.0000000000):0.0000000000,Rhizopus_microsporus_var._microsporus_actin_like_ATPase_domain_containing_protein_ORE11473.1:0.0000000000):0.0000024879,Rhizopus_microsporus_ATCC_52813_actin_like_ATPase_domain_containing_protein_PHZ12355.1:0.0000025721)/0.972:0.0077835435)/1:0.1328978127)/1:0.1567880848,((((((Lichtheimia_ramosa_LRAMOSA02782_CDS10105.1:0.0000029562,Lichtheimia_corymbifera_JMRC_FSU_9682_actin_like_atpase_domain_containing_protein_CDH56984.1:0.0000024000)/0.996:0.0322089746,Choanephora_cucurbitarum_Heat_shock_protein_12B_OBZ90704.1:0.3547926595)/0.825:0.0213611642,Syncephalastrum_racemosum_BCR43DRAFT_511896_ORZ00967.1:0.0777904260)/1:0.0487267999,Phycomyces_blakesleeanus_NRRL_1555___PHYBLDRAFT_179136_OAD79543.1:0.0971477910)/1:0.0617854531,((Choanephora_cucurbitarum_Heat_shock_protein_12A_OBZ87800.1:0.0384354307,((Mucor_ambiguus_chaperone_protein_GAN09730.1:0.0077423020,(Mucor_circinelloides_f._circinelloides_1006PhL_HMPREF1544_11942_EPB81346.1:0.0051679392,Mucor_circinelloides_f._lusitanicus_CBS_277.49_MUCCIDRAFT_116055_OAC97971.1:0.0000022311)/0.126:0.0000023828)/1:0.0113384122,Parasitella_parasitica__CEP08883.1:0.0582508690)/1:0.0118436801)/1:0.0251092787,((((Rhizopus_microsporus_BCV71DRAFT_39151_ORE15123.1:0.0000000000,Rhizopus_microsporus_var._microsporus_BCV72DRAFT_32461_ORE03392.1:0.0000000000):0.0000000000,Rhizopus_microsporus_RMATCC62417_05665_CEG69616.1:0.0000000000):0.0000000000,Rhizopus_microsporus_ATCC_52813_RHIMIDRAFT_233745_PHZ16143.1:0.0000000000):0.0000023919,Rhizopus_microsporus_RMCBS344292_04737_CEI90411.1:0.0000020390)/1:0.0282800932)/1:0.0560164280)/1:0.1303464962,(((((Lichtheimia_ramosa_LRAMOSA03626_CDS11363.1:0.0114102123,Lichtheimia_corymbifera_JMRC_FSU_9682_actin_like_atpase_domain_containing_protein_CDH54217.1:0.0000021051)/1:0.0240366557,Lichtheimia_corymbifera_JMRC_FSU_9682_actin_like_atpase_domain_containing_protein_CDH53594.1:0.0486214055)/1:0.0275144048,(((Mucor_circinelloides_f._circinelloides_1006PhL_HMPREF1544_09983_EPB83283.1:0.0000022299,Mucor_circinelloides_f._lusitanicus_CBS_277.49_MUCCIDRAFT_183759_OAD05305.1:0.0000024345)/1:0.0441309287,Rhizopus_delemar_RA_99_880_RO3G_12883_EIE88172.1:0.0353228268)/1:0.0381031875,Phycomyces_blakesleeanus_NRRL_1555___PHYBLDRAFT_141373_OAD77485.1:0.2516230134)/0.991:0.0324789548)/1:0.0404873984,Choanephora_cucurbitarum_Heat_shock_protein_12B_OBZ85697.1:0.0361555932)/0.779:0.0269566137,Parasitella_parasitica__CEP19096.1:0.0542789035)/1:0.5190787363)/1:0.1575451665)/1:0.1954748250,Absidia_repens_BCR42DRAFT_494628_ORZ10128.1:0.4734908839)/0.909:0.1549521381,Phycomyces_blakesleeanus_NRRL_1555___PHYBLDRAFT_145255_OAD73785.1:0.5962870687)/1:0.5113500883)/0.392:0.0777898585,((((Rhizophagus_irregularis_DAOM_181602=DAOM_197198_GLOIN_2v1871395_POG77324.1:0.0042650177,Rhizophagus_irregularis_DAOM_197198w_RirG_046710_EXX74904.1:0.0043160251)/1:0.6630421965,Rhizophagus_irregularis_DAOM_197198w_RirG_051240_EXX74423.1:0.2950568331)/0.572:0.0901517594,(Rhizophagus_irregularis_DAOM_197198w_RirG_207700_EXX57400.1:0.1976752500,((Rhizophagus_irregularis_actin_like_ATPase_domain_containing_protein_PKC68283.1:0.0213112565,Rhizophagus_irregularis_DAOM_181602=DAOM_197198_GLOIN_2v1882331_POG63179.1:0.0000020690)/0.353:0.0048332413,Rhizophagus_irregularis_DAOM_197198w_RirG_231290_EXX54786.1:0.0000019882)/1:0.6135475695)/1:0.1272463778)/1:0.3072635497,((Rhizophagus_irregularis_RhiirA1_506763_PKC68600.1:0.0000020874,Rhizophagus_irregularis_DAOM_197198w_RirG_109260_EXX67983.1:0.0000023613)/1:0.5854646762,(Rhizophagus_irregularis_actin_like_ATPase_domain_containing_protein_partial_PKC60232.1:0.0080334842,((Rhizophagus_irregularis_DAOM_181602=DAOM_197198_GLOIN_2v1547973_POG77325.1:0.0000024824,Rhizophagus_irregularis_DAOM_197198w_Hsp70_family_ATPase_SSA1_EXX74905.1:0.0000023293)/0.135:0.0000023013,Rhizophagus_irregularis_DAOM_197198w_Hsp70_family_ATPase_SSA1_EXX74907.1:0.0000024176)/0.134:0.0000022630)/1:0.7103029712)/1:0.1931908792)/1:1.1434202641)/1:1.6124769290,Rhizoclosmatium_globosum_actin_like_ATPase_domain_containing_protein_ORY42485.1:2.0726061885)/0.996:0.2801761236,(((((((((((>XP_011127243.1_Arthrobotrys_oligospora_Arthrobotrys_oligospora_XP_011127243.1:0.1654942104,(>XP_658651.1_Aspergillus_nidulans_Aspergillus_nidulans_XP_658651.1:0.2361712045,(>XP_011394150.1_Neurospora_crassa_Neurospora_crassa_XP_011394150.1:0.0000026708,>XP_011394151.1_Neurospora_crassa_Neurospora_crassa_XP_011394151.1:0.0000023038)/1:0.2126933126)/1:0.0866998142)/1:0.0833919596,(>XP_718458.1_Candida_albicans_Candida_albicans_XP_718458.1:0.2928725265,>XP_503894.1_Yarrowia_lipolytica_Yarrowia_lipolytica_XP_503894.1:0.4022575151)/1:0.3918447789)/0.931:0.0640814402,>NP_001342976.1_Schizosaccharomyces_pombe_Schizosaccharomyces_pombe_NP_001342976.1:0.4566772062)/1:0.0801337625,(((>XP_001831001.1_Coprinopsis_cinerea_Coprinopsis_cinerea_XP_001831001.1:0.3202058732,>XP_012053205.1_Cryptococcus_neoformans_Cryptococcus_neoformans_XP_012053205.1:0.2053643191)/1:0.0653089080,>XP_003324173.1_Puccinia_graminis_Puccinia_graminis_XP_003324173.1:0.4128285363)/0.999:0.0608628356,>XP_011392344.1_Ustilago_maydis_Ustilago_maydis_XP_011392344.1:0.2850041992)/1:0.0849387395)/1:0.0532390486,(Conidiobolus_coronatus_NRRL_28638_heat_shock_protein_70_KXN72841.1:0.3646383237,((Coemansia_reversa_NRRL_1564_heat_shock_protein_70_PIA14692.1:0.1981961466,Linderina_pennispora_heat_shock_protein_70_ORX73830.1:0.1190622304)/1:0.1228721433,(((Smittium_culicis_Heat_shock_protein_hsp88_OMJ24812.1:0.0136955227,Smittium_culicis_Heat_shock_protein_hsp88_OMJ30118.1:0.0153632838)/1:0.0847543022,Smittium_mucronatum_Heat_shock_protein_hsp88_OLY80723.1:0.1427918584)/1:0.2486340133,(Zancudomyces_culisetae_Heat_shock_protein_like_protein_OMH81970.1:0.0000028631,Zancudomyces_culisetae_Heat_shock_protein_like_protein_OMH84778.1:0.0000021767)/1:0.3339526131)/1:0.1403672088)/1:0.1191709572)/1:0.1058554227)/0.941:0.0279265211,Basidiobolus_meristosporus_CBS_931.73_heat_shock_protein_ORX95062.1:0.2756589631)/0.995:0.0362267330,(Rhizophagus_irregularis_heat_shock_protein_70_PKC68336.1:0.0000024298,Rhizophagus_irregularis_DAOM_181602=DAOM_197198_heat_shock_protein_70_family_POG75151.1:0.0000022915)/1:0.2352087829)/0.994:0.0309119931,(((((((((Absidia_glauca__SAL99447.1:0.0503700340,Absidia_repens_heat_shock_protein_70_family_ORZ05089.1:0.0417560468)/1:0.0263423877,Absidia_repens_heat_shock_protein_70_family_partial_ORZ15696.1:0.0390196096)/0.989:0.0139140236,Absidia_glauca__SAM07416.1:0.0639052293)/1:0.0808671566,Hesseltinella_vesiculosa_heat_shock_protein_70_ORX61743.1:0.1104726349)/1:0.0290645690,((Lichtheimia_ramosa_LRAMOSA08064_CDS05536.1:0.1066322508,(Lichtheimia_ramosa_LRAMOSA11101_CDS10615.1:0.0234572729,Lichtheimia_corymbifera_JMRC_FSU_9682_heat_shock_protein_CDH59379.1:0.0069820851)/1:0.0638615293)/1:0.0516833796,Syncephalastrum_racemosum_heat_shock_protein_70_family_ORY95601.1:0.1197843054)/1:0.0968275651)/1:0.0360678992,(Phycomyces_blakesleeanus_NRRL_1555___PHYBLDRAFT_176859_OAD78649.1:0.1326155944,Phycomyces_blakesleeanus_NRRL_1555___PHYBLDRAFT_34427_OAD73483.1:0.2353047885)/1:0.0397226433)/0.973:0.0176397997,(((Choanephora_cucurbitarum_Heat_shock_protein_hsp88_OBZ86044.1:0.0992733933,(((Mucor_ambiguus_heat_shock_protein_GAN04884.1:0.0131761947,Mucor_circinelloides_f._lusitanicus_CBS_277.49_MUCCIDRAFT_189067_OAD04742.1:0.0036459060)/0.494:0.0023866319,Mucor_circinelloides_f._circinelloides_1006PhL_heat_shock_70kDa_protein_4_EPB87687.1:0.0074019288)/0.85:0.0080919642,Parasitella_parasitica__CEP19347.1:0.1009781325)/1:0.0322165853)/1:0.0233813236,(Rhizopus_delemar_RA_99_880_RO3G_06488_EIE81783.1:0.0231596632,Rhizopus_delemar_RA_99_880_RO3G_07525_EIE82820.1:0.0303421697)/1:0.0396941720)/0.984:0.0132933643,(Rhizopus_microsporus_heat_shock_protein_70_ORE14702.1:0.0067446246,(Rhizopus_microsporus_Putative_Heat_shock_70kDa_protein_4_CEI91389.1:0.0000026958,((Rhizopus_microsporus_ATCC_52813_heat_shock_protein_70_PHZ07845.1:0.0000021864,Rhizopus_microsporus_var._microsporus_heat_shock_protein_70_ORE06635.1:0.0000021124)/1:0.0049954888,Rhizopus_microsporus_Putative_Heat_shock_70kDa_protein_4_CEG71289.1:0.0050399180)/1:0.0066919584)/0.878:0.0032605916)/1:0.0310549805)/1:0.0790383101)/1:0.1373981696,Bifiguratus_adelaidae_BZG36_01799_OZJ04752.1:0.1570329386)/1:0.0957723630,((Lobosporangium_transversale_heat_shock_protein_70_family_ORZ05283.1:0.0619820974,Lobosporangium_transversale_heat_shock_protein_70_family_ORZ13870.1:0.0838624681)/0.985:0.0203469211,((Mortierella_elongata_AG_77_heat_shock_protein_70_OAQ25540.1:0.0426495204,Mortierella_elongata_AG_77_heat_shock_protein_70_OAQ34895.1:0.0487113878)/0.954:0.0199225920,Mortierella_verticillata_NRRL_6337_heat_shock_70kDa_protein_4_KFH64507.1:0.0472243643)/0.986:0.0284937908)/1:0.2091931892)/0.999:0.0340670728)/1:0.0709492029,((Allomyces_macrogynus_ATCC_38327_AMAG_10944_KNE65300.1:0.0068800931,Allomyces_macrogynus_ATCC_38327_AMAG_11539_KNE66397.1:0.0000022866)/1:0.1940905952,Catenaria_anguillulae_PL171_heat_shock_protein_70_family_ORZ32808.1:0.1950577198)/1:0.4468847192)/0.799:0.0622497642,((((Anaeromyces_robustus_heat_shock_protein_70_ORX82012.1:0.0617765507,(Piromyces_finnis_putative_heat_shock_protein_Hsp88_ORX42449.1:0.0396528945,Piromyces_sp._E2_PIROE2DRAFT_38391_OUM69269.1:0.0177420593)/1:0.0321732767)/0.745:0.0101472742,(Neocallimastix_californiae_heat_shock_protein_70_ORY23974.1:0.0260805717,Neocallimastix_californiae_heat_shock_protein_70_ORY59343.1:0.0301396983)/0.996:0.0154523585)/1:0.3133233569,Gonapodya_prolifera_JEL478_heat_shock_protein_70_KXS17279.1:0.4924942434)/0.993:0.0526612912,(((((Batrachochytrium_dendrobatidis_JAM81_BATDEDRAFT_9358_EGF82677.1:0.0000000000,Batrachochytrium_dendrobatidis_JEL423__variant_OAJ39898.1:0.0000000000):0.0000022838,Batrachochytrium_dendrobatidis_JEL423_BDEG_23695_OAJ39897.1:0.0000020474)/1:0.0699996581,((Batrachochytrium_salamandrivorans_BSLG_07070_OON02408.1:0.0000000000,Batrachochytrium_salamandrivorans__variant_2_OON02410.1:0.0000000000):0.0000021638,Batrachochytrium_salamandrivorans__variant_1_OON02409.1:0.0000020674)/1:0.0900571680)/1:0.2235618801,Rhizoclosmatium_globosum_HSP70_domain_containing_protein_ORY43782.1:0.2770842344)/1:0.0706133112,Spizellomyces_punctatus_DAOM_BR117_SPPG_04820_KND00507.1:0.1631304580)/1:0.1726790778)/1:0.1204700791)/1:0.6482039455,((((>XP_011124605.1_Arthrobotrys_oligospora_Arthrobotrys_oligospora_XP_011124605.1:0.6001538421,(>XP_658451.1_Aspergillus_nidulans_Aspergillus_nidulans_XP_658451.1:0.4457299429,>XP_963209.1_Neurospora_crassa_Neurospora_crassa_XP_963209.1:0.4092679920)/1:0.2645900700)/1:0.1894204040,(>XP_500654.1_Yarrowia_lipolytica_Yarrowia_lipolytica_XP_500654.1:0.8718504464,>XP_715370.2_Candida_albicans_Candida_albicans_XP_715370.2:1.1893473866)/1:0.5367800340)/0.78:0.0677638768,>NP_592867.1_Schizosaccharomyces_pombe_Schizosaccharomyces_pombe_NP_592867.1:1.0977322634)/1:0.0763501803,(((((>XP_001834151.1_Coprinopsis_cinerea_Coprinopsis_cinerea_XP_001834151.1:0.5122299293,>XP_012047536.1_Cryptococcus_neoformans_Cryptococcus_neoformans_XP_012047536.1:0.8897764911)/0.978:0.1150533270,>XP_003323278.2_Puccinia_graminis_Puccinia_graminis_XP_003323278.2:0.6652638765)/1:0.1305496356,>XP_011386916.1_Ustilago_maydis_Ustilago_maydis_XP_011386916.1:0.7384229799)/1:0.1504669562,Conidiobolus_coronatus_NRRL_28638_actin_like_ATPase_domain_containing_protein_KXN72890.1:0.8411177808)/0.985:0.0785523069,((((((((Absidia_glauca__SAM03106.1:0.0565392005,Absidia_repens_Hsp70_protein_domain_containing_protein_ORZ14632.1:0.0801747501)/1:0.0908315212,Hesseltinella_vesiculosa_HSP70_domain_containing_protein_ORX61761.1:0.1462218756)/1:0.1380330538,(((Lichtheimia_ramosa_LRAMOSA05196_CDS13012.1:0.0227541224,Lichtheimia_corymbifera_JMRC_FSU_9682_actin_like_atpase_domain_containing_protein_CDH50932.1:0.0189708324)/1:0.1385345252,Syncephalastrum_racemosum_Hsp70_protein_domain_containing_protein_ORY98588.1:0.1930190588)/1:0.0696254316,(Phycomyces_blakesleeanus_NRRL_1555___PHYBLDRAFT_96465_partial_OAD75424.1:0.1842051311,((Choanephora_cucurbitarum_Hypoxia_up_regulated_protein_1_OBZ86090.1:0.1341910520,(((Mucor_ambiguus_hsp70_family_chaperone_GAN04334.1:0.0229127297,Mucor_circinelloides_f._lusitanicus_CBS_277.49_MUCCIDRAFT_185951_OAC97877.1:0.0083451701)/0.406:0.0046524839,Mucor_circinelloides_f._circinelloides_1006PhL_HMPREF1544_11515_EPB81765.1:0.0075966365)/1:0.0308308021,Parasitella_parasitica__CEP13674.1:0.0296733392)/1:0.0795376626)/1:0.0483742273,(Rhizopus_delemar_RA_99_880_RO3G_04058_EIE79353.1:0.0826050846,(((Rhizopus_microsporus_HSP70_domain_containing_protein_ORE16972.1:0.0000020692,Rhizopus_microsporus_RMCBS344292_08498_CEI94284.1:0.0000026385)/0.966:0.0033097397,(Rhizopus_microsporus_RMCBS344292_08498_CEI94285.1:0.0000025989,Rhizopus_microsporus_RMCBS344292_08498_CEI94286.1:0.0000020236)/0.135:0.0000028015)/1:0.0093160234,(((Rhizopus_microsporus_ATCC_52813_HSP70_domain_containing_protein_PHZ08581.1:0.0000026998,Rhizopus_microsporus_var._microsporus_HSP70_domain_containing_protein_ORE02130.1:0.0000022647)/1:0.0066314866,(Rhizopus_microsporus_RMATCC62417_11722_CEG76891.1:0.0000020296,(Rhizopus_microsporus_RMATCC62417_11722_CEG76893.1:0.0000021086,Rhizopus_microsporus_RMATCC62417_11722_CEG76892.1:0.0000027004)/0.129:0.0000025845)/0.993:0.0016511390)/1:0.0065860955,(Rhizopus_microsporus_RMATCC62417_08549_CEG73106.1:0.0000027362,Rhizopus_microsporus_RMCBS344292_03439_CEI89067.1:0.0090012470)/1:0.0050638071)/0.604:0.0023100026)/1:0.1252964523)/1:0.0839263419)/1:0.1686302960)/0.996:0.0378527759)/0.99:0.0364947719)/1:0.1693175163,Bifiguratus_adelaidae_BZG36_00666_OZJ06405.1:0.3847379236)/1:0.0974038808,((Lobosporangium_transversale_Hsp70_protein_domain_containing_protein_ORZ27841.1:0.1509008723,Mortierella_elongata_AG_77_HSP70_domain_containing_protein_OAQ27659.1:0.1092790307)/0.992:0.0362291027,Mortierella_verticillata_NRRL_6337_MVEG_01926_KFH71630.1:0.0697527745)/1:0.3192040524)/1:0.0647799447,((Rhizophagus_irregularis_HSP70_domain_containing_protein_PKC74420.1:0.0000021029,(Rhizophagus_irregularis_DAOM_181602=DAOM_197198_GLOIN_2v1694470_POG62650.1:0.0000025976,Rhizophagus_irregularis_DAOM_197198w_Sse1p_EXX56969.1:0.0000028888)/0.368:0.0015967173)/1:0.3686531865,Basidiobolus_meristosporus_CBS_931.73_HSP70_domain_containing_protein_ORX91737.1:0.5315983939)/0.951:0.0640882978)/1:0.0823338789,((((((Rhizoclosmatium_globosum_HSP70_domain_containing_protein_ORY26444.1:0.0058560470,Rhizoclosmatium_globosum_HSP70_domain_containing_protein_ORY29428.1:0.0011918663)/0.857:0.0035738207,Rhizoclosmatium_globosum_actin_like_ATPase_domain_containing_protein_ORY30085.1:0.0515702265)/1:0.4619751659,Spizellomyces_punctatus_DAOM_BR117_SPPG_01518_KND04076.1:0.3683184475)/1:0.0780950201,(((Anaeromyces_robustus_HSP70_domain_containing_protein_ORX77551.1:0.1410905062,Neocallimastix_californiae_actin_like_ATPase_domain_containing_protein_ORY25393.1:0.1551680957)/0.999:0.0567830048,(Piromyces_finnis_actin_like_ATPase_domain_containing_protein_ORX43627.1:0.0718999395,Piromyces_sp._E2_PIROE2DRAFT_39629_partial_OUM67906.1:0.0952879743)/0.976:0.0650851911)/1:0.9318120387,((Anaeromyces_robustus_HSP70_domain_containing_protein_ORX85966.1:0.0447488118,Neocallimastix_californiae_HSP70_domain_containing_protein_ORY28695.1:0.0510704046)/0.999:0.0229474920,(Piromyces_finnis_HSP70_domain_containing_protein_ORX45559.1:0.0369177131,Piromyces_sp._E2_PIROE2DRAFT_52367_OUM58710.1:0.0232620791)/0.989:0.0183968846)/1:0.2564027666)/1:0.2013389449)/0.958:0.0616711514,Gonapodya_prolifera_JEL478_actin_like_ATPase_domain_containing_protein_KXS11061.1:0.6220077204)/0.996:0.0603360297,((Batrachochytrium_dendrobatidis_JAM81_BATDEDRAFT_35590_EGF79118.1:0.0000025047,Batrachochytrium_dendrobatidis_JEL423_BDEG_25625_OAJ42124.1:0.0000025064)/1:0.2170814913,Batrachochytrium_salamandrivorans_BSLG_03465_OON06991.1:0.1795416803)/1:0.5352720899)/0.882:0.0458216689)/1:0.1372708005,(((Allomyces_macrogynus_ATCC_38327_AMAG_13285_KNE68114.1:0.0458724600,Allomyces_macrogynus_ATCC_38327_AMAG_16857_KNE72374.1:0.0516172214)/1:0.5308669154,Catenaria_anguillulae_PL171_Hsp70_protein_domain_containing_protein_ORZ34787.1:0.4326655720)/1:0.4571167102,((Coemansia_reversa_NRRL_1564_actin_like_ATPase_domain_containing_protein_PIA15835.1:0.4001368801,Linderina_pennispora_actin_like_ATPase_domain_containing_protein_ORX74162.1:0.2832320089)/1:0.2701172536,(((Smittium_culicis_Hypoxia_up_regulated_protein_1_OMJ21852.1:0.0094065940,(Smittium_culicis_Hypoxia_up_regulated_protein_1_OMJ26237.1:0.0000025798,Smittium_culicis_Hypoxia_up_regulated_protein_1_OMJ28862.1:0.0000025682)/1:0.0417842615)/1:0.1841850358,Smittium_mucronatum_Hypoxia_up_regulated_protein_1_OLY85433.1:0.3084820031)/1:0.3566331901,Zancudomyces_culisetae_Hypoxia_up_regulated_protein_1_OMH84863.1:0.5126301716)/1:0.2855720478)/1:0.3168937672)/0.981:0.0847600524)/0.873:0.0516309932)/1:0.1214545959)/1:0.5470819844)/1:0.3201806124)/0.993:0.1375098194,(((((((((>XP_011122413.1_Arthrobotrys_oligospora_Arthrobotrys_oligospora_XP_011122413.1:0.3525579713,(>XP_662220.1_Aspergillus_nidulans_Aspergillus_nidulans_XP_662220.1:0.3188427317,>XP_965832.1_Neurospora_crassa_Neurospora_crassa_XP_965832.1:0.4018842825)/1:0.1137123394)/1:0.2201403607,(>XP_717217.1_Candida_albicans_Candida_albicans_XP_717217.1:0.5215857409,>XP_500802.1_Yarrowia_lipolytica_Yarrowia_lipolytica_XP_500802.1:0.6396974633)/1:0.2714981792)/1:0.1206810879,>NP_593369.1_Schizosaccharomyces_pombe_Schizosaccharomyces_pombe_NP_593369.1:0.6074009316)/1:0.3315879758,((Coemansia_reversa_NRRL_1564_HSP70_domain_containing_protein_PIA13695.1:0.3133853444,Linderina_pennispora_HSP70_domain_containing_protein_ORX67239.1:0.2322914435)/1:0.3976013508,((Smittium_culicis_Heat_shock_protein_70_like_protein_OMJ28358.1:0.1051432372,Smittium_mucronatum_Heat_shock_protein_70_like_protein_OLY78561.1:0.2551640069)/1:0.8311266496,(Zancudomyces_culisetae_Heat_shock_70_kDa_protein_14_OMH79430.1:0.0000020519,Zancudomyces_culisetae_Heat_shock_protein_SSA2_OMH80612.1:0.0000026062)/1:1.3343071343)/1:0.4228542764)/1:0.3506195671)/0.937:0.0649908759,((>XP_011392059.1_Ustilago_maydis_Ustilago_maydis_XP_011392059.1:0.7543310205,(>XP_001834667.1_Coprinopsis_cinerea_Coprinopsis_cinerea_XP_001834667.1:0.7135081976,>XP_012049523.1_Cryptococcus_neoformans_Cryptococcus_neoformans_XP_012049523.1:0.7907545156)/1:0.2159590344)/0.945:0.1262598790,>XP_003334026.1_Puccinia_graminis_Puccinia_graminis_XP_003334026.1:1.0656301925)/1:0.2481037180)/1:0.1501244830,((((((Absidia_glauca__SAL96416.1:0.0645537533,Absidia_repens_heat_shock_protein_70_family_ORZ06463.1:0.0754851746)/1:0.1368524532,Hesseltinella_vesiculosa_HSP70_domain_containing_protein_ORX48872.1:0.1911290068)/1:0.0985312911,(((Choanephora_cucurbitarum_Ribosome_associated_complex_subunit_SSZ1_OBZ90204.1:0.0704063877,(((Mucor_ambiguus_hsp70_family_chaperone_GAN01124.1:0.0117284778,Mucor_circinelloides_f._circinelloides_1006PhL_HMPREF1544_07801_EPB85430.1:0.0165967459)/0.604:0.0023401478,Mucor_circinelloides_f._lusitanicus_CBS_277.49_MUCCIDRAFT_31506_OAD08387.1:0.0000028984)/0.999:0.0152499504,Parasitella_parasitica__CEP16566.1:0.0478282019)/1:0.0648915156)/1:0.0463824929,((Rhizopus_delemar_RA_99_880_RO3G_04622_EIE79917.1:0.0342277357,Rhizopus_delemar_RA_99_880_RO3G_05454_EIE80749.1:0.0501205626)/1:0.0236290463,(Rhizopus_microsporus_HSP70_domain_containing_protein_ORE13835.1:0.0000028725,(((Rhizopus_microsporus_ATCC_52813_HSP70_domain_containing_protein_PHZ08195.1:0.0000020361,Rhizopus_microsporus_var._microsporus_HSP70_domain_containing_protein_ORE10525.1:0.0000020903)/0.137:0.0000020355,Rhizopus_microsporus_Putative_Actin_like_ATPase_domain_containing_protein_CEI91688.1:0.0000020718)/0.151:0.0046602332,Rhizopus_microsporus_RMATCC62417_04686_CEG68419.1:0.0046701160)/0.999:0.0023461805)/1:0.0260842949)/1:0.0466542800)/1:0.1506268287,Phycomyces_blakesleeanus_NRRL_1555___PHYBLDRAFT_186603_OAD74990.1:0.1846634407)/0.87:0.0399859676)/0.989:0.0395222193,((Lichtheimia_ramosa_LRAMOSA09803_CDS08441.1:0.0110977602,Lichtheimia_corymbifera_JMRC_FSU_9682_hsp70_chaperone_CDH52994.1:0.0082194407)/1:0.1660580726,Syncephalastrum_racemosum_heat_shock_protein_70_family_ORY95769.1:0.1741232092)/1:0.1018978240)/1:0.3891999093,((Lobosporangium_transversale_heat_shock_protein_70_family_ORZ26762.1:0.1207365028,Mortierella_elongata_AG_77_HSP70_domain_containing_protein_OAQ22920.1:0.0488928485)/1:0.0447123137,Mortierella_verticillata_NRRL_6337_MVEG_04202_KFH69389.1:0.0763049536)/1:0.5090578642)/0:0.0531886129,((Basidiobolus_meristosporus_CBS_931.73_HSP70_domain_containing_protein_partial_ORX64665.1:0.0000023688,Basidiobolus_meristosporus_CBS_931.73_HSP70_domain_containing_protein_ORX90136.1:0.0000021547)/1:0.4808125194,Conidiobolus_coronatus_NRRL_28638_HSP70_domain_containing_protein_KXN67288.1:0.8651549420)/0.988:0.1054601888)/1:0.0834171448)/0.888:0.0428842965,((Rhizophagus_irregularis_HSP70_domain_containing_protein_PKC75981.1:0.0000000000,Rhizophagus_irregularis_DAOM_197198w_Ssz1p_EXX61101.1:0.0000000000):0.0000025464,Rhizophagus_irregularis_DAOM_181602=DAOM_197198_heat_shock_protein_70_family_POG66131.1:0.0000023315)/1:0.6679748322)/1:0.1799885973,(((((Batrachochytrium_dendrobatidis_JAM81_BATDEDRAFT_35340_EGF80026.1:0.0000024749,Batrachochytrium_dendrobatidis_JEL423_BDEG_22945_OAJ39071.1:0.0000026371)/1:0.1422783990,Batrachochytrium_salamandrivorans_BSLG_06866_OON02674.1:0.1682907795)/1:0.3996682597,Spizellomyces_punctatus_DAOM_BR117_SPPG_08613_KNC96017.1:0.3596477621)/1:0.1269913944,Rhizoclosmatium_globosum_HSP70_domain_containing_protein_ORY42777.1:0.3891177738)/1:0.3660057129,((Anaeromyces_robustus_HSP70_domain_containing_protein_ORX82270.1:0.0685753128,(Piromyces_finnis_HSP70_domain_containing_protein_ORX46200.1:0.0279202198,Piromyces_sp._E2_PIROE2DRAFT_66941_OUM68376.1:0.0116346432)/1:0.0422648904)/0.791:0.0309543951,Neocallimastix_californiae_actin_like_ATPase_domain_containing_protein_ORY21490.1:0.0415665311)/1:1.0736109514)/0.625:0.0813826288)/0.994:0.1026227324,(((Allomyces_macrogynus_ATCC_38327_AMAG_07741_KNE62529.1:0.0000026212,Allomyces_macrogynus_ATCC_38327_AMAG_09760_KNE65783.1:0.0220094589)/1:0.3042300631,Catenaria_anguillulae_PL171_heat_shock_protein_Hsp70_6_ORZ35414.1:0.3393939837)/1:1.1393243473,Gonapodya_prolifera_JEL478_actin_like_ATPase_domain_containing_protein_KXS20278.1:1.2304874383)/0.917:0.1548108732)/1:0.5330243268)/1:0.1664808546,((Allomyces_macrogynus_ATCC_38327_AMAG_00111_KNE54108.1:0.9626352082,(Allomyces_macrogynus_ATCC_38327_AMAG_00112_KNE54109.1:0.1277965651,Allomyces_macrogynus_ATCC_38327_AMAG_10674_KNE65008.1:0.1695885139)/1:0.9030815189)/1:0.3180306293,(>XP_504554.1_Yarrowia_lipolytica_Yarrowia_lipolytica_XP_504554.1:0.1435650520,(Spizellomyces_punctatus_DAOM_BR117_SPPG_08757_KNC95814.1:1.1680503591,Mortierella_elongata_AG_77_K457DRAFT_15205_OAQ34011.1:1.8421708952)/0.936:0.3063960201)/0.814:0.1520758024)/0.635:0.0524577220)/1:0.1276481904,((Neocallimastix_californiae_heat_shock_protein_70_ORY74202.1:0.6703466445,Gonapodya_prolifera_JEL478_HSP70_domain_containing_protein_KXS13059.1:1.2818798932)/0.876:0.1288458470,Mortierella_elongata_AG_77_heat_shock_protein_70_OAQ31264.1:0.7427695334)/0.937:0.0672604581)/0.915:0.0452543485,Gonapodya_prolifera_JEL478_HSP70_domain_containing_protein_KXS11459.1:1.1269184464)/0.985:0.0343942866,((((((((Neocallimastix_californiae_heat_shock_protein_70_ORY23150.1:0.0735735521,Neocallimastix_californiae_heat_shock_protein_70_ORY23151.1:0.0635163818)/1:0.0886725330,Neocallimastix_californiae_heat_shock_70_kDa_protein_cognate_4_like_protein_ORY81113.1:0.1353203799)/1:0.1005861001,(((Neocallimastix_californiae_hsp71_like_protein_ORY39679.1:0.0341148398,Neocallimastix_californiae_heat_shock_protein_70KD_ORY39682.1:0.0396828129)/1:0.0466569039,Neocallimastix_californiae_putative_heat_shock_70_kDa_protein_ORY39680.1:0.0601694151)/1:0.1068226930,Neocallimastix_californiae_heat_shock_protein_70_partial_ORY39681.1:0.5001492464)/1:0.0952909598)/1:0.1295689811,((Neocallimastix_californiae_Hsp70_protein_ORY55416.1:0.1313875481,Neocallimastix_californiae_heat_shock_protein_70_ORY55417.1:0.4292036793)/1:0.0915535123,Neocallimastix_californiae_hsp71_like_protein_ORY55409.1:0.4376308680)/0.999:0.0440827422)/1:0.0399827583,Neocallimastix_californiae_the_70_Kda_heat_shock_cognate_protein_from_rattus_Norvegicus_in_post_Atp_hydrolysis_state_ORY23844.1:0.5523863588)/0.956:0.0416559239,(((Neocallimastix_californiae_heat_shock_protein_70_ORY77875.1:0.1118439122,Neocallimastix_californiae_heat_shock_70_kDa_protein_1_like_protein_ORY77876.1:0.0202553951)/0.975:0.0094416455,(Neocallimastix_californiae_stress_protein_HSC70_ORY77878.1:0.0285996262,Neocallimastix_californiae_heat_shock_70_kDa_protein_cognate_4_ORY77879.1:0.0349717523)/0.944:0.0160217434)/0.999:0.0248867107,Neocallimastix_californiae_heat_shock_70_kDa_protein_cognate_4_ORY77877.1:0.0475074199)/1:0.1722400179)/1:0.0923108322,((Neocallimastix_californiae_heat_shock_protein_ssa2_ORY23149.1:0.0947512843,Neocallimastix_californiae_heat_shock_70kDa_protein_8_like_protein_ORY81112.1:0.0896347107)/1:0.3394732569,(((Neocallimastix_californiae_heat_shock_70_kDa_protein_ORY55410.1:0.0000027229,Neocallimastix_californiae_LY90DRAFT_507159_ORY55412.1:0.1002067855)/0.765:0.0226906573,(Neocallimastix_californiae_heat_shock_protein_70_ORY55411.1:0.0147010700,Neocallimastix_californiae_heat_shock_protein_70_ORY55413.1:0.0320381299)/1:0.0171978079)/1:0.3078124060,((((Neocallimastix_californiae_heat_shock_protein_70_ORY47158.1:0.0951784550,Neocallimastix_californiae_HSP70_domain_containing_protein_ORY81646.1:0.2620944645)/0.995:0.0567386566,(Neocallimastix_californiae_HSP70_family_member_ORY52740.1:0.0492667987,Neocallimastix_californiae_HSP70_domain_containing_protein_ORY52741.1:0.2358260805)/0.686:0.0252356495)/0.929:0.0185539608,Neocallimastix_californiae_hsp70_protein_ORY52742.1:0.1323234287)/1:0.3512812870,Neocallimastix_californiae_heat_shock_protein_70_ORY69186.1:0.3464513689)/1:0.2285091590)/1:0.0876439642)/1:0.1955796368)/1:0.0730891326,((((((Neocallimastix_californiae_heat_shock_protein_like_protein_70_ORY46679.1:0.2911934172,(Piromyces_finnis_heat_shock_protein_70_ORX43219.1:0.0968888604,(Piromyces_finnis_hsp71_like_protein_ORX51520.1:0.0420454413,Piromyces_finnis_BCR36DRAFT_266141_partial_ORX51521.1:0.4463101475)/0.602:0.0255223991)/1:0.1292091844)/0.964:0.0315168763,Piromyces_sp._E2_PIROE2DRAFT_17511_OUM57491.1:0.3097518008)/1:0.0322108195,(((((Piromyces_finnis_hsp71_like_protein_ORX41671.1:0.0547091692,(Piromyces_finnis_heat_shock_protein_SSA1_partial_ORX43258.1:0.0000026982,(Piromyces_finnis_BCR36DRAFT_145325_ORX43255.1:0.0008219379,Piromyces_finnis_heat_shock_protein_70_ORX43260.1:0.2755615184)/1:0.2285026765)/1:0.0804561582)/0.997:0.0259630974,Piromyces_finnis_heat_shock_cognate_71_kDa_protein_ORX43221.1:0.1065075809)/1:0.1711106834,(Piromyces_finnis_hsp71_like_protein_ORX41672.1:0.2934119317,Piromyces_finnis_the_70_Kda_heat_shock_cognate_protein_from_rattus_Norvegicus_in_post_Atp_hydrolysis_state_ORX43253.1:0.2636500788)/1:0.0756994766)/1:0.0550042868,(Piromyces_finnis_heat_shock_protein_70_ORX41673.1:0.0867722909,Piromyces_finnis_heat_shock_protein_70_ORX43222.1:0.0212812779)/1:0.2430419331)/0.577:0.0273667283,Anaeromyces_robustus_BCR32DRAFT_285201_ORX75414.1:0.8907212369)/0.972:0.0621174031)/1:0.1146610142,((((Neocallimastix_californiae_putative_heat_shock_protein_ssa2_ORY22353.1:0.0310677943,Neocallimastix_californiae_heat_shock_protein_Hsp70_ORY22355.1:0.0701886024)/1:0.2722990870,Piromyces_sp._E2_PIROE2DRAFT_14533_OUM59832.1:0.3013432566)/1:0.1093873586,(Piromyces_sp._E2_PIROE2DRAFT_27414_partial_OUM59831.1:0.5596880514,Neocallimastix_californiae_HSP70_domain_containing_protein_ORY22354.1:0.8890219894)/1:0.1766965533)/1:0.1830089079,(((Neocallimastix_californiae_HSP70_domain_containing_protein_partial_ORY87254.1:0.5495521490,(Neocallimastix_californiae_HSP70_domain_containing_protein_ORY46678.1:0.4156199444,Piromyces_finnis_heat_shock_protein_70_ORX43220.1:0.5191931426)/1:0.0849102762)/1:0.0794253114,(((Piromyces_finnis_HSP70_domain_containing_protein_ORX42760.1:0.1080219320,Piromyces_finnis_HSP70_domain_containing_protein_ORX42764.1:0.1959601778)/0.973:0.0357271624,Piromyces_finnis_BCR36DRAFT_155678_ORX42761.1:0.1219229526)/1:0.5718951566,Piromyces_sp._E2_PIROE2DRAFT_5610_OUM67006.1:0.4396781485)/0.998:0.0942809951)/0.997:0.0780889618,Piromyces_sp._E2_PIROE2DRAFT_17512_OUM57492.1:1.0150243950)/0.996:0.0559707842)/0.995:0.0362373046)/0.128:0.0000023930,Rhizophagus_irregularis_DAOM_197198w_Hsp70_family_chaperone_SSA4_EXX60889.1:2.0946503020)/0.423:0.0242175124,Piromyces_sp._E2_PIROE2DRAFT_5609_OUM67005.1:0.3474304811)/1:0.0902645576)/1:0.1655217822)/1:0.0424924792,((((((((((((((Rhizophagus_irregularis_actin_like_ATPase_domain_containing_protein_PKC60231.1:0.0000000000,Rhizophagus_irregularis_DAOM_197198w_RirG_046710_EXX74903.1:0.0000000000):5.5089448467,Basidiobolus_meristosporus_CBS_931.73_78_kDa_glucose_regulated_protein_precursor_ORX96002.1:0.0694295432)/0.17:0.0084327727,Basidiobolus_meristosporus_CBS_931.73_molecular_chaperone_bip1_ORX92699.1:0.0766897449)/0.977:0.0300638146,(Basidiobolus_meristosporus_CBS_931.73_molecular_chaperone_bip1_ORX76486.1:0.0000020098,Basidiobolus_meristosporus_CBS_931.73_molecular_chaperone_bip1_ORX99766.1:0.0000025105)/1:0.1501478847)/1:0.0449811341,(Conidiobolus_coronatus_NRRL_28638_Cro_r_II_KXN69138.1:0.0295798392,Conidiobolus_coronatus_NRRL_28638_heat_shock_protein_70_KXN73022.1:0.8324327359)/1:0.1201873644)/0.999:0.0197332503,(((((Lobosporangium_transversale_DnaK_type_molecular_chaperone_bipA_ORZ16618.1:0.0000022236,(Lobosporangium_transversale_DnaK_type_molecular_chaperone_bipA_ORZ27547.1:0.0000024753,Lobosporangium_transversale_heat_shock_protein_70_family_ORY88686.1:0.0802715371)/0.13:0.0000029337)/1:0.0368879031,(Mortierella_elongata_AG_77_DnaK_type_molecular_chaperone_bipA_OAQ34032.1:0.0436130666,Mortierella_verticillata_NRRL_6337_glucose_regulated_protein_KFH68784.1:0.0491761975)/0.96:0.0202849944)/0.999:0.0345899126,Mortierella_verticillata_NRRL_6337_glucose_regulated_protein_KFH67887.1:0.2640409024)/1:0.0633191908,((Allomyces_macrogynus_ATCC_38327_chaperone_DnaK_KNE57139.1:0.0065271309,Allomyces_macrogynus_ATCC_38327_chaperone_DnaK_KNE70888.1:0.0000022322)/1:0.0948427878,Catenaria_anguillulae_PL171_hsp70_like_protein_C_ORZ40673.1:0.0909591163)/1:0.1525054437)/1:0.0299173771,(((Anaeromyces_robustus_heat_shock_70_kDa_protein_ORX82117.1:0.0131094331,((Neocallimastix_californiae_heat_shock_70_kDa_protein_ORY73296.1:0.0016146180,Neocallimastix_californiae_heat_shock_70_kDa_protein_ORY75533.1:0.0032899640)/0.972:0.0016939375,(Piromyces_sp._E2_PIROE2DRAFT_9298_OUM64061.1:0.0033048452,Piromyces_finnis_er_hsp70_chaperone_ORX61039.1:0.0131526338)/1:0.0049470296)/0.997:0.0086200007)/1:0.1516477531,Gonapodya_prolifera_JEL478_hsp70_like_protein_KXS14374.1:0.1637979254)/0.473:0.0243152736,((Rhizoclosmatium_globosum_molecular_chaperone_bip1_ORY22261.1:0.0000028454,(Rhizoclosmatium_globosum_molecular_chaperone_bip1_ORY45594.1:0.0067358457,Piromyces_finnis_HSP70_domain_containing_protein_ORX42759.1:1.3730189931)/0.125:0.0000108774)/1:0.0996605268,(Spizellomyces_punctatus_DAOM_BR117_chaperone_DnaK_KNC99276.1:0.1405015605,(((Batrachochytrium_dendrobatidis_JAM81_BATDEDRAFT_18227_EGF83011.1:0.0000025048,Batrachochytrium_dendrobatidis_JEL423_chaperone_DnaK_OAJ35978.1:0.0066696900)/1:0.1063629987,Batrachochytrium_salamandrivorans_chaperone_DnaK_OON07182.1:0.0682926487)/1:0.1036054212,((Rhizoclosmatium_globosum_heat_shock_protein_70_ORY38116.1:0.0027662956,Rhizoclosmatium_globosum_heat_shock_protein_70_partial_ORY38162.1:0.1552328763)/1:0.1819318016,Rhizoclosmatium_globosum_HSP70_domain_containing_protein_ORY38618.1:0.7158608348)/1:0.2221240664)/0.993:0.0428755317)/1:0.0316509395)/1:0.0339305069)/1:0.0349938203)/1:0.0324220690)/1:0.0349437200,((((((((Absidia_glauca__SAM01991.1:0.0356498503,(Absidia_glauca__SAM08991.1:0.0051782889,(Absidia_repens_heat_shock_70_kDa_protein_ORZ23613.1:0.0046658323,Absidia_repens_heat_shock_70_kDa_protein_ORZ25547.1:0.0189952727)/1:0.0129209564)/1:0.0096879667)/1:0.0210610108,Phycomyces_blakesleeanus_NRRL_1555___PHYBLDRAFT_128786_OAD65981.1:0.0557529802)/0.643:0.0108566743,Hesseltinella_vesiculosa_heat_shock_70_kDa_protein_ORX47468.1:0.0585395987)/0.563:0.0085714038,((Choanephora_cucurbitarum_glucose_regulated_OBZ83181.1:0.0283314317,(((Mucor_ambiguus_78_kDa_glucose_regulated_protein_precursor_GAN05474.1:0.0016228801,Parasitella_parasitica__CEP13149.1:0.0150441133)/0.996:0.0016846828,Mucor_circinelloides_f._lusitanicus_CBS_277.49_MUCCIDRAFT_146440_OAD01283.1:0.0000020944)/1:0.0033085978,Mucor_circinelloides_f._circinelloides_1006PhL_glucose_regulated_protein_EPB86036.1:0.0000024562)/1:0.0283421546)/1:0.0210886089,((Rhizopus_delemar_RA_99_880_heat_shock_70_kDa_protein_EIE83965.1:0.0000029106,Rhizopus_delemar_RA_99_880_heat_shock_70_kDa_protein_partial_EIE87053.1:0.0168830351)/1:0.0231549117,((((Rhizopus_microsporus_heat_shock_70_kDa_protein_ORE19551.1:0.0000020694,Rhizopus_microsporus_Putative_Hsp70_like_protein_CEI96781.1:0.0000021261)/1:0.0065712503,(Rhizopus_microsporus_Putative_70_kDa_heat_shock_protein_3_CEG66501.1:0.0000020305,Rhizopus_microsporus_Putative_70_kDa_heat_shock_protein_3_CEJ03965.1:0.0000024107)/0.129:0.0000024071)/0.126:0.0000023630,Rhizopus_microsporus_Putative_Heat_shock_70_kDa_protein_CEG81033.1:0.3434665482)/0.172:0.0016833621,(Rhizopus_microsporus_var._microsporus_heat_shock_70_kDa_protein_ORE01986.1:0.0000028320,Rhizopus_microsporus_ATCC_52813_heat_shock_protein_70_PHZ14344.1:0.0000023208)/0.995:0.0032396228)/1:0.0309268803)/1:0.0386829156)/1:0.0479744525)/1:0.0150695651,Syncephalastrum_racemosum_heat_shock_70_kDa_protein_partial_ORY94843.1:0.0534913333)/0.413:0.0195535350,(Lichtheimia_ramosa_Putative_Glucose_regulated_protein_CDS07402.1:0.0000026230,Lichtheimia_corymbifera_JMRC_FSU_9682_glucose_regulated_protein_CDH60531.1:0.0132940809)/1:0.0502178906)/1:0.0646005868,Bifiguratus_adelaidae_78_kDa_glucose_regulated_protein_OZJ05557.1:0.0614173433)/1:0.0479779443,((((Rhizophagus_irregularis_78_kDa_glucose_regulated_protein_PKC62510.1:0.0000024908,(Rhizophagus_irregularis_DAOM_181602=DAOM_197198_Hsp70_protein_domain_containing_protein_POG74704.1:0.0000026191,Rhizophagus_irregularis_DAOM_197198w_Hsp70_family_ATPase_KAR2_EXX75182.1:0.0169645121)/1:0.0036465602)/1:0.0614135863,(Rhizophagus_irregularis_actin_like_ATPase_domain_containing_protein_PKC66811.1:0.0293167812,(Rhizophagus_irregularis_DAOM_181602=DAOM_197198_GLOIN_2v1804686_POG65485.1:0.6040164464,Rhizopus_microsporus_RMCBS344292_05974_CEI91691.1:2.1758993747)/0:0.0376511994)/1:0.2203666065)/0.994:0.0296908180,(Rhizophagus_irregularis_heat_shock_protein_70_PKC74848.1:0.0016536217,(Rhizophagus_irregularis_DAOM_181602=DAOM_197198_heat_shock_protein_70_family_POG69456.1:0.0000023920,Rhizophagus_irregularis_DAOM_197198w_Hsp70_family_ATPase_KAR2_EXX58646.1:0.0000028223)/0.125:0.0000024251)/1:0.0473389941)/0.997:0.0108737106,((Rhizophagus_irregularis_heat_shock_protein_70_PKC76166.1:0.0000000000,Rhizophagus_irregularis_DAOM_197198w_Hsp70_family_ATPase_KAR2_EXX62540.1:0.0000000000):0.0000020928,Rhizophagus_irregularis_DAOM_181602=DAOM_197198_heat_shock_protein_70_family_POG74525.1:0.0000025722)/1:0.0164094769)/1:0.1564275030)/0.989:0.0277637327)/0.977:0.0238766871,((Coemansia_reversa_NRRL_1564_heat_shock_protein_70_PIA16697.1:0.0744254028,Linderina_pennispora_glucose_regulated_protein_ORX67944.1:0.0682532632)/1:0.0783211070,(((Smittium_culicis_78_kDa_glucose_regulated_protein_like_protein_OMJ25543.1:0.0040225808,Smittium_culicis_78_kDa_glucose_regulated_protein_like_protein_OMJ25048.1:0.0073581441)/1:0.0366169738,(Smittium_mucronatum_78_kDa_glucose_regulated_protein_like_protein_OLY78665.1:0.0000022528,Smittium_mucronatum_78_kDa_glucose_regulated_protein_like_protein_OLY80093.1:0.0000024189)/1:0.0474419282)/1:0.0935929473,(Zancudomyces_culisetae_78_kDa_glucose_regulated_protein_like_protein_OMH80604.1:0.0000029433,Zancudomyces_culisetae_78_kDa_glucose_regulated_protein_like_protein_OMH82002.1:0.0000021366)/1:0.2572756348)/1:0.0811012277)/1:0.0933971022)/0.169:0.0024016495,Mortierella_elongata_AG_77_K457DRAFT_85424_partial_OAQ22026.1:1.9272934002)/0.798:0.0208685692,(((>XP_011127440.1_Arthrobotrys_oligospora_Arthrobotrys_oligospora_XP_011127440.1:0.1039844709,(>XP_659666.1_Aspergillus_nidulans_Aspergillus_nidulans_XP_659666.1:0.1032680917,>XP_956567.1_Neurospora_crassa_Neurospora_crassa_XP_956567.1:0.0797288281)/1:0.0361385840)/1:0.0362327376,(>XP_503913.1_Yarrowia_lipolytica_Yarrowia_lipolytica_XP_503913.1:0.1263501078,>XP_719462.2_Candida_albicans_Candida_albicans_XP_719462.2:0.1759708904)/1:0.0689355781)/1:0.0291214553,>NP_593245.1_Schizosaccharomyces_pombe_Schizosaccharomyces_pombe_NP_593245.1:0.2234889977)/1:0.0373908286)/1:0.0333780837,((>XP_003323708.1_Puccinia_graminis_Puccinia_graminis_XP_003323708.1:0.0253075105,>XP_003888660.1_Puccinia_graminis_Puccinia_graminis_XP_003888660.1:0.9875533545)/1:0.1645558355,(((>XP_001834269.2_Coprinopsis_cinerea_Coprinopsis_cinerea_XP_001834269.2:0.1132986268,>XP_002911674.1_Coprinopsis_cinerea_Coprinopsis_cinerea_XP_002911674.1:0.3649926920)/1:0.0721725122,>XP_012053496.1_Cryptococcus_neoformans_Cryptococcus_neoformans_XP_012053496.1:0.1383916370)/1:0.0240392449,>XP_011387505.1_Ustilago_maydis_Ustilago_maydis_XP_011387505.1:0.1758181269)/1:0.0410146297)/1:0.0387538877)/0.98:0.0741450231,((Mortierella_elongata_AG_77_HSP70_domain_containing_protein_partial_OAQ24338.1:0.1730734328,Mortierella_elongata_AG_77_actin_like_ATPase_domain_containing_protein_OAQ35813.1:0.3164347041)/1:0.2439627456,Mortierella_verticillata_NRRL_6337_MVEG_11374_KFH62849.1:0.4231400386)/1:1.4173957747)/1:0.1122908284,((((((((((Rhizophagus_irregularis_DAOM_181602=DAOM_197198_GLOIN_2v1788278_POG60118.1:5.0874523626,>XP_663614.1_Aspergillus_nidulans_Aspergillus_nidulans_XP_663614.1:0.0000020024)/0.619:0.0566030438,>XP_961753.2_Neurospora_crassa_Neurospora_crassa_XP_961753.2:0.0999532373)/1:0.0401977387,>XP_011119695.1_Arthrobotrys_oligospora_Arthrobotrys_oligospora_XP_011119695.1:0.1051680882)/1:0.1054399255,(((>XP_713153.1_Candida_albicans_Candida_albicans_XP_713153.1:0.1636344710,>XP_715228.1_Candida_albicans_Candida_albicans_XP_715228.1:0.6566487541)/0.722:0.0413177876,>XP_501940.2_Yarrowia_lipolytica_Yarrowia_lipolytica_XP_501940.2:0.1173117562)/0.993:0.0353973833,>NP_593459.1_Schizosaccharomyces_pombe_Schizosaccharomyces_pombe_NP_593459.1:0.2237658534)/1:0.0526338884)/1:0.0385018931,((>XP_012048779.1_Cryptococcus_neoformans_Cryptococcus_neoformans_XP_012048779.1:0.1518613939,>XP_001830628.1_Coprinopsis_cinerea_Coprinopsis_cinerea_XP_001830628.1:0.1784730368)/0.994:0.0261436986,(>XP_011387146.1_Ustilago_maydis_Ustilago_maydis_XP_011387146.1:0.1401497429,>XP_003319670.1_Puccinia_graminis_Puccinia_graminis_XP_003319670.1:0.1928035793)/0.992:0.0256969684)/1:0.0801246870)/1:0.0298782746,(((((((Absidia_glauca__SAL97417.1:0.0016602326,Absidia_glauca__SAM00309.1:0.0032194986)/1:0.0354359320,(Absidia_repens_hsp7_like_protein_ORZ16427.1:0.0250686704,Absidia_repens_hsp7_like_protein_ORZ17721.1:0.0145037463)/1:0.0162013424)/1:0.0290842580,Hesseltinella_vesiculosa_hsp7_like_protein_ORX62550.1:0.0388228955)/1:0.0269005708,(((((Lichtheimia_ramosa_Putative_Hsp70_like_protein_CDS07907.1:0.0000029620,Lichtheimia_ramosa_Putative_Hsp70_like_protein_CDS11951.1:0.0109476950)/0.998:0.0097729244,(Lichtheimia_corymbifera_JMRC_FSU_9682_heat_shock_protein_CDH48970.1:0.0000020767,Lichtheimia_corymbifera_JMRC_FSU_9682_heat_shock_protein_CDH55346.1:0.0151748258)/0.896:0.0076758936)/1:0.0527504287,Syncephalastrum_racemosum_hsp7_like_protein_ORZ02851.1:0.0486029906)/0.989:0.0152814699,(Phycomyces_blakesleeanus_NRRL_1555___PHYBLDRAFT_128104_OAD67538.1:0.0303256417,Phycomyces_blakesleeanus_NRRL_1555___PHYBLDRAFT_42205_OAD67702.1:0.0222340168)/1:0.0426981851)/0.993:0.0143284586,(((Choanephora_cucurbitarum_Heat_shock_protein_partial_OBZ66118.1:0.0152702618,(Rhizopus_delemar_RA_99_880_hsp7_like_protein_EIE76295.1:0.0022886885,Rhizopus_delemar_RA_99_880_hsp7_like_protein_EIE82505.1:0.0075412411)/1:0.0159458354)/1:0.0072278239,((((Mucor_ambiguus_heat_shock_protein_GAN09661.1:0.0016071378,Choanephora_cucurbitarum_A0J61_11412_partial_OBZ80539.1:0.0215095200)/0.138:0.0000111363,Mucor_circinelloides_f._lusitanicus_CBS_277.49_MUCCIDRAFT_76134_OAD08995.1:0.0000024608)/0.626:0.0016877678,Mucor_circinelloides_f._circinelloides_1006PhL_hsp70_like_protein_EPB89045.1:0.0034170663)/1:0.0074117724,Parasitella_parasitica__CEP07695.1:0.0041103095)/1:0.0241014841)/1:0.0135547981,((((Rhizopus_microsporus_Putative_Heat_shock_70_kDa_protein_CEG72420.1:0.0647854582,(Rhizopus_microsporus_Putative_Hsp7_like_protein_CEI98045.1:0.0000027513,Rhizopus_microsporus_Putative_Hsp7_like_protein_CEG80541.1:1.4303424630)/0.914:0.0370252108)/0.128:0.0000020058,((Rhizopus_microsporus_ATCC_52813_heat_shock_protein_70_PHZ10702.1:0.0000022265,Rhizopus_microsporus_var._microsporus_hsp7_like_protein_ORE03270.1:0.0000029516)/0.126:0.0000020738,Rhizopus_microsporus_Putative_Heat_shock_protein_SSC1_CEG72422.1:0.0062025285)/0.127:0.0000023960)/1:0.0048653477,Rhizopus_microsporus_Putative_Hsp70_like_protein_CEI95379.1:0.0382177908)/0.962:0.0030838949,Rhizopus_microsporus_hsp7_like_protein_ORE21797.1:0.0018088555)/1:0.0154956082)/1:0.0335720342)/1:0.0195467018)/1:0.0191445700,((((Mucor_ambiguus_conserved_GAN08925.1:0.0059342675,Mucor_circinelloides_f._lusitanicus_CBS_277.49_MUCCIDRAFT_88941_OAD00065.1:0.0038085892)/1:0.0068766478,Mucor_circinelloides_f._circinelloides_1006PhL_hsp70_like_protein_EPB85708.1:0.0093000249)/1:0.0112748899,Parasitella_parasitica__CEP19863.1:0.0095616227)/1:0.0383942499,((Rhizopus_delemar_RA_99_880_hsp7_like_protein_EIE90303.1:0.0477668722,(Rhizopus_microsporus_hsp7_like_protein_ORE14061.1:0.0044493394,((Rhizopus_microsporus_Putative_Hsp70_like_protein_DnaK_CEG70200.1:0.0000023671,Rhizopus_microsporus_Putative_Heat_shock_protein_SSC1_CEI92181.1:0.0050726008)/1:0.0067713645,((Rhizopus_microsporus_ATCC_52813_heat_shock_protein_70_partial_PHZ08638.1:0.0000026553,Rhizopus_microsporus_var._microsporus_hsp7_like_protein_partial_ORE08193.1:0.0000021751)/1:0.0033702066,(Rhizopus_microsporus_Putative_Heat_shock_70_kDa_protein_CEG80409.1:0.0000026171,(Rhizopus_microsporus_Putative_Heat_shock_70_kDa_protein_CEG70201.1:0.0114464031,Rhizopus_microsporus_Putative_Hsp70_like_protein_CEG80410.1:0.0000022352)/1:0.0501376184)/0.988:0.0016682643)/0.13:0.0000026569)/0.987:0.0022446840)/1:0.0437564403)/1:0.0384910389,Choanephora_cucurbitarum_Heat_shock_protein_OBZ90348.1:0.1370884274)/0.91:0.0200838146)/1:0.0380335961)/1:0.0727564584,(((Lobosporangium_transversale_heat_shock_protein_Hsp70_9_ORZ05879.1:0.0718184794,(Mortierella_elongata_AG_77_heat_shock_protein_70_precursor_OAQ31541.1:0.0305821112,Mortierella_verticillata_NRRL_6337_stress_70_protein_mitochondrial_KFH70251.1:0.0527410040)/0.993:0.0142486060)/1:0.0481296333,(Lobosporangium_transversale_heat_shock_protein_70_family_ORZ06396.1:0.0114965244,(Mortierella_elongata_AG_77_heat_shock_protein_Hsp70_9_OAQ34518.1:0.0050254382,Mortierella_verticillata_NRRL_6337_hsp70_like_protein_KFH63961.1:0.0261230302)/1:0.0181965529)/1:0.0547304049)/1:0.0697088215,(((Basidiobolus_meristosporus_CBS_931.73_heat_shock_protein_70_ORX65573.1:0.0000020224,Basidiobolus_meristosporus_CBS_931.73_heat_shock_protein_70_ORY02509.1:0.0000020021)/1:0.1033548645,Basidiobolus_meristosporus_CBS_931.73_hsp7_like_protein_ORX98915.1:0.0530677562)/1:0.0934959509,(Rhizophagus_irregularis_hsp7_like_protein_PKC64075.1:0.0000026006,(Rhizophagus_irregularis_DAOM_181602=DAOM_197198_hsp7_like_protein_POG78902.1:0.0000025827,Rhizophagus_irregularis_DAOM_197198w_Hsp70_family_ATPase_SSC1_EXX63196.1:0.0000023175)/0.975:0.0016346723)/1:0.2116035166)/0.542:0.0363300695)/1:0.0585469020)/1:0.0623385816,(((((Absidia_glauca__SAL97954.1:0.0676122968,(Absidia_repens_hsp7_like_protein_ORZ16453.1:0.0273579421,Absidia_repens_heat_shock_protein_70_family_ORZ21105.1:0.0137150154)/1:0.0320800200)/1:0.0439175090,Hesseltinella_vesiculosa_hsp7_like_protein_ORX54612.1:0.0673310552)/1:0.0165591899,((Lichtheimia_ramosa_LRAMOSA04981_CDS12797.1:0.0106310307,Lichtheimia_corymbifera_JMRC_FSU_9682_heat_shock_protein_ssc1_CDH60089.1:0.0064423610)/1:0.0489211121,Syncephalastrum_racemosum_heat_shock_protein_70_family_ORY94647.1:0.0671520207)/1:0.0318249955)/0.999:0.0167815345,Phycomyces_blakesleeanus_NRRL_1555___PHYBLDRAFT_180049_OAD77932.1:0.0850856479)/1:0.0572904911,Bifiguratus_adelaidae_BZG36_00796_OZJ06253.1:0.1977689748)/0.883:0.0293145372)/1:0.0491318417)/0.757:0.0172552918,(Rhizophagus_irregularis_heat_shock_protein_70_PKC70087.1:0.0017371825,(Rhizophagus_irregularis_DAOM_181602=DAOM_197198_heat_shock_protein_70_family_POG60987.1:0.0000028408,Rhizophagus_irregularis_DAOM_197198w_Hsp70_family_ATPase_SSC1_EXX62273.1:0.0000019947)/0.129:0.0000024020)/1:0.1773324847)/0.95:0.0238789888,(((Coemansia_reversa_NRRL_1564_mitochondrial_heat_shock_protein_like_protein_PIA14041.1:0.0568379914,Linderina_pennispora_putative_mitochondrial_Hsp70_chaperone_ORX67209.1:0.0531485949)/1:0.0562019600,(((Smittium_culicis_Heat_shock_protein_SSC1_mitochondrial_OMJ15665.1:0.0016039607,Smittium_culicis_Heat_shock_protein_SSC1_mitochondrial_OMJ28577.1:0.0032434865)/1:0.0377917571,Smittium_mucronatum_Heat_shock_70_kDa_protein_OLY82111.1:0.0365222174)/1:0.0548175514,(Zancudomyces_culisetae_Heat_shock_protein_SSC1_mitochondrial_OMH79746.1:0.0194504090,Conidiobolus_coronatus_NRRL_28638_HSP70_domain_containing_protein_KXN70097.1:2.0655870634)/0.988:0.0808252663)/1:0.0840016314)/1:0.0305090370,Conidiobolus_coronatus_NRRL_28638_heat_shock_protein_70_KXN73455.1:0.1129680335)/1:0.0350598316)/1:0.0338268230,(((((Batrachochytrium_dendrobatidis_JAM81_BATDEDRAFT_30178_EGF79774.1:0.0000023201,Batrachochytrium_dendrobatidis_JEL423_stress_70_protein_mitochondrial_OAJ38978.1:0.0000027509)/1:0.0267657233,Batrachochytrium_salamandrivorans_hsp77_like_protein_OON11242.1:0.0288482523)/1:0.0924058889,Rhizoclosmatium_globosum_heat_shock_protein_70_ORY44005.1:0.1201373371)/1:0.0361276622,Spizellomyces_punctatus_DAOM_BR117_hsp77_like_protein_KNC98148.1:0.0941937436)/0.945:0.0195449639,(Gonapodya_prolifera_JEL478_heat_shock_protein_70_KXS18278.1:0.1507137530,(Anaeromyces_robustus_heat_shock_protein_70_precursor_ORX80983.1:0.0034283202,(((Neocallimastix_californiae_heat_shock_protein_70_precursor_ORY56006.1:0.0000027911,Neocallimastix_californiae_heat_shock_protein_70_precursor_ORY74643.1:0.0050301821)/0.977:0.0042260675,Piromyces_finnis_heat_shock_protein_70_precursor_ORX44729.1:0.0184225950)/0.977:0.0026324524,Piromyces_sp._E2_PIROE2DRAFT_20595_OUM63986.1:0.0016673028)/0.678:0.0016083579)/1:0.1518114641)/1:0.0373556649)/1:0.0472944153)/0.935:0.0270540394,(Allomyces_macrogynus_ATCC_38327_chaperone_DnaK_KNE67890.1:0.0964219188,Catenaria_anguillulae_PL171_heat_shock_protein_70_family_ORZ35193.1:0.0827614835)/1:0.1142363046)/1:0.6388090513)/1:0.0756789581,((((Smittium_culicis_Chaperone_protein_DnaK_OMJ08190.1:0.0920746112,Smittium_culicis_Heat_shock_protein_SSA2_OMJ23477.1:0.0906142745)/1:0.7327629173,Smittium_mucronatum_Heat_shock_70_kDa_protein_6_OLY84494.1:0.4682503423)/1:0.2632419731,(Smittium_culicis_Heat_shock_protein_SSA3_OMJ08191.1:0.4191426971,Smittium_mucronatum_Heat_shock_70_kDa_protein_1_OLY81931.1:0.4855377321)/1:0.2381836724)/1:0.1574381005,(Absidia_glauca__SAM04396.1:0.4779383300,(Absidia_repens_stress_protein_HSP70_2_ORZ08098.1:0.5107001609,Absidia_repens_heat_shock_protein_70_family_ORZ08099.1:1.0845084224)/0.955:0.0910612399)/1:0.3136673805)/1:0.1225914736)/0.994:0.0406111665)/0.892:0.0471755576,((((((((((((((((((((Rhizophagus_irregularis_DAOM_197198w_Hsp70_family_ATPase_SSA1_EXX74906.1:4.7527201789,Rhizopus_microsporus_ATCC_52813_heat_shock_cognate_protein_70_PHZ10528.1:0.0000025575)/0.403:0.0016748448,Rhizopus_microsporus_var._microsporus_heat_shock_70_kDa_protein_2_ORE08944.1:0.0033526643)/0.993:0.0016852343,(Rhizopus_microsporus_heat_shock_70_kDa_protein_2_ORE19366.1:0.0000022083,(((Rhizopus_microsporus_Putative_Heat_shock_70_kDa_protein_2_CEG64274.1:0.0028814072,Rhizopus_microsporus_Putative_Heat_shock_70_kDa_protein_2_CEG83990.1:0.0116500113)/0.143:0.0006460777,Rhizopus_microsporus_Putative_Heat_shock_protein_Hsp70_CEI87546.1:0.0000021678)/0.967:0.0016524267,((Rhizopus_microsporus_ATCC_52813_heat_shock_cognate_protein_70_PHZ09313.1:0.0031189572,Rhizopus_microsporus_var._microsporus_heat_shock_70_kDa_protein_2_ORE02732.1:0.0018671485)/0.997:0.0058640015,Rhizopus_microsporus_Putative_Molecular_chaperone_Hsp70_CEG84799.1:0.0219318851)/1:0.0061066755)/1:0.0033710380)/1:0.0118107890)/0.615:0.0033571227,(Rhizopus_microsporus_Putative_Heat_shock_protein_SSB1_CEG64110.1:0.0000020053,Rhizopus_microsporus_Putative_Heat_shock_protein_70_CEI96810.1:0.0033714729)/0.129:0.0000025206)/1:0.0048175255,(Rhizopus_microsporus_heat_shock_70_kDa_protein_2_ORE21515.1:0.0000024814,Rhizopus_microsporus_Putative_Heat_shock_70_kDa_protein_2_CEJ01160.1:0.0000022067)/0.992:0.0035862113)/1:0.0225246353,Rhizopus_delemar_RA_99_880_heat_shock_70_kDa_protein_2_EIE80465.1:0.0393481191)/0.988:0.0120475673,(Rhizopus_delemar_RA_99_880_heat_shock_70_kDa_protein_2_EIE86218.1:0.0151021481,Piromyces_finnis_heat_shock_protein_70kD_peptide_binding_domain_containing_protein_ORX43216.1:1.5607073585)/0.128:0.0000825269)/1:0.0066754582,Rhizopus_delemar_RA_99_880_heat_shock_70_kDa_protein_2_EIE86358.1:0.0000025847)/1:0.0111352281,Rhizopus_delemar_RA_99_880_hsp70_like_protein_EIE77160.1:0.0064729974)/1:0.0156116475,(Mucor_ambiguus_heat_shock_protein_SSB_GAN05069.1:0.0000026117,(Mucor_circinelloides_f._circinelloides_1006PhL_heat_shock_70kDa_protein_1_8_EPB85455.1:0.0016776925,((Mucor_circinelloides_f._lusitanicus_CBS_277.49_MUCCIDRAFT_187297_OAC99773.1:0.0000027847,Parasitella_parasitica__CEP11143.1:0.0151804424)/0:0.0000024337,Rhizophagus_irregularis_DAOM_197198w_Hsp70_family_chaperone_SSA4_EXX70708.1:1.5010041085)/0.126:0.0033567074)/1:0.0033619252)/1:0.0064286435)/1:0.0117832018,(Choanephora_cucurbitarum_Heat_shock_protein_SSB_OBZ85534.1:0.0076303741,Choanephora_cucurbitarum_Heat_shock_protein_SSB_partial_OBZ90677.1:0.0088460702)/1:0.0182362082)/0.972:0.0050149412,((Mucor_ambiguus_MAM1_0632c11056_partial_GAN11493.1:0.0000028849,(Mucor_circinelloides_f._circinelloides_1006PhL_heat_shock_70kDa_protein_1_8_EPB86335.1:0.0000027069,(Mucor_circinelloides_f._lusitanicus_CBS_277.49_MUCCIDRAFT_143123_OAD03686.1:0.0000027547,Mucor_ambiguus_MAM1_0996d11410_partial_GAN11807.1:0.0000020474)/0.125:0.0000021895)/0.143:0.0000028834)/0.259:0.0050510950,Parasitella_parasitica__CEP10339.1:0.0066642994)/1:0.0138434583)/1:0.0266668447,(Phycomyces_blakesleeanus_NRRL_1555___PHYBLDRAFT_127826_OAD68191.1:0.0000022099,Phycomyces_blakesleeanus_NRRL_1555___PHYBLDRAFT_78179_OAD73179.1:0.0033111512)/1:0.0250584109)/1:0.0158551185,(((Absidia_glauca__SAL95812.1:0.0367885013,Absidia_glauca__SAM03342.1:0.0000024775)/1:0.0068952658,(Absidia_repens_heat_shock_70_kDa_protein_2_ORZ06724.1:0.0016662895,Absidia_repens_heat_shock_70_kDa_protein_2_ORZ12002.1:0.0000027041)/0.999:0.0048463415)/1:0.0182404044,Hesseltinella_vesiculosa_heat_shock_70_kDa_protein_2_ORX62784.1:0.0331088389)/0.947:0.0088159369)/0.995:0.0107112426,((Lichtheimia_ramosa_Putative_Heat_shock_70_kDa_protein_2_CDS08268.1:0.0151246098,(Lichtheimia_ramosa_Putative_Heat_shock_70_kDa_protein_2_CDS13262.1:0.0043713692,(Lichtheimia_corymbifera_JMRC_FSU_9682_heat_shock_70_kda_protein_2_CDH54067.1:0.0108140317,Rhizophagus_irregularis_HSP70_domain_containing_protein_PKC57689.1:1.4829279562)/0.129:0.0001421869)/1:0.0208824010)/1:0.0091756178,Syncephalastrum_racemosum_heat_shock_70_kDa_protein_2_ORY94126.1:0.0257374659)/1:0.0196899686)/1:0.1273736809,Bifiguratus_adelaidae_Heat_shock_70_kDa_protein_2_OZJ06291.1:0.0868824055)/1:0.0524424894,(((Lobosporangium_transversale_hsp70_like_protein_ORY97122.1:0.0296112710,(Lobosporangium_transversale_heat_shock_70_kDa_protein_2_partial_ORZ27271.1:0.0051355691,(Mortierella_elongata_AG_77_heat_shock_70_kDa_protein_2_OAQ29583.1:0.0067972505,Mortierella_elongata_AG_77_heat_shock_70_kDa_protein_2_OAQ26975.1:0.0248582550)/1:0.0159230142)/0:0.0033069222)/1:0.0250367840,(Mortierella_verticillata_NRRL_6337_heat_shock_protein_sks2_KFH63713.1:0.0015947905,Mortierella_verticillata_NRRL_6337_heat_shock_protein_sks2_KFH65939.1:0.0069706802)/1:0.0575539470)/1:0.0937689412,(Rhizophagus_irregularis_heat_shock_70_kDa_protein_2_PKC71944.1:0.0000027805,((Rhizophagus_irregularis_DAOM_181602=DAOM_197198_heat_shock_70_kDa_protein_2_POG63538.1:0.0000028569,Rhizophagus_irregularis_DAOM_197198w_Hsp70_family_ATPase_SSB2_EXX52904.1:0.0000020652)/0.125:0.0000026471,Rhizophagus_irregularis_DAOM_197198w_Hsp70_family_ATPase_SSB2_EXX52905.1:0.0000024300)/0.902:0.0017177162)/1:0.1380908761)/0.861:0.0139026515)/1:0.0336033390,((Basidiobolus_meristosporus_CBS_931.73_hsp70_like_protein_ORX83005.1:0.0487897184,Basidiobolus_meristosporus_CBS_931.73_heat_shock_70_kDa_protein_2_ORY07193.1:0.0215025000)/1:0.0825587509,((((Linderina_pennispora_heat_shock_70_kDa_protein_2_ORX69568.1:0.0432058402,Coemansia_reversa_NRRL_1564_heat_shock_protein_70_PIA15158.1:0.2218285970)/1:0.0914554014,((((Smittium_culicis_Heat_shock_protein_sks2_OMJ07694.1:0.0000021991,Smittium_culicis_Heat_shock_protein_sks2_OMJ13757.1:0.0000021350)/0.135:0.0000025584,Smittium_culicis_Heat_shock_70_kDa_protein_4_partial_OMJ09394.1:0.0000023491)/1:0.0052076588,(Smittium_culicis_Heat_shock_protein_sks2_OMJ21980.1:0.0000019994,Smittium_culicis_Heat_shock_protein_sks2_OMJ23368.1:0.0000026902)/0.982:0.0032604256)/1:0.0308902793,Smittium_mucronatum_Heat_shock_protein_SSB_OLY82949.1:0.0220509156)/1:0.0795783453)/1:0.0301633983,(Zancudomyces_culisetae_Heat_shock_protein_SSB_OMH79801.1:0.0000025900,Zancudomyces_culisetae_Heat_shock_protein_SSB_OMH82671.1:0.0000029093)/1:0.1965177746)/0.337:0.0147944783,(Conidiobolus_coronatus_NRRL_28638_actin_like_ATPase_domain_containing_protein_KXN68663.1:0.0364090998,Conidiobolus_coronatus_NRRL_28638_heat_shock_protein_70_partial_KXN70038.1:0.0000027552)/1:0.1609009349)/1:0.0603721262)/1:0.0526453566)/1:0.0449941878,(((((>XP_011118319.1_Arthrobotrys_oligospora_Arthrobotrys_oligospora_XP_011118319.1:0.1062046204,>XP_964602.3_Neurospora_crassa_Neurospora_crassa_XP_964602.3:0.1181297750)/1:0.0751932789,(>XP_716208.1_Candida_albicans_Candida_albicans_XP_716208.1:0.0836017480,>XP_499604.1_Yarrowia_lipolytica_Yarrowia_lipolytica_XP_499604.1:0.0775401121)/1:0.0759406904)/1:0.1164799635,>NP_595438.1_Schizosaccharomyces_pombe_Schizosaccharomyces_pombe_NP_595438.1:0.1890311685)/1:0.0693517204,(((>XP_002911943.1_Coprinopsis_cinerea_Coprinopsis_cinerea_XP_002911943.1:0.0782940348,>XP_012046659.1_Cryptococcus_neoformans_Cryptococcus_neoformans_XP_012046659.1:0.1079296232)/1:0.0220967260,>XP_003324033.1_Puccinia_graminis_Puccinia_graminis_XP_003324033.1:0.1165631252)/0.987:0.0362179841,>XP_011391166.1_Ustilago_maydis_Ustilago_maydis_XP_011391166.1:0.1265474987)/1:0.0817992251)/1:0.1258363279,((Anaeromyces_robustus_heat_shock_70_kDa_protein_2_ORX78830.1:0.0429360600,(Neocallimastix_californiae_heat_shock_protein_70_ORY43208.1:0.0044118670,Neocallimastix_californiae_heat_shock_protein_70_ORY85267.1:0.0038185505)/1:0.0123573779)/0.99:0.0085417939,(Piromyces_finnis_heat_shock_protein_70_ORX46892.1:0.0197545462,Piromyces_sp._E2_PIROE2DRAFT_38212_OUM69387.1:0.0068600657)/0.464:0.0093052350)/1:0.2135689909)/0:0.0288640693)/0.999:0.0431666952,((Allomyces_macrogynus_ATCC_38327_chaperone_DnaK_KNE56950.1:0.0050573102,Allomyces_macrogynus_ATCC_38327_chaperone_DnaK_KNE61486.1:0.0032858085)/1:0.0771381279,Catenaria_anguillulae_PL171_heat_shock_protein_Hsp70_3_ORZ41391.1:0.0611875428)/1:0.1755831791)/1:0.2949544176)/1:0.0699655579,(Bifiguratus_adelaidae_Heat_shock_protein_HSS1_OZJ06474.1:0.1109701903,Spizellomyces_punctatus_DAOM_BR117_hsp71_like_protein_KNC98749.1:0.1688802810)/0.964:0.0204385008)/1:0.0338221720,((((((((((((Rhizophagus_irregularis_DAOM_181602=DAOM_197198_GLOIN_2v1881619_POG64130.1:5.1097391507,Neocallimastix_californiae_70_kDa_heat_shock_protein_3_ORY66667.1:0.0016021913)/0.13:0.0000034603,((Neocallimastix_californiae_70_kDa_heat_shock_protein_3_ORY66668.1:0.0000000000,Neocallimastix_californiae_70_kDa_heat_shock_protein_3_ORY66671.1:0.0000000000):0.0000022112,Neocallimastix_californiae_70_kDa_heat_shock_protein_3_ORY66670.1:0.0000019926)/0.125:0.0000012987)/0.997:0.0015668135,Neocallimastix_californiae_70_kDa_heat_shock_protein_3_ORY66669.1:0.0000025300)/1:0.0061310397,Neocallimastix_californiae_hsp71_like_protein_ORY20291.1:0.0256856807)/1:0.0132243230,(((((((Neocallimastix_californiae_70_kDa_heat_shock_protein_3_ORX99477.1:0.0000000000,Neocallimastix_californiae_70_kDa_heat_shock_protein_3_ORY15095.1:0.0000000000):0.0000022325,Neocallimastix_californiae_70_kDa_heat_shock_protein_3_ORY15091.1:0.0000020559)/0.133:0.0000019949,Neocallimastix_californiae_heat_shock_protein_70_ORY15096.1:0.0398974608)/1:0.0067109788,((((((Neocallimastix_californiae_hsp71_like_protein_ORY38938.1:0.0000027352,Neocallimastix_californiae_hsp71_like_protein_ORY38941.1:0.0000027449)/0.125:0.0000025296,Neocallimastix_californiae_heat_shock_protein_70_partial_ORY38940.1:0.0000021316)/0.142:0.0015790790,Neocallimastix_californiae_HSP70_domain_containing_protein_ORY45774.1:0.3513248805)/0:0.0000031832,Neocallimastix_californiae_heat_shock_protein_70_partial_ORY38939.1:0.0000020952)/0.126:0.0000012746,((Neocallimastix_californiae_hsp71_like_protein_ORY38963.1:0.0000020974,Neocallimastix_californiae_70_kDa_heat_shock_protein_3_ORY38962.1:0.0000025489)/0.125:0.0000020422,Neocallimastix_californiae_hsp71_like_protein_ORY38942.1:0.0015893217)/0.125:0.0000024965)/0.913:0.0015358267,((Neocallimastix_californiae_hsp71_like_protein_ORY64529.1:0.0000023707,Neocallimastix_californiae_hsp71_like_protein_ORY64530.1:0.0000022468)/0.136:0.0000021755,Neocallimastix_californiae_hsp70_like_protein_ORY50150.1:0.0365777012)/0.927:0.0032019859)/1:0.0061914497)/0.995:0.0049516670,((Anaeromyces_robustus_70_kDa_heat_shock_protein_3_ORX87062.1:0.0000020447,Anaeromyces_robustus_70_kDa_heat_shock_protein_3_ORX87063.1:0.0000026323)/1:0.0355677980,Piromyces_sp._E2_PIROE2DRAFT_19181_OUM56279.1:0.0252390224)/1:0.0487581031)/0.998:0.0063447905,(Neocallimastix_californiae_hsp71_like_protein_ORY80145.1:0.0279634258,Piromyces_sp._E2_PIROE2DRAFT_13186_OUM60936.1:0.1976276092)/0.968:0.0112270156)/0.93:0.0017951780,Neocallimastix_californiae_70_kDa_heat_shock_protein_3_ORY46269.1:0.0158215962)/1:0.0098969476)/0.38:0.0018581764,((Neocallimastix_californiae_70_kDa_heat_shock_protein_3_ORY50642.1:0.0000000000,Neocallimastix_californiae_70_kDa_heat_shock_protein_3_ORY50644.1:0.0000000000):0.0000026823,Neocallimastix_californiae_70_kDa_heat_shock_protein_3_ORY50643.1:0.0000021209)/1:0.0108460783)/1:0.0088659463,((Anaeromyces_robustus_Hsp70_protein_1_ORX40382.1:0.0221717973,(Anaeromyces_robustus_hsp71_like_protein_ORX82442.1:0.0000022515,Anaeromyces_robustus_hsp71_like_protein_ORX82443.1:0.0000023903)/0.422:0.0021240413)/1:0.0472221020,(((Piromyces_finnis_hsp71_like_protein_ORX56131.1:0.0239149812,Piromyces_sp._E2_PIROE2DRAFT_20143_OUM66649.1:0.0021188812)/1:0.0129121230,Piromyces_sp._E2_PIROE2DRAFT_7427_OUM65582.1:0.0151548897)/0.954:0.0044850326,(Piromyces_sp._E2_PIROE2DRAFT_18623_OUM56658.1:0.0460858779,(Anaeromyces_robustus_hsp71_like_protein_ORX75413.1:0.2076370806,((Rhizophagus_irregularis_DAOM_181602=DAOM_197198_GLOIN_2v1821774_POG76022.1:0.0226672223,Rhizophagus_irregularis_RhiirA1_511498_PKC66698.1:0.1039415868)/1:1.3593434411,Piromyces_sp._E2_PIROE2DRAFT_6580_OUM66242.1:0.4337314603)/0.994:0.2049131182)/0.753:0.0114891871)/0.936:0.0044263505)/1:0.0124875376)/1:0.0192892076)/1:0.0079024513,(Neocallimastix_californiae_hsp71_like_protein_ORY18274.1:0.0113644656,Neocallimastix_californiae_hsp71_like_protein_ORY59399.1:0.0047638936)/1:0.0094049527)/0.993:0.0057518538,Piromyces_sp._E2_PIROE2DRAFT_20522_OUM64428.1:0.0042348518)/0.993:0.0061409064,Piromyces_finnis_hsp71_like_protein_ORX44494.1:0.0168043950)/1:0.0105763398,(((Anaeromyces_robustus_70_kDa_heat_shock_protein_3_ORX80116.1:0.0290199136,Neocallimastix_californiae_hsp71_like_protein_ORY44631.1:0.0069320350)/1:0.0096642308,Piromyces_sp._E2_PIROE2DRAFT_21073_OUM60487.1:0.0085208518)/0.995:0.0043688381,Piromyces_finnis_70_kDa_heat_shock_protein_3_ORX57852.1:0.0097263865)/1:0.0295897365)/1:0.0634608545,(((Anaeromyces_robustus_hsp71_like_protein_ORX82503.1:0.0177072046,(Piromyces_sp._E2_PIROE2DRAFT_15925_OUM58728.1:0.0140689027,(Rhizophagus_irregularis_DAOM_181602=DAOM_197198_GLOIN_2v1780709_POG66293.1:0.9258111445,Piromyces_finnis_HSP70_domain_containing_protein_ORX60014.1:0.4483806203)/0.93:0.0912566988)/0.464:0.0053342063)/0.858:0.0076251892,Neocallimastix_californiae_hsp71_like_protein_ORY80128.1:0.0291273677)/0.968:0.0277980576,Piromyces_finnis_HSP70_domain_containing_protein_ORX60013.1:0.1905308374)/0.965:0.0255693212)/1:0.0392697402)/1:0.0264839303,(Bifiguratus_adelaidae_Heat_shock_protein_HSS1_OZJ06343.1:0.0543098520,Bifiguratus_adelaidae_BZG36_03700_OZJ03611.1:0.0762630993)/1:0.0265015009)/1:0.0128267693,(((((Lobosporangium_transversale_Hsp70_protein_domain_containing_protein_ORY99596.1:0.0318569840,(Mortierella_elongata_AG_77_hsp71_like_protein_OAQ34541.1:0.0065007254,Mortierella_verticillata_NRRL_6337_heat_shock_protein_HSS1_KFH63925.1:0.0268613236)/0.934:0.0067307648)/1:0.0153738423,Lobosporangium_transversale_hsp70_like_protein_ORZ10348.1:0.0227065815)/0.97:0.0082472594,Mortierella_elongata_AG_77_hsp70_like_protein_OAQ26144.1:0.0050302123)/1:0.0302076038,Mortierella_verticillata_NRRL_6337_heat_shock_protein_HSS1_KFH63417.1:0.0952957509)/1:0.0584131452,(((((Rhizophagus_irregularis_hsp71_like_protein_PKC75598.1:0.0000000000,Rhizophagus_irregularis_DAOM_197198w_Hsp70_family_chaperone_SSA4_EXX69662.1:0.0000000000):0.0000000000,Rhizophagus_irregularis_DAOM_197198w_Hsp70_family_chaperone_SSA4_EXX69661.1:0.0000000000):0.0000029374,Rhizophagus_irregularis_DAOM_181602=DAOM_197198_hsp71_like_protein_POG75048.1:0.0000021362)/0.131:0.0000020906,Rhizophagus_irregularis_DAOM_197198w_Hsp70_family_ATPase_SSA3_EXX69663.1:0.0000025484)/1:0.0278315928,(((((((Rhizophagus_irregularis_heat_shock_protein_70_PKC59072.1:0.0474892768,((Rhizophagus_irregularis_DAOM_181602=DAOM_197198_heat_shock_70_kDa_protein_2_partial_POG70563.1:0.0000019988,(Rhizophagus_irregularis_DAOM_197198w_Hsp70_family_chaperone_SSA4_EXX79662.1:0.0000020170,Rhizophagus_irregularis_DAOM_197198w_Hsp70_family_chaperone_SSA4_EXX79663.1:0.0000023391)/0.125:0.0000025740)/0.132:0.0000023777,(Rhizophagus_irregularis_DAOM_181602=DAOM_197198_GLOIN_2v1614754_POG70564.1:0.0000023688,Rhizophagus_irregularis_DAOM_197198w_Hsp70_family_chaperone_SSA4_EXX79661.1:0.0000020777)/0.993:0.0053775457)/1:0.0146156395)/1:0.1039270191,((Rhizophagus_irregularis_heat_shock_protein_70_partial_PKC72882.1:0.0000025838,Rhizophagus_irregularis_DAOM_181602=DAOM_197198_hsp71_like_protein_POG70571.1:0.0013677152)/0.125:0.0000023704,Rhizophagus_irregularis_DAOM_197198w_Hsp70_family_chaperone_SSA4_EXX53810.1:0.0036380216)/1:0.0675341027)/0.987:0.0146823438,(((Rhizophagus_irregularis_hsp71_like_protein_PKC60012.1:0.0000024282,(Rhizophagus_irregularis_DAOM_197198w_Hsp70_family_chaperone_SSA4_EXX61836.1:0.0000028030,Rhizophagus_irregularis_DAOM_181602=DAOM_197198_heat_shock_protein_70_family_POG77736.1:0.0107974480)/1:0.0127147628)/1:0.0677957525,(Rhizophagus_irregularis_70_kDa_heat_shock_protein_1_PKC72880.1:0.0186074111,(Rhizophagus_irregularis_DAOM_197198w_Hsp70_family_chaperone_SSA4_EXX53812.1:0.0045059833,Rhizophagus_irregularis_DAOM_181602=DAOM_197198_heat_shock_protein_70_family_POG70569.1:0.0330986573)/0.993:0.0103537621)/1:0.0348636345)/0.749:0.0227496674,(Rhizophagus_irregularis_HSP70_domain_containing_protein_PKC72881.1:0.0147349552,(Rhizophagus_irregularis_DAOM_181602=DAOM_197198_hsp71_like_protein_POG70570.1:0.0000020141,Rhizophagus_irregularis_DAOM_197198w_Hsp70_family_chaperone_SSA2_EXX53811.1:0.0339197250)/1:0.0387216675)/1:0.3032275005)/0.918:0.0167412314)/1:0.0132740672,((Rhizophagus_irregularis_hsp71_like_protein_PKC72879.1:0.0056374803,Rhizophagus_irregularis_DAOM_181602=DAOM_197198_70_kDa_heat_shock_protein_3_POG70568.1:0.0029609109)/1:0.0711825490,(Rhizophagus_irregularis_HSP70_domain_containing_protein_partial_PKC55836.1:0.0067501567,(Rhizophagus_irregularis_DAOM_181602=DAOM_197198_heat_shock_70_Ab_POG70566.1:0.0000026172,Rhizophagus_irregularis_DAOM_197198w_Hsp70_family_chaperone_SSA4_EXX79658.1:0.0049896486)/0.991:0.0050897606)/1:0.1421703017)/1:0.0217247789)/0.975:0.0191326153,(Rhizophagus_irregularis_hsp71_like_protein_PKC59562.1:0.0046903676,(Rhizophagus_irregularis_DAOM_181602=DAOM_197198_hsp71_like_protein_POG70558.1:0.0000021853,Rhizophagus_irregularis_DAOM_197198w_Hsp70_family_ATPase_SSA3_EXX53383.1:0.0000027671)/1:0.0073145127)/1:0.1622454242)/1:0.0418352664,((((Rhizophagus_irregularis_heat_shock_protein_70_PKC68224.1:0.0000027429,(Rhizophagus_irregularis_DAOM_197198w_Hsp70_family_ATPase_SSA3_EXX54815.1:0.0176959105,(Rhizophagus_irregularis_DAOM_181602=DAOM_197198_GLOIN_2v1775932_POG70457.1:0.0000020199,Rhizophagus_irregularis_DAOM_197198w_Hsp70_family_chaperone_SSA4_EXX54814.1:0.0171994288)/0.996:0.0379005871)/1:0.0531137341)/1:0.0829901064,Rhizophagus_irregularis_heat_shock_protein_70_PKC67873.1:0.0145598764)/0.718:0.0034247707,(Rhizophagus_irregularis_DAOM_181602=DAOM_197198_70_kDa_heat_shock_protein_3_POG75702.1:0.0000022823,Rhizophagus_irregularis_DAOM_197198w_Hsp70_family_chaperone_SSA4_EXX71615.1:0.0000029457)/0.997:0.0079244660)/0.992:0.1330481180,Mortierella_elongata_AG_77_K457DRAFT_1815791_OAQ34053.1:2.6768936863)/0.923:0.0697148809)/1:0.0372234331,((((Rhizophagus_irregularis_70_kDa_heat_shock_protein_1_PKC72878.1:0.0104231077,Rhizophagus_irregularis_DAOM_197198w_Hsp70_family_ATPase_SSA1_EXX53384.1:0.0000023177)/0.964:0.0128650979,Rhizophagus_irregularis_DAOM_181602=DAOM_197198_70_kDa_heat_shock_protein_1_POG70557.1:0.0122731228)/1:0.2700606366,(Rhizophagus_irregularis_RhiirA1_500011_PKC56778.1:0.0438496350,((Rhizophagus_irregularis_DAOM_181602=DAOM_197198_GLOIN_2v1455574_POG72568.1:0.0000023084,Rhizophagus_irregularis_DAOM_197198w_Hsp70_family_chaperone_SSA2_EXX70012.1:0.0000023756)/0.982:0.0374769574,Rhizophagus_irregularis_DAOM_181602=DAOM_197198_GLOIN_2v1455560_POG72564.1:0.1225234074)/0.217:0.0093389232)/1:1.0250189279)/0.942:0.0808471669,((((Rhizophagus_irregularis_70_kDa_heat_shock_protein_1_PKC61303.1:0.0000000000,Rhizophagus_irregularis_DAOM_197198w_Hsp70_family_chaperone_SSA4_EXX61605.1:0.0000000000):0.0000028285,Rhizophagus_irregularis_DAOM_181602=DAOM_197198_70_kDa_heat_shock_protein_1_POG65859.1:0.0000021241)/1:0.3006687851,(Rhizophagus_irregularis_70_kDa_heat_shock_protein_3_PKC72890.1:0.0017249555,(Rhizophagus_irregularis_DAOM_181602=DAOM_197198_70_kDa_heat_shock_protein_3_POG70578.1:0.0000023867,Rhizophagus_irregularis_DAOM_197198w_Hsp70_family_chaperone_SSA4_EXX75672.1:0.0000023894)/0.948:0.0016469881)/1:0.2856993346)/0.993:0.0457286619,((Rhizophagus_irregularis_heat_shock_protein_70_PKC72887.1:0.0000020102,(Rhizophagus_irregularis_DAOM_181602=DAOM_197198_70_kDa_heat_shock_protein_3_POG70575.1:0.0000023404,Rhizophagus_irregularis_DAOM_197198w_Hsp70_family_chaperone_SSA4_EXX75669.1:0.0000021732)/1:0.0053281063)/1:0.3292794265,((Rhizophagus_irregularis_heat_shock_cognate_70_PKC72877.1:0.0000025395,(Rhizophagus_irregularis_DAOM_181602=DAOM_197198_heat_shock_cognate_70_POG70556.1:0.0000023982,Rhizophagus_irregularis_DAOM_197198w_Hsp70_family_ATPase_SSA1_EXX53385.1:0.0000028801)/0.843:0.0052650486)/1:0.2408273317,(Rhizophagus_irregularis_RhiirA1_477577_PKC54307.1:0.6534114316,(Rhizophagus_irregularis_RhiirA1_541690_partial_PKC57268.1:0.3014260400,((Rhizophagus_irregularis_70_kDa_heat_shock_protein_1_PKC73074.1:0.0110618102,Rhizophagus_irregularis_DAOM_197198w_Hsp70_family_chaperone_SSA4_EXX51602.1:0.0000021642)/0.132:0.0000021779,Rhizophagus_irregularis_DAOM_181602=DAOM_197198_heat_shock_protein_70_family_partial_POG74469.1:0.0360833910)/1:0.2093660554)/0.776:0.0889888072)/1:0.4629902114)/1:0.1059210954)/0.976:0.0324718423)/1:0.0515922963)/0.997:0.0248430810)/1:0.0968672752)/1:0.0516662546)/1:0.0220574235)/1:0.0105456597,(((((((Absidia_glauca__SAL95226.1:0.0230066680,(Absidia_repens_hsp71_like_protein_ORZ11890.1:0.0059872419,Absidia_repens_hsp71_like_protein_ORZ25983.1:0.0298041972)/0.969:0.0044658172)/0.993:0.0065131081,Absidia_glauca__SAM05573.1:0.0164410174)/1:0.0338193888,Hesseltinella_vesiculosa_hsp71_like_protein_ORX62809.1:0.0444715141)/1:0.0243418345,Hesseltinella_vesiculosa_heat_shock_protein_70_ORX52000.1:0.1578892918)/1:0.0313596126,(((Lichtheimia_ramosa_Putative_Molecular_chaperones_HSP70_HSC70_HSP70_superfamily_CDS03816.1:0.0070960473,Lichtheimia_corymbifera_JMRC_FSU_9682_heat_shock_protein_hss1_CDH49332.1:0.0061144192)/1:0.0400813998,Syncephalastrum_racemosum_hsp71_like_protein_ORY98446.1:0.0322705888)/0.997:0.0179725193,Phycomyces_blakesleeanus_NRRL_1555___PHYBLDRAFT_157282_OAD79618.1:0.0649437852)/0.925:0.0149969708)/0.427:0.0059935090,(((((Mucor_ambiguus_70_kDa_heat_shock_protein_3_GAN10867.1:0.0000028615,(Mucor_circinelloides_f._lusitanicus_CBS_277.49_MUCCIDRAFT_189295_OAD05368.1:0.0000024721,(Mucor_circinelloides_f._circinelloides_1006PhL_heat_shock_protein_HSS1_EPB91082.1:0.0082084697,(Rhizophagus_irregularis_DAOM_181602=DAOM_197198_GLOIN_2v1785108_POG62570.1:0.0366139194,Rhizophagus_irregularis_DAOM_181602=DAOM_197198_GLOIN_2v1882784_POG62572.1:0.1081263771)/1:2.6749756469)/0.126:0.0000012058)/0.884:0.0032354214)/1:0.0390594998,Parasitella_parasitica__CEP17795.1:0.0320323757)/1:0.0325208931,Choanephora_cucurbitarum_Heat_shock_protein_HSS1_OBZ91326.1:0.0716347424)/1:0.0262869719,(Rhizopus_delemar_RA_99_880_hsp71_like_protein_EIE85693.1:0.0165253124,Rhizopus_delemar_RA_99_880_hsp71_like_protein_EIE88177.1:0.0181667889)/1:0.0129475967)/0.951:0.0149331465,((Rhizopus_microsporus_hsp71_like_protein_ORE20272.1:0.0000023722,Rhizopus_microsporus_Putative_Hsp71_like_protein_CEI88073.1:0.2635336684)/0.988:0.0071607169,(((Rhizopus_microsporus_ATCC_52813_70_kDa_heat_shock_protein_2_PHZ10182.1:0.0000020771,Rhizopus_microsporus_var._microsporus_hsp71_like_protein_ORE06932.1:0.0000020343)/0.137:0.0000025849,Rhizopus_microsporus_Putative_FAFR114Wp_CEG77416.1:0.0048193739)/0.969:0.0034128901,(Rhizopus_microsporus_Putative_Heat_shock_protein_70_Fragment_CEG72248.1:0.0000022017,Rhizopus_microsporus_Putative_KLLA0E20527p_CEJ03693.1:0.0000025817)/1:0.0046314268)/0.999:0.0059134093)/1:0.0188162304)/1:0.0312291807)/1:0.0175600042,(((((((Absidia_glauca__SAM03517.1:0.0107126091,(Absidia_repens_70_kDa_heat_shock_protein_3_ORZ14562.1:0.0032085043,Absidia_repens_70_kDa_heat_shock_protein_3_ORZ23001.1:0.0031727693)/1:0.0100467330)/1:0.0361493186,Hesseltinella_vesiculosa_hsp71_like_protein_ORX61846.1:0.0586766876)/1:0.0461835946,(((Mucor_ambiguus_70_kDa_heat_shock_protein_3_GAN08994.1:0.0048621382,Mucor_circinelloides_f._lusitanicus_CBS_277.49_MUCCIDRAFT_177367_OAD04254.1:0.0130197354)/0.867:0.0050936850,Mucor_circinelloides_f._circinelloides_1006PhL_heat_shock_protein_HSS1_EPB82818.1:0.0000019992)/1:0.0136656854,Parasitella_parasitica__CEP08240.1:0.0573900331)/1:0.0256012704)/0.994:0.0116542721,((Choanephora_cucurbitarum_Heat_shock_protein_HSS1_OBZ86728.1:0.0300564487,((Rhizopus_delemar_RA_99_880_hsp71_like_protein_EIE76004.1:0.0016638119,Rhizopus_delemar_RA_99_880_hsp71_like_protein_EIE80783.1:0.0000022588)/1:0.0180417742,((Mucor_ambiguus_70_kDa_heat_shock_protein_3_GAN04751.1:0.0026954955,(Mucor_circinelloides_f._circinelloides_1006PhL_heat_shock_protein_HSS1_EPB88587.1:0.0016015723,Mucor_circinelloides_f._lusitanicus_CBS_277.49_MUCCIDRAFT_90308_OAD07645.1:0.0016106699)/0.737:0.0013342549)/1:0.0224781184,Parasitella_parasitica__CEP14682.1:0.0510196579)/0.992:0.0075193069)/1:0.0072316586)/1:0.0117172575,((Rhizopus_microsporus_hsp71_like_protein_ORE16196.1:0.0000024283,Rhizopus_microsporus_Putative_Ssa4p_CEJ00711.1:0.0000026230)/1:0.0048656326,((Rhizopus_microsporus_Putative_KLLA0E20527p_CEG73733.1:0.0000027147,Rhizopus_microsporus_var._microsporus_70_kDa_heat_shock_protein_3_ORE04389.1:0.0000022562)/0.126:0.0000022467,Rhizopus_microsporus_ATCC_52813_70_kDa_heat_shock_protein_3_PHZ14685.1:0.0181087994)/1:0.0049531585)/1:0.0142037216)/0.91:0.0066952437)/1:0.0118946032,((Lichtheimia_ramosa_Putative_Heat_shock_70_kDa_protein_CDS07006.1:0.0076917111,Lichtheimia_corymbifera_JMRC_FSU_9682_heat_shock_cognate_70_CDH57025.1:0.0020141727)/1:0.0387520039,Syncephalastrum_racemosum_70_kDa_heat_shock_protein_3_ORZ03839.1:0.0432990208)/1:0.0154180602)/1:0.0140852129,Choanephora_cucurbitarum_Heat_shock_protein_HSS1_OBZ87192.1:0.0384648341)/0.996:0.0108154037,Phycomyces_blakesleeanus_NRRL_1555___PHYBLDRAFT_188605_OAD68608.1:0.0460310753)/1:0.0348612548)/1:0.0177835546)/1:0.0138144669,((((Rhizoclosmatium_globosum_70_kDa_heat_shock_protein_3_ORY42325.1:0.0693438302,((((Allomyces_macrogynus_ATCC_38327_hsp70_like_protein_KNE55511.1:0.0000020161,Allomyces_macrogynus_ATCC_38327_hsp70_like_protein_KNE55524.1:0.0000027607)/0.13:0.0000027130,(Allomyces_macrogynus_ATCC_38327_hsp70_like_protein_KNE60198.1:0.0000026163,Allomyces_macrogynus_ATCC_38327_hsp70_like_protein_KNE60181.1:0.3596448302)/0.873:0.0016168000)/1:0.0325287188,(Allomyces_macrogynus_ATCC_38327_hsp70_like_protein_KNE68612.1:0.0127032304,Allomyces_macrogynus_ATCC_38327_hsp70_like_protein_partial_KNE60860.1:0.0162685221)/1:0.0821901155)/1:0.0281608333,Catenaria_anguillulae_PL171_Hsp70_protein_domain_containing_protein_ORZ37539.1:0.2311196750)/1:0.0563445881)/1:0.0310497444,(((Batrachochytrium_dendrobatidis_JAM81_70_kDa_heat_shock_protein_3_EGF83438.1:0.0000021251,Batrachochytrium_dendrobatidis_JEL423_hsp71_like_protein_OAJ37033.1:0.0000019804)/1:0.0178013974,Batrachochytrium_salamandrivorans_hsp70_like_protein_OON01941.1:0.0139676374)/1:0.0500555082,Spizellomyces_punctatus_DAOM_BR117_hsp71_like_protein_KNC98218.1:0.0267239507)/1:0.0147988322)/1:0.0212439012,Gonapodya_prolifera_JEL478_70_kDa_heat_shock_protein_3_KXS12779.1:0.1040761102)/0.961:0.0152779873,((Linderina_pennispora_hsp71_like_protein_ORX71902.1:0.0604502235,Coemansia_reversa_NRRL_1564_70_kDa_heat_shock_protein_3_PIA15561.1:0.1123461642)/1:0.0319102091,(((((Smittium_culicis_Heat_shock_protein_HSS1_OMJ10532.1:0.0000021302,Smittium_culicis_Heat_shock_protein_HSS1_OMJ12293.1:0.0000024568)/0.14:0.0000025882,Smittium_culicis_Heat_shock_protein_70_like_protein_OMJ21212.1:2.9361585191)/0.683:0.0047754752,(Smittium_culicis_Heat_shock_protein_HSS1_OMJ09767.1:0.0000020414,Smittium_culicis_Heat_shock_protein_HSS1_OMJ18169.1:0.0000026185)/1:0.0131485229)/0.994:0.0151742148,Smittium_mucronatum_Heat_shock_protein_HSS1_partial_OLY84236.1:0.0241591040)/1:0.0551616009,Zancudomyces_culisetae_Heat_shock_protein_HSS1_OMH80728.1:0.0880161977)/1:0.0568469425)/1:0.0398578882)/1:0.0192149465)/1:0.0110428546,(((((>XP_658470.1_Aspergillus_nidulans_Aspergillus_nidulans_XP_658470.1:1.5597731354,Rhizopus_delemar_RA_99_880_RO3G_10848_EIE86137.1:0.8334617122)/1:2.1929361894,Anaeromyces_robustus_actin_like_ATPase_domain_containing_protein_ORX86254.1:1.2415442811)/1:0.8801447846,(Lichtheimia_ramosa_LRAMOSA02997_CDS10321.1:0.0588150085,Lichtheimia_corymbifera_JMRC_FSU_9682_heat_shock_protein_hss1_CDH54454.1:0.0789466048)/1:0.2403186714)/0.999:0.1845562616,((((((Basidiobolus_meristosporus_CBS_931.73_hsp71_like_protein_ORX63712.1:0.0000029664,Basidiobolus_meristosporus_CBS_931.73_hsp71_like_protein_ORX98720.1:0.0000022668)/0.131:0.0015442555,(Basidiobolus_meristosporus_CBS_931.73_HSP70_domain_containing_protein_ORX92265.1:0.0189452444,Basidiobolus_meristosporus_CBS_931.73_heat_shock_protein_70_partial_ORX95194.1:0.0152126835)/1:0.0811462801)/0.13:0.0000367806,((Basidiobolus_meristosporus_CBS_931.73_70_kDa_heat_shock_protein_2_ORX75852.1:0.0015892502,(Basidiobolus_meristosporus_CBS_931.73_70_kDa_heat_shock_protein_2_ORX89510.1:0.0015910412,Basidiobolus_meristosporus_CBS_931.73_70_kDa_heat_shock_protein_2_ORX84562.1:0.0015916572)/0.996:0.0015920859)/0.992:0.0040260873,Basidiobolus_meristosporus_CBS_931.73_heat_shock_protein_70_partial_ORX90708.1:0.0387956803)/0.971:0.0039647985)/1:0.0031883675,(Basidiobolus_meristosporus_CBS_931.73_hsp71_like_protein_ORX94895.1:0.0000024274,Basidiobolus_meristosporus_CBS_931.73_putative_heat_shock_70_kDa_protein_ORX94893.1:0.0000022781)/0.126:0.0000029035)/0.965:0.0015741771,Basidiobolus_meristosporus_CBS_931.73_heat_shock_protein_70_ORX94891.1:0.0048026475)/1:0.0107522212,Basidiobolus_meristosporus_CBS_931.73_hsp71_like_protein_ORX94892.1:0.0086250886)/1:0.0398316024)/0.45:0.0065862242,Conidiobolus_coronatus_NRRL_28638_heat_shock_protein_70_KXN70999.1:0.1008789325)/0.961:0.0193159945)/0.995:0.0162334866,(>XP_002911884.1_Coprinopsis_cinerea_Coprinopsis_cinerea_XP_002911884.1:0.0791124193,>XP_003333898.1_Puccinia_graminis_Puccinia_graminis_XP_003333898.1:0.0715099517)/1:0.0435613048)/1:0.0197571724,((>XP_012052712.1_Cryptococcus_neoformans_Cryptococcus_neoformans_XP_012052712.1:0.0220990478,>XP_012052733.1_Cryptococcus_neoformans_Cryptococcus_neoformans_XP_012052733.1:0.0236721327)/1:0.0919680732,>XP_011390235.1_Ustilago_maydis_Ustilago_maydis_XP_011390235.1:0.1381112460)/0.999:0.0201247534)/1:0.0239364480,((>XP_011127759.1_Arthrobotrys_oligospora_Arthrobotrys_oligospora_XP_011127759.1:0.0513587649,>XP_662733.1_Aspergillus_nidulans_Aspergillus_nidulans_XP_662733.1:0.0928620877)/0.493:0.0119115220,>XP_963366.1_Neurospora_crassa_Neurospora_crassa_XP_963366.1:0.0966460788)/1:0.0440446010)/0.996:0.0169000444,(>NP_588421.1_Schizosaccharomyces_pombe_Schizosaccharomyces_pombe_NP_588421.1:0.0340070034,>NP_593704.1_Schizosaccharomyces_pombe_Schizosaccharomyces_pombe_NP_593704.1:0.0263007118)/1:0.0889947381)/1:0.0500218531,(((>XP_502562.1_Yarrowia_lipolytica_Yarrowia_lipolytica_XP_502562.1:0.0171547275,>XP_504797.2_Yarrowia_lipolytica_Yarrowia_lipolytica_XP_504797.2:0.0267569386)/0.994:0.0078978139,>XP_505863.1_Yarrowia_lipolytica_Yarrowia_lipolytica_XP_505863.1:0.0162693103)/1:0.0190640197,>XP_503148.1_Yarrowia_lipolytica_Yarrowia_lipolytica_XP_503148.1:0.0333493916)/1:0.0524219088)/1:0.0513855923,>XP_713669.2_Candida_albicans_Candida_albicans_XP_713669.2:0.0648622723)/0.589:0.0319870596,>XP_722186.1_Candida_albicans_Candida_albicans_XP_722186.1:0.0284253215)/1:3.0343987510,Rhizophagus_irregularis_actin_like_ATPase_domain_containing_protein_PKC65698.1:1.7274870734);
------
1.A.4
------
(>XP_011117295.1_Arthrobotrys_oligospora_Arthrobotrys_oligospora_XP_011117295.1:0.1942198311,(Rhizophagus_irregularis_DAOM_197198w_Hos4p_EXX78484.1:0.3007364105,((((((((((((((((((((((((>XP_011119821.1_Arthrobotrys_oligospora_Arthrobotrys_oligospora_XP_011119821.1:0.4890099541,>XP_961028.2_Neurospora_crassa_Neurospora_crassa_XP_961028.2:0.5780837443)/0.985:0.2538027250,(Anaeromyces_robustus_ankyrin_partial_ORX78665.1:0.0788979217,Neocallimastix_californiae_ankyrin_ORY84028.1:0.0868196849)/1:0.3549095484)/0.578:0.1324662237,Rhizoclosmatium_globosum_ankyrin_ORY45699.1:0.7680014131)/0.752:0.1761505410,(((((Choanephora_cucurbitarum_Ankyrin_repeat_containing_protein_P16F5.05c_OBZ87205.1:0.1484731165,Hesseltinella_vesiculosa_ankyrin_ORX61645.1:0.1099609683)/1:0.1877690859,Rhizopus_delemar_RA_99_880_RO3G_03173_EIE78469.1:0.1188885784)/0.832:0.0644666730,Rhizopus_microsporus_ankyrin_ORE15019.1:0.0000020758)/0.852:0.0265378369,(Rhizopus_microsporus_RMCBS344292_00364_CEI85915.1:0.0306991024,Rhizopus_microsporus_RMCBS344292_02609_CEI88214.1:0.0579931737)/1:0.0970162554)/1:0.2064984603,(((Rhizophagus_irregularis_ankyrin_PKC63208.1:0.0000026030,Rhizophagus_irregularis_DAOM_181602=DAOM_197198_GLOIN_2v1464627_POG62599.1:0.0000023256)/0.869:0.0233009477,(Rhizophagus_irregularis_DAOM_197198w_Yar1p_EXX57557.1:0.0000020164,Rhizophagus_irregularis_DAOM_197198w_Yar1p_EXX57558.1:0.0000022578)/0.127:0.0000027200)/0.995:0.1825860927,>XP_011391999.1_Ustilago_maydis_Ustilago_maydis_XP_011391999.1:0.6319626481)/0.686:0.0736671286)/0.819:0.1228102848)/0.945:0.1938040187,>NP_595779.1_Schizosaccharomyces_pombe_Schizosaccharomyces_pombe_NP_595779.1:0.3190953936)/0.996:0.2409733249,Batrachochytrium_dendrobatidis_JAM81_BATDEDRAFT_6233_partial_EGF82615.1:0.3125254630)/0.965:0.2148025802,(Spizellomyces_punctatus_DAOM_BR117_SPPG_01369_KND03919.1:0.2580197714,Gonapodya_prolifera_JEL478_WD40_repeat_like_protein_KXS10156.1:1.7059401645)/0.219:0.0921011787)/0.928:0.1848961651,(Absidia_repens_regulator_of_volume_decrease_after_cellular_swelling_domain_containing_protein_ORZ13246.1:0.1360805409,((Mucor_circinelloides_f._lusitanicus_CBS_277.49_MUCCIDRAFT_183423_OAD04432.1:0.1451818708,((Rhizopus_microsporus_BCV71DRAFT_230394_ORE12389.1:0.0000000000,Rhizopus_microsporus_RMATCC62417_14382_CEG79981.1:0.0000000000):0.0000026570,Rhizopus_microsporus_RMCBS344292_05355_CEI91052.1:0.0000028730)/0.846:0.0759673581)/0.954:0.1740821333,((((Rhizophagus_irregularis_RhiirA1_419080_PKC66665.1:0.0000000000,Rhizophagus_irregularis_DAOM_197198w_RirG_083730_EXX70854.1:0.0000000000):0.0000000000,Rhizophagus_irregularis_DAOM_181602=DAOM_197198_GLOIN_2v1596721_POG72393.1:0.0000000000):0.2500202555,Coemansia_reversa_NRRL_1564_COEREDRAFT_86165_PIA17559.1:1.1567677688)/0.527:0.1233235206,Mortierella_elongata_AG_77_K457DRAFT_140337_OAQ26421.1:0.4584342895)/0.995:0.3036759761)/0.99:0.2791916205)/1:0.8819130394)/0.286:0.0381039394,((Choanephora_cucurbitarum_Alpha_latrocrustotoxin_Lt1a_OBZ88926.1:1.1329390570,((>XP_011120961.1_Arthrobotrys_oligospora_Arthrobotrys_oligospora_XP_011120961.1:0.4835395330,(Bifiguratus_adelaidae_BZG36_04027_OZJ03490.1:0.7495014849,Smittium_culicis_Protein_SPT23_OMJ13223.1:0.9907623206)/0.261:0.0353589447)/0.126:0.0000022755,(((>XP_011117329.1_Arthrobotrys_oligospora_Arthrobotrys_oligospora_XP_011117329.1:0.1970443663,>XP_659736.1_Aspergillus_nidulans_Aspergillus_nidulans_XP_659736.1:0.5656399964)/0.989:0.2114029550,(((Lichtheimia_ramosa_LRAMOSA02669_CDS09992.1:0.2969876842,((Rhizopus_delemar_RA_99_880_RO3G_09144_EIE84434.1:0.3451168414,(Rhizopus_microsporus_RMATCC62417_14867_CEG80547.1:0.0000026490,Rhizopus_microsporus_RMCBS344292_04210_CEI89867.1:0.0000026072)/0.185:0.0072755804)/0.759:0.0473802115,(Rhizopus_microsporus_BCV71DRAFT_91690_ORE20123.1:0.0000023819,Rhizopus_microsporus_RMCBS344292_16374_CEJ02367.1:0.0000029995)/0.127:0.0000021112)/0.907:0.0727640965)/0.988:0.1385679623,(Mucor_ambiguus_chromosome_condensation_protein_GAN10555.1:0.2193763012,Rhizoclosmatium_globosum_BCR33DRAFT_564970_ORY30703.1:2.4328606461)/0.13:0.0035398472)/0.773:0.2348292805,Batrachochytrium_salamandrivorans_BSLG_05486_OON04406.1:0.9406863659)/0.419:0.1210510319)/0.125:0.0000026690,(Bifiguratus_adelaidae_BZG36_04939_OZJ01848.1:0.1461397531,>NP_001018767.1_Schizosaccharomyces_pombe_Schizosaccharomyces_pombe_NP_001018767.1:1.1218422471)/0.968:0.2358293340)/1:1.1536838318)/0.733:0.1233432030)/0.126:0.0000020349,(Absidia_glauca__SAL97472.1:0.8792486370,((((Lichtheimia_ramosa_LRAMOSA02048_CDS08099.1:0.0000021069,Lichtheimia_corymbifera_JMRC_FSU_9682_RO3G_15646_CDH49135.1:0.0000020262)/0.127:0.0000020642,Hesseltinella_vesiculosa_ankyrin_ORX62572.1:0.0933447937)/0.986:0.0695948737,(Absidia_repens_ankyrin_repeat_containing_domain_protein_ORZ24524.1:0.0853001901,Catenaria_anguillulae_PL171_WD40_repeat_containing_domain_protein_ORZ38192.1:1.5123428703)/0.346:0.0415504222)/0.986:0.1020408884,Rhizopus_delemar_RA_99_880_RO3G_05892_EIE81187.1:0.2611876886)/0.965:0.2741843065)/0.986:0.3256258162)/0.525:0.0706559429)/0.787:0.0591207563,((((Lichtheimia_corymbifera_JMRC_FSU_9682_RO3G_05242_CDH58028.1:0.1642607440,Rhizopus_microsporus_RMCBS344292_00560_CEI86115.1:0.4697426498)/0.513:0.0579199457,((Mucor_circinelloides_f._circinelloides_1006PhL_HMPREF1544_00313_EPB92874.1:0.0205121905,((((((Rhizopus_microsporus_BCV71DRAFT_288527_ORE21816.1:0.0000000000,Rhizopus_microsporus_RMATCC62417_01935_CEG65069.1:0.0000000000):0.0000000000,Rhizopus_microsporus_RMCBS344292_06995_CEI92742.1:0.0000000000):0.0000000000,Rhizopus_microsporus_var._microsporus_ankyrin_ORE02323.1:0.0000000000):0.0000027997,Rhizopus_microsporus_ATCC_52813_ankyrin_PHZ13352.1:0.0000021465)/0.125:0.0000021560,Rhizopus_microsporus_RMCBS344292_10652_CEI96492.1:0.0209595501)/0.125:0.0000020546,Rhizopus_delemar_RA_99_880_RO3G_05242_EIE80537.1:0.0415692652)/0.995:0.0206891646)/0:0.0000022721,Parasitella_parasitica__CEP19746.1:0.0210337049)/1:0.1437090665)/0.841:0.1043264549,(Rhizophagus_irregularis_DAOM_197198w_Hos4p_EXX70952.1:0.0000025081,Rhizophagus_irregularis_DAOM_197198w_Hos4p_EXX70953.1:0.0000021199)/1:0.3699386977)/1:0.3924846681,((((Neocallimastix_californiae_ankyrin_ORY86441.1:0.3502813750,Piromyces_finnis_ankyrin_ORX44870.1:0.6298494147)/0.913:0.1799347421,Piromyces_finnis_ankyrin_ORX61170.1:0.6036991268)/0.968:0.2245451913,(((Mucor_circinelloides_f._lusitanicus_CBS_277.49_MUCCIDRAFT_156016_partial_OAD02943.1:0.3334776539,Choanephora_cucurbitarum_A0J61_08626_OBZ83318.1:0.5924261463)/0.127:0.0000021347,Rhizopus_microsporus_RMATCC62417_06273_CEG70359.1:0.0000023830)/0.556:0.0260602708,Rhizopus_microsporus_ATCC_52813_ankyrin_PHZ12116.1:0.0000022409)/1:0.8905946048)/0.746:0.1060769505,(Catenaria_anguillulae_PL171_ankyrin_repeat_containing_domain_protein_ORZ32348.1:0.6513639177,>XP_661145.1_Aspergillus_nidulans_Aspergillus_nidulans_XP_661145.1:1.0476621088)/0.612:0.1453933487)/0.978:0.1428181297)/0.126:0.0000027682)/1:0.2396290580,(((((((((((Lichtheimia_ramosa_LRAMOSA07299_CDS04769.1:0.0404641620,(Rhizopus_microsporus_RMATCC62417_02551_CEG65857.1:0.0216795405,Rhizopus_microsporus_RMCBS344292_06908_CEI92654.1:0.0000022424)/1:1.2544977230)/0.837:0.0489655371,(Mucor_ambiguus_ankyrin_GAN00999.1:0.0491631124,(>XP_500846.1_Yarrowia_lipolytica_Yarrowia_lipolytica_XP_500846.1:0.6518394970,>XP_712035.2_Candida_albicans_Candida_albicans_XP_712035.2:1.5000463080)/1:1.6114711518)/0.391:0.0745570838)/0.952:0.0814759069,(Rhizopus_microsporus_RMATCC62417_08426_CEG72954.1:0.0000027701,Rhizopus_microsporus_RMCBS344292_05146_CEI90836.1:0.0000028997)/1:0.2753163341)/0.126:0.0000024592,(Lichtheimia_corymbifera_JMRC_FSU_9682_fyve_domain_containing_protein_CDH50913.1:0.1917220917,Mucor_ambiguus_FYVE_domain_containing_protein_GAN09199.1:0.4367521536)/0.992:0.2055165724)/0.88:0.1630572875,Conidiobolus_coronatus_NRRL_28638_ankyrin_KXN66238.1:0.5727817536)/0.923:0.1387523571,Piromyces_sp._E2_PIROE2DRAFT_45875_partial_OUM60815.1:0.5247935233)/0.549:0.1270480368,((Neocallimastix_californiae_ankyrin_repeat_protein_partial_ORY36397.1:0.1656096892,((Rhizophagus_irregularis_DAOM_197198w_RirG_191390_EXX59152.1:0.2571992240,Rhizophagus_irregularis_kinase_like_protein_PKC62120.1:0.0999619934)/0.992:0.6187441798,(>XP_003321322.2_Puccinia_graminis_Puccinia_graminis_XP_003321322.2:0.1132808985,>XP_003323129.2_Puccinia_graminis_Puccinia_graminis_XP_003323129.2:0.2132470700)/1:0.8849940891)/1:0.8958998659)/0.822:0.2086059011,Piromyces_sp._E2_PIROE2DRAFT_48375_partial_OUM57913.1:0.3475631122)/0.83:0.1179922521)/0.964:0.0953593450,((((((Mortierella_elongata_AG_77_ankyrin_OAQ36583.1:0.0000020745,Mortierella_verticillata_NRRL_6337_MVEG_01057_KFH73843.1:0.2739846708)/1:0.3520628617,(Rhizophagus_irregularis_ankyrin_PKC65460.1:0.0000028870,Rhizophagus_irregularis_DAOM_197198w_Avo2p_EXX69601.1:0.0000021556)/0.999:0.1576200892)/0.441:0.1006485242,Mucor_circinelloides_f._lusitanicus_CBS_277.49_MUCCIDRAFT_133157_partial_OAC99211.1:0.9565299284)/0.994:0.2559539151,(Mucor_circinelloides_f._lusitanicus_CBS_277.49_MUCCIDRAFT_124516_partial_OAD03835.1:0.8397324433,Anaeromyces_robustus_ankyrin_ORX83807.1:0.4605732681)/0.651:0.0819030709)/0.368:0.0798194286,Mortierella_elongata_AG_77_ankyrin_partial_OAQ24584.1:1.1407244356)/0.494:0.0924215553,>XP_001831833.2_Coprinopsis_cinerea_Coprinopsis_cinerea_XP_001831833.2:0.4660419182)/0.978:0.1577416854)/1:0.1138451856,((Piromyces_sp._E2_PIROE2DRAFT_30373_partial_OUM62885.1:0.0000021600,(((((>XP_710432.2_Candida_albicans_Candida_albicans_XP_710432.2:0.1122746029,>XP_716038.2_Candida_albicans_Candida_albicans_XP_716038.2:0.0349614479)/1:1.7070526494,>XP_500665.1_Yarrowia_lipolytica_Yarrowia_lipolytica_XP_500665.1:0.8601561817)/0.173:0.0435504251,((>XP_963745.2_Neurospora_crassa_Neurospora_crassa_XP_963745.2:1.0826739093,Bifiguratus_adelaidae_BZG36_05577_OZJ01506.1:0.3887872065)/0.477:0.1694282176,>XP_001837596.2_Coprinopsis_cinerea_Coprinopsis_cinerea_XP_001837596.2:0.9433950048)/0.796:0.3077849047)/0.974:0.5265855054,(((Rhizophagus_irregularis_DAOM_197198w_RirG_180350_EXX60387.1:0.6264372032,(Rhizophagus_irregularis_DAOM_181602=DAOM_197198_GLOIN_2v1475229_POG75679.1:0.3640557404,Rhizophagus_irregularis_DAOM_197198w_RirG_229930_EXX54937.1:0.0601391397)/1:0.4842917254)/0.998:0.6029457238,((Rhizophagus_irregularis_RhiirA1_461215_partial_PKC65311.1:0.3443099344,Rhizophagus_irregularis_DAOM_197198w_RirG_158070_EXX62830.1:0.2052352134)/0.996:0.2284484015,Rhizophagus_irregularis_DAOM_197198w_RirG_076060_EXX71707.1:0.2318074682)/0.965:0.4037821855)/0.139:0.0155088939,Rhizoclosmatium_globosum_BCR33DRAFT_851044_ORY43270.1:1.9517652183)/0.575:0.2554564034)/0.884:0.5249297855,>XP_957583.1_Neurospora_crassa_Neurospora_crassa_XP_957583.1:1.3425150450)/0.93:0.4805481792)/0.978:0.3770695112,Neocallimastix_californiae_ankyrin_partial_ORY64521.1:0.5821080925)/0.468:0.1284478527)/0.126:0.0000026343,(Choanephora_cucurbitarum_Ankyrin_repeat_domain_containing_protein_27_OBZ91650.1:0.3740474039,Mucor_circinelloides_f._lusitanicus_CBS_277.49_MUCCIDRAFT_81349_OAD03358.1:0.2547419157)/1:0.5120351742)/0.92:0.0341713286,((Neocallimastix_californiae_ankyrin_partial_ORY74648.1:0.7690109764,Piromyces_sp._E2_PIROE2DRAFT_46231_partial_OUM60463.1:0.6338460981)/0.566:0.1043526291,Anaeromyces_robustus_ankyrin_ORX68902.1:0.4920256400)/0.127:0.0000021379)/0.958:0.0258283678)/0.958:0.0678687763,((Lobosporangium_transversale_BCR41DRAFT_397764_ORZ12177.1:0.0796971159,Mortierella_verticillata_NRRL_6337_MVEG_02903_KFH72614.1:0.1626570682)/1:0.5125289482,(Rhizoclosmatium_globosum_ankyrin_ORY51480.1:0.1072522496,Spizellomyces_punctatus_DAOM_BR117_SPPG_00216_KND04488.1:0.2316298514)/0.617:0.0821621028)/1:0.4878607602)/0.178:0.0075404974,Smittium_mucronatum_putative_ankyrin_repeat_protein_L25_OLY83081.1:0.9222816202)/0.735:0.0392895415,(((((((>XP_001830561.1_Coprinopsis_cinerea_Coprinopsis_cinerea_XP_001830561.1:1.3784384396,Anaeromyces_robustus_ankyrin_repeat_protein_partial_ORX79335.1:0.3313119497)/0.349:0.0620351772,((((Piromyces_finnis_ankyrin_ORX53883.1:0.7455232127,(Piromyces_sp._E2_PIROE2DRAFT_14710_OUM59682.1:0.2731783881,>NP_593485.1_Schizosaccharomyces_pombe_Schizosaccharomyces_pombe_NP_593485.1:3.3546572271)/0.909:0.3739575094)/0.885:0.2706812091,Anaeromyces_robustus_ankyrin_ORX85013.1:0.2373766176)/0.903:0.1483681341,((((Anaeromyces_robustus_ankyrin_ORX79386.1:0.6072331150,Neocallimastix_californiae_ankyrin_partial_ORY74640.1:0.0864527830)/0.965:0.1494864016,Piromyces_sp._E2_PIROE2DRAFT_15940_OUM58702.1:0.4650296075)/0.901:0.1142236464,((((Anaeromyces_robustus_ankyrin_ORX80117.1:0.3885081034,Neocallimastix_californiae_ankyrin_partial_ORY81103.1:0.2138444801)/0.583:0.1021410796,(Mucor_circinelloides_f._lusitanicus_CBS_277.49_MUCCIDRAFT_106923_OAD06352.1:1.2204818138,>XP_011126763.1_Arthrobotrys_oligospora_Arthrobotrys_oligospora_XP_011126763.1:1.3956310062)/0.462:0.1321263968)/0.819:0.1744445769,Piromyces_finnis_ankyrin_ORX44721.1:0.2178504832)/0.671:0.0540361017,(Neocallimastix_californiae_ankyrin_partial_ORY57975.1:0.3462496427,Piromyces_sp._E2_PIROE2DRAFT_19457_OUM70571.1:0.6825445239)/0.982:0.2014770411)/0.912:0.0398372923)/0.999:0.2123323556,((Anaeromyces_robustus_ankyrin_ORX75592.1:0.0581302153,Piromyces_sp._E2_PIROE2DRAFT_22654_partial_OUM65861.1:0.1431762726)/1:0.3652851809,Rhizopus_delemar_RA_99_880_RO3G_06253_EIE81548.1:0.6267917067)/0.938:0.2285094523)/0.501:0.0515456389)/0.975:0.1003631676,Anaeromyces_robustus_ankyrin_partial_ORX75076.1:0.4225681485)/0.931:0.0582651947)/0.968:0.0307645882,(((>NP_593722.1_Schizosaccharomyces_pombe_Schizosaccharomyces_pombe_NP_593722.1:1.1637424994,(Piromyces_sp._E2_PIROE2DRAFT_33074_partial_OUM56731.1:0.4507140773,Piromyces_sp._E2_PIROE2DRAFT_23206_partial_OUM56732.1:0.0000027702)/0.84:0.2396374473)/0.667:0.0849634832,Piromyces_sp._E2_PIROE2DRAFT_31179_partial_OUM64395.1:0.4098079052)/0.656:0.0715352998,Neocallimastix_californiae_ankyrin_partial_ORY29062.1:0.5076105363)/0.128:0.0000025638)/0.128:0.0000023787,((((((Anaeromyces_robustus_ankyrin_ORX64348.1:0.2512621242,Anaeromyces_robustus_ankyrin_partial_ORX80096.1:0.1393268000)/0.872:0.0710153396,Piromyces_sp._E2_PIROE2DRAFT_64556_OUM58236.1:0.4284166093)/0.604:0.0744310685,Piromyces_sp._E2_PIROE2DRAFT_5800_partial_OUM66940.1:0.4955993732)/0.44:0.0269979153,(Piromyces_sp._E2_PIROE2DRAFT_30666_partial_OUM63767.1:0.3048101303,Anaeromyces_robustus_ankyrin_partial_ORX76984.1:0.3548048324)/0.846:0.1035563192)/0.933:0.0540165161,(Piromyces_sp._E2_PIROE2DRAFT_31146_partial_OUM59062.1:0.3743595146,Neocallimastix_californiae_ankyrin_ORY42682.1:0.5398190000)/0.126:0.0000026999)/0.925:0.0700107682,Anaeromyces_robustus_ankyrin_ORX64878.1:0.7639190843)/0.332:0.0204180555)/0.982:0.0267841018,((Piromyces_sp._E2_PIROE2DRAFT_46137_partial_OUM60551.1:0.2725303655,(Piromyces_sp._E2_PIROE2DRAFT_35475_partial_OUM56734.1:0.0926872101,Piromyces_sp._E2_PIROE2DRAFT_29313_partial_OUM60548.1:0.0000027681)/1:0.3089286345)/0.472:0.0321599302,((Piromyces_sp._E2_PIROE2DRAFT_21787_partial_OUM59407.1:0.4722651947,Mortierella_verticillata_NRRL_6337_translation_initiation_factor_eIF_3_subunit_2_KFH67131.1:2.0718510770)/0.126:0.0000025271,(Piromyces_sp._E2_PIROE2DRAFT_48813_partial_OUM57319.1:0.3847392673,Piromyces_sp._E2_PIROE2DRAFT_24130_partial_OUM61946.1:0.3572334179)/0.899:0.1524770060)/0.943:0.0601014205)/0.399:0.0162902639)/0.966:0.0300995433,((Piromyces_sp._E2_PIROE2DRAFT_29322_partial_OUM64009.1:0.4010785488,Piromyces_finnis_ankyrin_partial_ORX43942.1:0.6911998105)/0.126:0.0000022491,(((Piromyces_sp._E2_PIROE2DRAFT_47123_partial_OUM59408.1:0.5839919293,>XP_003320896.2_Puccinia_graminis_Puccinia_graminis_XP_003320896.2:1.9523496746)/0.126:0.0000021954,(Neocallimastix_californiae_ankyrin_partial_ORY46721.1:0.2746759838,Neocallimastix_californiae_ankyrin_ORY79671.1:0.5615371427)/1:0.3260335062)/0.127:0.0000026437,Neocallimastix_californiae_ankyrin_partial_ORY59781.1:0.5039215290)/0.429:0.0603679076)/0.914:0.0509231161)/0.989:0.0709238117,((((Piromyces_sp._E2_PIROE2DRAFT_43474_OUM63319.1:0.8207488348,Neocallimastix_californiae_ankyrin_ORY77130.1:0.2753272489)/0.126:0.0000026619,(Anaeromyces_robustus_ankyrin_partial_ORX84283.1:0.3600993405,(((Mortierella_elongata_AG_77_HET_R_protein_partial_OAQ28205.1:0.4405622225,Mortierella_elongata_AG_77_WD40_repeat_like_protein_OAQ31265.1:0.6731513073)/0.299:0.0740853996,(Mortierella_elongata_AG_77_HET_E_protein_partial_OAQ24219.1:0.2428947935,Mortierella_elongata_AG_77_WD40_repeat_like_protein_OAQ30231.1:0.0000024359)/0.991:0.4705255144)/0.961:0.4352580455,(Lobosporangium_transversale_WD40_repeat_containing_domain_protein_ORZ20910.1:0.8165451343,>XP_963156.3_Neurospora_crassa_Neurospora_crassa_XP_963156.3:1.5680204526)/0.891:0.4231842169)/0.979:0.5966011861)/0.969:0.2787787339)/0.798:0.0601743709,((Batrachochytrium_salamandrivorans_BSLG_00677_OON10530.1:1.0425680590,((Anaeromyces_robustus_ankyrin_partial_ORX76746.1:0.4547464423,(>XP_012050567.1_Cryptococcus_neoformans_Cryptococcus_neoformans_XP_012050567.1:0.5623282735,(>XP_012047247.1_Cryptococcus_neoformans_Cryptococcus_neoformans_XP_012047247.1:0.3121227224,(((>XP_011124793.1_Arthrobotrys_oligospora_Arthrobotrys_oligospora_XP_011124793.1:0.3471755229,>XP_716049.2_Candida_albicans_Candida_albicans_XP_716049.2:0.3927318282)/0.992:0.3590494399,(Lobosporangium_transversale_BCR41DRAFT_364455_ORY98278.1:0.4976178522,Gonapodya_prolifera_JEL478_M427DRAFT_437907_KXS11481.1:1.1589333670)/0.484:0.2296041561)/0.788:0.3294775954,Rhizophagus_irregularis_DAOM_181602=DAOM_197198_GLOIN_2v1554656_POG76651.1:1.0295374037)/0.746:0.3691000154)/0.769:0.4194113279)/1:1.8357076039)/0.683:0.3874999225,>XP_659977.1_Aspergillus_nidulans_Aspergillus_nidulans_XP_659977.1:0.7493648932)/0.647:0.1845477509)/0.291:0.0651613813,Neocallimastix_californiae_ankyrin_ORY54628.1:1.0792621504)/0.554:0.1693222172)/1:0.1220742961,((Piromyces_sp._E2_PIROE2DRAFT_36805_partial_OUM64396.1:0.4170366361,((Lichtheimia_ramosa_LRAMOSA06161_CDS13990.1:0.1579267802,Syncephalastrum_racemosum_Glycerophosphoryl_diester_phosphodiesterase_family_domain_containing_protein_ORY98012.1:0.2583386409)/0.307:0.0422093039,Rhizopus_microsporus_RMATCC62417_06005_CEG70035.1:0.1309033312)/1:0.6747921685)/0.762:0.1452973048,Neocallimastix_californiae_ankyrin_ORY60458.1:0.6236844126)/0.806:0.0903001646)/0.126:0.0000025178)/0.996:0.0372273547)/0.173:0.0110739425,Neocallimastix_californiae_ankyrin_repeat_protein_partial_ORY55598.1:0.6379419345)/0.968:0.1557638072,(Piromyces_sp._E2_PIROE2DRAFT_33601_partial_OUM61216.1:0.5304842813,Anaeromyces_robustus_ankyrin_partial_ORX81654.1:0.5472687443)/0.951:0.2025396752)/0.128:0.0000027639,((((Phycomyces_blakesleeanus_NRRL_1555___PHYBLDRAFT_108340_partial_OAD77702.1:0.5230854686,(>XP_001828602.1_Coprinopsis_cinerea_Coprinopsis_cinerea_XP_001828602.1:0.9218500073,((Rhizophagus_irregularis_ankyrin_repeat_domain_containing_protein_39_like_protein_PKC65419.1:0.0000000000,Rhizophagus_irregularis_DAOM_197198w_Hos4p_EXX55155.1:0.0000000000):0.0000022233,Rhizophagus_irregularis_DAOM_181602=DAOM_197198_GLOIN_2v1649702_POG67226.1:0.0000024373)/0.999:0.4529349725)/0.738:0.1340580026)/0.867:0.1833794024,((((>XP_714846.2_Candida_albicans_Candida_albicans_XP_714846.2:0.5173698792,>XP_505258.1_Yarrowia_lipolytica_Yarrowia_lipolytica_XP_505258.1:0.1882321923)/0.852:0.0929503418,Spizellomyces_punctatus_DAOM_BR117_SPPG_00343_KND04626.1:0.5631520682)/0.964:0.1426206033,Coemansia_reversa_NRRL_1564_ankyrin_partial_PIA16311.1:0.5918571223)/0.423:0.1174407095,(Lobosporangium_transversale_ankyrin_repeat_containing_domain_protein_partial_ORZ05732.1:0.6888389199,(Phycomyces_blakesleeanus_NRRL_1555___PHYBLDRAFT_189028_partial_OAD67551.1:0.6087444722,((Rhizopus_microsporus_ATCC_52813_ACBP_domain_containing_protein_PHZ13368.1:0.0000020151,Rhizopus_microsporus_var._microsporus_ACBP_domain_containing_protein_ORE02259.1:0.0000024275)/0.96:0.0295043031,(Rhizopus_microsporus_RMATCC62417_17383_CEG83466.1:0.0379237225,Rhizopus_microsporus_RMATCC62417_01923_CEG65055.1:0.0467695324)/0.143:0.0016200639)/1:0.2914477337)/0.972:0.2575615748)/0.885:0.2161846430)/0.999:0.3362082518)/0.514:0.0637367823,Piromyces_sp._E2_PIROE2DRAFT_9250_OUM64085.1:0.8073271920)/0.472:0.0606430198,(((Anaeromyces_robustus_ankyrin_partial_ORX68903.1:0.3205641247,Piromyces_finnis_ankyrin_partial_ORX46875.1:0.4825220939)/0.953:0.1155079055,((((Rhizopus_microsporus_RMATCC62417_00518_CEG63365.1:0.6800307120,Neocallimastix_californiae_ankyrin_ORY21926.1:0.7831299806)/0.964:0.3335468136,(Mucor_ambiguus_cyclin_dependent_protein_kinase_inhibitor_GAN10915.1:0.3900638221,>XP_011126045.1_Arthrobotrys_oligospora_Arthrobotrys_oligospora_XP_011126045.1:0.6515811250)/0.998:0.1795233485)/0.148:0.0052967658,Rhizoclosmatium_globosum_ankyrin_partial_ORY36167.1:0.7762026021)/0.567:0.1193698474,((Anaeromyces_robustus_ankyrin_ORX87654.1:0.0212164387,Neocallimastix_californiae_ankyrin_ORY20812.1:0.1008804311)/1:0.7890880171,Rhizophagus_irregularis_DAOM_197198w_Hos4p_EXX70364.1:0.5860620963)/1:0.5202330494)/0.74:0.1728439352)/0.297:0.0220004559,((((((((Anaeromyces_robustus_ankyrin_ORX75096.1:0.2047749373,(Piromyces_sp._E2_PIROE2DRAFT_15370_OUM59174.1:0.5935823066,Zancudomyces_culisetae_Ankyrin_repeat_containing_protein_OMH81465.1:1.4725996888)/0.252:0.0569248092)/1:0.1924392992,(Piromyces_sp._E2_PIROE2DRAFT_4705_OUM67754.1:0.2341789085,Piromyces_sp._E2_PIROE2DRAFT_5298_OUM67327.1:0.3729206129)/0.629:0.0567714844)/0.126:0.0000020452,((Neocallimastix_californiae_ankyrin_ORY85128.1:0.1169236754,Piromyces_sp._E2_PIROE2DRAFT_7639_OUM65340.1:0.1467872580)/1:0.2370696534,Neocallimastix_californiae_ankyrin_ORY21706.1:0.4306351438)/0.827:0.0715001299)/0.998:0.0724731566,(Neocallimastix_californiae_ankyrin_partial_ORY32048.1:0.1453144083,Neocallimastix_californiae_ankyrin_partial_ORY32054.1:0.0832951882)/1:0.1296893280)/0.773:0.0248166139,Piromyces_finnis_ankyrin_ORX42194.1:0.4062832742)/0:0.0000029288,Neocallimastix_californiae_ankyrin_partial_ORY23243.1:0.3061126539)/0.815:0.0472635494,(Piromyces_sp._E2_PIROE2DRAFT_63192_OUM60376.1:0.1390350118,((Piromyces_sp._E2_PIROE2DRAFT_58505_OUM67809.1:0.0407333386,((Piromyces_sp._E2_PIROE2DRAFT_8912_OUM64356.1:0.8821139070,>XP_712599.1_Candida_albicans_Candida_albicans_XP_712599.1:1.6851792318)/0.167:0.0573051579,>XP_003327671.1_Puccinia_graminis_Puccinia_graminis_XP_003327671.1:3.0731857171)/0.5:0.2791899327)/1:0.3005738430,Piromyces_sp._E2_PIROE2DRAFT_61205_OUM63578.1:0.4841164908)/0.72:0.0758037523)/0.889:0.0544031157)/0.992:0.0854046548,(Piromyces_finnis_ankyrin_ORX51055.1:0.0000022044,Piromyces_sp._E2_PIROE2DRAFT_46254_partial_OUM60399.1:0.0471006434)/1:0.5521997568)/1:0.1165827434)/0.958:0.0924064822)/0.937:0.0276480348)/0.955:0.0300056710,(((Piromyces_sp._E2_PIROE2DRAFT_26343_partial_OUM68982.1:0.4377857226,(>XP_682074.1_Aspergillus_nidulans_Aspergillus_nidulans_XP_682074.1:1.1328572793,(((>XP_011128423.1_Arthrobotrys_oligospora_Arthrobotrys_oligospora_XP_011128423.1:1.0674355087,Rhizoclosmatium_globosum_ankyrin_ORY37383.1:0.6276974053)/0.126:0.0000029554,(>XP_019330613.1_Candida_albicans_Candida_albicans_XP_019330613.1:0.7767045053,((>XP_011392621.1_Ustilago_maydis_Ustilago_maydis_XP_011392621.1:0.4571706479,Piromyces_sp._E2_PIROE2DRAFT_52770_OUM70496.1:0.4490414643)/0.818:0.1148895933,Allomyces_macrogynus_ATCC_38327_AMAG_20360_KNE71460.1:0.8605529816)/0.531:0.1065724865)/0.695:0.1244173879)/0.377:0.1036159864,>XP_003321732.2_Puccinia_graminis_Puccinia_graminis_XP_003321732.2:2.2330533207)/0:0.1282188201)/0.125:0.0000020920)/0.127:0.0000023103,Piromyces_finnis_ankyrin_ORX57726.1:0.4412266184)/0.638:0.0310057222,Anaeromyces_robustus_ankyrin_partial_ORX78041.1:0.5559482825)/0.969:0.0534710782)/0.789:0.0254024017,(Conidiobolus_coronatus_NRRL_28638_ankyrin_KXN66559.1:0.8838040861,(>XP_958229.1_Neurospora_crassa_Neurospora_crassa_XP_958229.1:0.5953642969,>XP_011117440.1_Arthrobotrys_oligospora_Arthrobotrys_oligospora_XP_011117440.1:0.3831026286)/0.939:0.2533521071)/0.749:0.1294762397)/0.986:0.0319198539,(((((((((((Lichtheimia_ramosa_LRAMOSA10309_CDS08949.1:0.0863757885,Phycomyces_blakesleeanus_NRRL_1555___PHYBLDRAFT_69809_OAD81311.1:0.3541473739)/0.996:0.0808171806,Hesseltinella_vesiculosa_ankyrin_ORX62034.1:0.0243907539)/1:0.0947934901,Choanephora_cucurbitarum_Ankyrin_3_OBZ88687.1:0.0529634717)/0.806:0.0345309002,(Mucor_ambiguus_ankyrin_GAN02114.1:0.0000021376,Mucor_circinelloides_f._lusitanicus_CBS_277.49_MUCCIDRAFT_134929_partial_OAD07377.1:0.0000023327)/0.127:0.0000020906)/0.995:0.0794434600,((Rhizophagus_irregularis_DAOM_181602=DAOM_197198_GLOIN_2v646432_POG62054.1:0.3379963455,Basidiobolus_meristosporus_CBS_931.73_ankyrin_ORX90041.1:0.3975839545)/0.957:0.1700872454,Choanephora_cucurbitarum_A0J61_01188_OBZ90770.1:0.2403369348)/0.614:0.0413082871)/1:0.3938568083,Piromyces_sp._E2_PIROE2DRAFT_36727_partial_OUM61193.1:0.4819860039)/0.611:0.1184316630,(((Lichtheimia_ramosa_LRAMOSA03826_CDS11563.1:0.0000021424,((Lichtheimia_corymbifera_JMRC_FSU_9682_RO3G_06004_CDH50560.1:0.0000024646,Lichtheimia_corymbifera_JMRC_FSU_9682_RO3G_06004_CDH50561.1:0.0000026610)/0.3:0.0291011365,>XP_658181.1_Aspergillus_nidulans_Aspergillus_nidulans_XP_658181.1:2.2908785226)/0.954:0.1200259555)/0.678:0.2453633114,>NP_594489.1_Schizosaccharomyces_pombe_Schizosaccharomyces_pombe_NP_594489.1:3.4422785383)/0.463:0.2193268609,Parasitella_parasitica__CEP18524.1:0.3587284802)/0.996:0.3151969664)/0.873:0.1401929418,((((Anaeromyces_robustus_ankyrin_repeat_protein_partial_ORX81435.1:0.1524113423,Piromyces_sp._E2_PIROE2DRAFT_30535_partial_OUM59757.1:0.2185480109)/0.993:0.1492287142,(Neocallimastix_californiae_ankyrin_partial_ORY76112.1:0.6057762369,(Choanephora_cucurbitarum_Cell_division_cycle_related_protein_res2_pct1_OBZ86974.1:0.1340974071,Mucor_circinelloides_f._circinelloides_1006PhL_HMPREF1544_00206_EPB93132.1:0.0175069348)/1:0.7101715609)/0.957:0.2694037279)/0.132:0.0032411672,Conidiobolus_coronatus_NRRL_28638_CONCODRAFT_79098_KXN69876.1:1.5218656321)/0.467:0.1135038135,(>XP_664759.1_Aspergillus_nidulans_Aspergillus_nidulans_XP_664759.1:0.4899922866,Rhizoclosmatium_globosum_ankyrin_ORY49427.1:0.7590771608)/0.367:0.0651289069)/0.927:0.0890589427)/0.304:0.0208311820,(((((Anaeromyces_robustus_BCR32DRAFT_274172_ORX87755.1:0.5153516812,((Neocallimastix_californiae_ankyrin_partial_ORY57973.1:0.2345116534,Anaeromyces_robustus_ankyrin_partial_ORX78378.1:0.5229148690)/0.126:0.0000029832,Piromyces_sp._E2_PIROE2DRAFT_60293_OUM64989.1:0.5683273638)/0.997:0.1911932418)/0.753:0.0527730227,(Spizellomyces_punctatus_DAOM_BR117_SPPG_07290_KNC97363.1:0.7587434896,Rhizoclosmatium_globosum_BCR33DRAFT_722144_ORY36342.1:1.3600377733)/0.81:0.2231240120)/0.964:0.0538366313,(((>XP_011125717.1_Arthrobotrys_oligospora_Arthrobotrys_oligospora_XP_011125717.1:0.8021783472,>XP_003307240.1_Puccinia_graminis_Puccinia_graminis_XP_003307240.1:0.6409157554)/0.139:0.0076447602,((((Absidia_glauca__SAM01711.1:0.0349900920,Absidia_repens_ankyrin_repeat_containing_domain_protein_ORZ08086.1:0.0668939651)/1:0.4300915433,((((Rhizopus_microsporus_ankyrin_ORE14338.1:0.0000000000,Rhizopus_microsporus_RMCBS344292_09535_CEI95346.1:0.0000000000):0.0000020514,Rhizopus_microsporus_RMCBS344292_03751_CEI89389.1:0.0000029554)/0.125:0.0000026894,Rhizopus_microsporus_var._microsporus_ankyrin_ORE11589.1:0.0256930369)/0.128:0.0000024150,(Lichtheimia_ramosa_LRAMOSA03954_CDS11691.1:0.2003370168,(Mucor_ambiguus_ankyrin_GAN01375.1:0.0247982959,Mucor_circinelloides_f._circinelloides_1006PhL_HMPREF1544_06936_EPB86294.1:0.0296787150)/1:0.1867904174)/1:0.2909250867)/0.981:0.1326112514)/0.742:0.0596301309,(Mucor_ambiguus_ankyrin_GAN01088.1:0.0344770468,Mucor_circinelloides_f._circinelloides_1006PhL_HMPREF1544_05356_EPB87827.1:0.0158498241)/0.997:0.1254071457)/0.555:0.0937970330,Choanephora_cucurbitarum_A0J61_04893_OBZ87063.1:0.2315266606)/1:0.5945853402)/0.984:0.4577805897,>XP_964688.1_Neurospora_crassa_Neurospora_crassa_XP_964688.1:2.4946541628)/0.126:0.0000024547)/0.314:0.0406174014,Bifiguratus_adelaidae_BZG36_01490_OZJ05615.1:1.1502590081)/0.251:0.0313648075,(((Piromyces_sp._E2_PIROE2DRAFT_60409_OUM64816.1:0.4871439202,Piromyces_sp._E2_PIROE2DRAFT_36097_partial_OUM64084.1:0.3937137699)/0.888:0.0842846587,(Neocallimastix_californiae_ankyrin_ORY21498.1:0.5939811845,Rhizophagus_irregularis_DAOM_181602=DAOM_197198_GLOIN_2v1769896_POG75665.1:1.6108023549)/0.609:0.2547907458)/0.767:0.1171734273,>XP_011125092.1_Arthrobotrys_oligospora_Arthrobotrys_oligospora_XP_011125092.1:0.7045782993)/0.954:0.1646969062)/0.864:0.0526648351)/0.995:0.0860042986,((Mucor_circinelloides_f._lusitanicus_CBS_277.49_MUCCIDRAFT_124205_partial_OAD03754.1:0.3210928190,((((Lichtheimia_ramosa_LRAMOSA08144_CDS05616.1:0.2094851913,Rhizopus_delemar_RA_99_880_RO3G_08603_EIE83898.1:0.7446687001)/1:0.5507595099,Batrachochytrium_dendrobatidis_JAM81_BATDEDRAFT_5585_partial_EGF81944.1:0.3250715764)/0.595:0.1065101802,Rhizopus_microsporus_RMATCC62417_17508_CEG83622.1:0.6837090242)/0.629:0.1433873690,>XP_002911556.1_Coprinopsis_cinerea_Coprinopsis_cinerea_XP_002911556.1:0.8636458299)/0.412:0.0813111649)/0.988:0.1332289062,(Bifiguratus_adelaidae_BZG36_02854_OZJ04102.1:0.2337108692,Gonapodya_prolifera_JEL478_M427DRAFT_495762_KXS16090.1:0.7215671209)/0.995:0.3656865311)/0.911:0.0840874885)/0.562:0.0709271533,Rhizoclosmatium_globosum_ankyrin_partial_ORY41900.1:0.7227950658)/0.197:0.0186360660)/0.964:0.0787581636,(((Anaeromyces_robustus_ankyrin_partial_ORX76249.1:0.0752516422,(Neocallimastix_californiae_ankyrin_ORY22292.1:0.8184490113,Neocallimastix_californiae_ankyrin_ORY20779.1:0.5698240487)/0.752:0.1987532174)/0.706:0.1215752343,Anaeromyces_robustus_ankyrin_partial_ORX75390.1:0.7562856542)/0.555:0.1027120744,Mortierella_elongata_AG_77_ankyrin_OAQ29558.1:1.1410655958)/0.873:0.1054961712)/0.996:0.0359822615,((((>XP_501157.1_Yarrowia_lipolytica_Yarrowia_lipolytica_XP_501157.1:0.8573295571,Piromyces_sp._E2_PIROE2DRAFT_5921_partial_OUM66819.1:0.2940108391)/0.931:0.1659948512,((Neocallimastix_californiae_ankyrin_ORX97695.1:0.3457421325,Piromyces_finnis_ankyrin_ORX60798.1:0.1992046542)/0.739:0.1480854088,(Piromyces_sp._E2_PIROE2DRAFT_28293_partial_OUM59780.1:0.4687667374,((Neocallimastix_californiae_ankyrin_ORY33309.1:0.4321572548,Piromyces_sp._E2_PIROE2DRAFT_26292_partial_OUM69651.1:0.4711322679)/0.881:0.1725562159,Piromyces_finnis_ankyrin_ORX49619.1:0.3077859639)/0.997:0.2437318949)/0.158:0.0267169737)/1:0.4124553207)/0.426:0.0404076318,(Anaeromyces_robustus_ankyrin_partial_ORX76981.1:0.4261824632,(((>XP_002910879.1_Coprinopsis_cinerea_Coprinopsis_cinerea_XP_002910879.1:0.8257182563,((Rhizopus_microsporus_RMCBS344292_07449_CEI93210.1:0.5025536644,(Batrachochytrium_salamandrivorans_BSLG_00266_OON11083.1:0.2171592184,Basidiobolus_meristosporus_CBS_931.73_K493DRAFT_288651_ORX89948.1:2.6002455302)/0.93:0.5484748169)/0.493:0.0903645151,Batrachochytrium_dendrobatidis_JAM81_BATDEDRAFT_23640_EGF82219.1:0.8961129767)/0.266:0.0668894871)/0.145:0.0107527374,((>XP_956495.1_Neurospora_crassa_Neurospora_crassa_XP_956495.1:0.8245640525,Bifiguratus_adelaidae_BZG36_02594_OZJ04298.1:0.2125652595)/0.938:0.2320038539,(Hesseltinella_vesiculosa_DM01DRAFT_1282067_ORX59409.1:0.1043428453,(Rhizopus_microsporus_BCV71DRAFT_235489_ORE17803.1:0.0216801779,Rhizopus_microsporus_RMATCC62417_02551_CEG65855.1:0.0000021189)/1:0.4179117033)/0.953:0.1933028906)/1:0.2581113272)/0.906:0.0486585843,>XP_003332774.2_Puccinia_graminis_Puccinia_graminis_XP_003332774.2:1.0872187490)/0.552:0.0699897945)/0.933:0.0864456140)/0.978:0.0823574930,(>XP_682268.1_Aspergillus_nidulans_Aspergillus_nidulans_XP_682268.1:0.4981168631,Neocallimastix_californiae_ankyrin_ORY78738.1:0.6499677162)/0.953:0.1130451194)/0.544:0.0260745580)/0.128:0.0000024368,((Anaeromyces_robustus_ankyrin_partial_ORX76246.1:0.1340910747,Neocallimastix_californiae_ankyrin_repeat_protein_partial_ORY60460.1:0.3054538484)/0.778:0.2305050663,(Neocallimastix_californiae_splicing_factor_hPRP17_ORY78781.1:1.8751947068,((Mucor_circinelloides_f._lusitanicus_CBS_277.49_MUCCIDRAFT_87427_OAD07284.1:0.5056582426,Lichtheimia_ramosa_LRAMOSA01477_CDS07528.1:0.2003601361)/0.993:0.4845954410,Batrachochytrium_dendrobatidis_JAM81_BATDEDRAFT_87471_EGF81521.1:0.9556098573)/0.467:0.2663540516)/0.981:1.0552996193)/0.958:0.2678423642)/0.972:0.1043657020,(((((Neocallimastix_californiae_ankyrin_partial_ORY75535.1:1.1138933381,>XP_681703.1_Aspergillus_nidulans_Aspergillus_nidulans_XP_681703.1:0.3066352931)/0.902:0.3815482689,((Choanephora_cucurbitarum_26S_proteasome_non_ATPase_regulatory_subunit_10_OBZ84033.1:0.1275749311,Mucor_ambiguus_26S_proteasome_non_ATPase_regulatory_subunit_10_GAN09402.1:0.1897401049)/0.862:0.1275073726,Zancudomyces_culisetae_Ankyrin_repeat_containing_protein_OMH82047.1:1.4056113041)/0.35:0.0515210567)/0.868:0.1425669848,((Syncephalastrum_racemosum_ankyrin_repeat_containing_domain_protein_ORY93990.1:0.9575384787,>XP_957521.3_Neurospora_crassa_Neurospora_crassa_XP_957521.3:0.2685129641)/0.929:0.3784463794,Rhizophagus_irregularis_DAOM_181602=DAOM_197198_glycerophosphodiesterase_POG72890.1:0.7823779943)/0.591:0.1314497791)/0.942:0.1034872028,((((((Phycomyces_blakesleeanus_NRRL_1555___PHYBLDRAFT_8505_partial_OAD75453.1:0.7037265109,((((Batrachochytrium_salamandrivorans_BSLG_07212_OON02237.1:0.6293493503,((Rhizoclosmatium_globosum_ankyrin_ORY43112.1:0.6323144401,Rhizophagus_irregularis_DAOM_181602=DAOM_197198_GLOIN_2v1480110_POG69365.1:0.2006629245)/0.65:0.1168590541,Rhizopus_microsporus_RMATCC62417_05854_CEG69858.1:0.7565762617)/0.924:0.1299684700)/0.619:0.0915188405,Coemansia_reversa_NRRL_1564_ankyrin_PIA18428.1:0.7379381715)/0.986:0.1569903044,((Lichtheimia_corymbifera_JMRC_FSU_9682_RO3G_16051_CDH51010.1:1.0726818353,>XP_501058.1_Yarrowia_lipolytica_Yarrowia_lipolytica_XP_501058.1:0.5009455011)/0.311:0.1535575814,((((((Absidia_glauca__SAM04734.1:0.2661349338,Absidia_repens_CrcB_like_protein_domain_containing_protein_ORZ12842.1:0.0862107563)/0.127:0.0000027903,(((((((Mucor_circinelloides_f._circinelloides_1006PhL_HMPREF1544_11238_EPB82034.1:0.0000023422,Parasitella_parasitica__CEP06895.1:0.0475110681)/0.561:0.0543721229,(Basidiobolus_meristosporus_CBS_931.73_K493DRAFT_223375_ORX93445.1:0.1057283432,>XP_503219.1_Yarrowia_lipolytica_Yarrowia_lipolytica_XP_503219.1:0.8133690976)/1:0.6732525971)/0.145:0.0041633212,Mucor_circinelloides_f._lusitanicus_CBS_277.49_MUCCIDRAFT_145743_OAD01122.1:0.0000022683)/1:0.1403082956,(Choanephora_cucurbitarum_A0J61_02723_OBZ89244.1:0.2916598961,(>NP_592783.1_Schizosaccharomyces_pombe_Schizosaccharomyces_pombe_NP_592783.1:1.0811170490,Catenaria_anguillulae_PL171_BCR44DRAFT_1430598_ORZ37645.1:0.8292703125)/0.277:0.0474922699)/0.548:0.0463659266)/0.997:0.0795356843,Phycomyces_blakesleeanus_NRRL_1555___PHYBLDRAFT_183389_OAD67851.1:0.0000020594)/1:0.0973459137,(Rhizopus_microsporus_RMATCC62417_10359_CEG75292.1:0.0290279036,Rhizopus_microsporus_var._microsporus_BCV72DRAFT_217423_ORE01384.1:0.0253450060)/1:0.1557826097)/0.126:0.0000021106,Syncephalastrum_racemosum_CrcB_like_protein_domain_containing_protein_ORZ01235.1:0.2099483667)/1:0.2143101196)/1:0.1631248311,((Hesseltinella_vesiculosa_DM01DRAFT_1403974_ORX62301.1:0.1315123657,((>XP_962866.2_Neurospora_crassa_Neurospora_crassa_XP_962866.2:0.5024352267,Gonapodya_prolifera_JEL478_M427DRAFT_440442_KXS11262.1:0.2980374263)/0.92:0.1847070098,Mucor_circinelloides_f._circinelloides_1006PhL_HMPREF1544_10413_EPB82846.1:1.1318045068)/0.738:0.1330789725)/0.932:0.0851882557,(((((Batrachochytrium_dendrobatidis_JAM81_BATDEDRAFT_4610_partial_EGF78658.1:0.0000026796,Batrachochytrium_dendrobatidis_JEL423_BDEG_26871_OAJ43514.1:0.0000020661)/1:0.7753241183,Anaeromyces_robustus_BCR32DRAFT_266305_ORX84432.1:0.3220517997)/0.944:0.1828750328,Spizellomyces_punctatus_DAOM_BR117_SPPG_09047_KND02184.1:0.3644480338)/0.589:0.0975118054,(((Rhizophagus_irregularis_RhiirA1_368572_PKC61265.1:0.0000023155,Rhizophagus_irregularis_DAOM_181602=DAOM_197198_CrcB_like_protein_domain_containing_protein_POG83200.1:0.0000021061)/0.127:0.0000021829,Rhizophagus_irregularis_DAOM_197198w_RirG_228960_EXX55040.1:0.0000023417)/0.984:0.3026881091,Allomyces_macrogynus_ATCC_38327_AMAG_03446_KNE59103.1:0.6503869962)/0.997:0.2862005327)/0.622:0.1302478870,Conidiobolus_coronatus_NRRL_28638_CONCODRAFT_2384_KXN74579.1:0.3928104939)/0.972:0.1762840056)/0.824:0.0893636581)/0.722:0.0537541246,(((Lobosporangium_transversale_CrcB_like_protein_domain_containing_protein_ORZ07521.1:0.3344606943,Mortierella_verticillata_NRRL_6337_MVEG_10789_KFH63379.1:0.2621975723)/0.406:0.0385515915,>XP_720386.1_Candida_albicans_Candida_albicans_XP_720386.1:0.6504875625)/0.996:0.1149390986,Mortierella_elongata_AG_77_K457DRAFT_141787_OAQ24589.1:0.0300570557)/0.971:0.0900904928)/0.991:0.2997063213,Linderina_pennispora_DL89DRAFT_264306_partial_ORX74436.1:0.0827919519)/0.642:0.1439617019,Rhizoclosmatium_globosum_BCR33DRAFT_477793_ORY36493.1:0.2666677803)/1:0.7033426900)/0.975:0.4414301153)/0.125:0.0000024192,Gonapodya_prolifera_JEL478_ankyrin_KXS16665.1:0.4555138007)/0.338:0.0341493148)/0.643:0.0722561968,((((Lichtheimia_corymbifera_JMRC_FSU_9682_fyve_finger_containing_protein_CDH50061.1:0.0000024878,Lichtheimia_corymbifera_JMRC_FSU_9682_fyve_finger_containing_protein_CDH59097.1:0.1316113650)/0.995:0.1035135464,(Choanephora_cucurbitarum_Ankyrin_repeat_and_KH_domain_containing_protein_1_OBZ89115.1:0.0664142479,Mucor_circinelloides_f._circinelloides_1006PhL_HMPREF1544_11691_EPB81599.1:0.0220380354)/0.988:0.0814132709)/0.991:0.1464091469,((Lichtheimia_ramosa_LRAMOSA05183_CDS12999.1:0.2271656244,Choanephora_cucurbitarum_Histone_lysine_N_methyltransferase_EHMT2_OBZ88340.1:0.3243168423)/0.992:0.1695596689,Mortierella_verticillata_NRRL_6337_MVEG_08322_KFH66222.1:0.5573600325)/0.126:0.0000028692)/1:0.2430722285,((((Mucor_ambiguus_ankyrin_repeat_GAN06060.1:0.0448258273,Mucor_circinelloides_f._circinelloides_1006PhL_HMPREF1544_01488_EPB91566.1:0.0000024002)/1:0.3184912599,(Rhizopus_delemar_RA_99_880_RO3G_15966_EIE91255.1:0.1164101903,Rhizophagus_irregularis_DAOM_197198w_Flc2p_EXX76179.1:1.6217429069)/0.782:0.2332752487)/0.999:0.3326616714,(>XP_664713.1_Aspergillus_nidulans_Aspergillus_nidulans_XP_664713.1:0.6320568109,(((((Rhizoclosmatium_globosum_ankyrin_ORY31546.1:0.0000022674,Rhizoclosmatium_globosum_ankyrin_ORY52592.1:1.2392571336)/1:2.2173238646,Absidia_glauca__SAM03961.1:0.0000028083)/0.93:0.1636258901,(((((>XP_001836216.1_Coprinopsis_cinerea_Coprinopsis_cinerea_XP_001836216.1:0.7650387551,Rhizophagus_irregularis_DAOM_197198w_RirG_083730_EXX70855.1:0.0892177395)/0.857:0.2418276184,Basidiobolus_meristosporus_CBS_931.73_K493DRAFT_314187_ORX97215.1:0.3166054427)/0.522:0.0766620967,(((Batrachochytrium_dendrobatidis_JAM81_BATDEDRAFT_36165_EGF77002.1:0.0000022718,Batrachochytrium_dendrobatidis_JEL423_BDEG_28096_OAJ44915.1:0.0000021424)/0.676:0.0632029013,Linderina_pennispora_DL89DRAFT_270393_ORX66218.1:0.7068309037)/0.632:0.0713014488,(Batrachochytrium_salamandrivorans_BSLG_08565_OON00653.1:0.0000021397,Batrachochytrium_salamandrivorans__variant_OON00654.1:0.0000029294)/0.847:0.0922818231)/1:0.2718582504)/1:0.2636439581,Lichtheimia_corymbifera_JMRC_FSU_9682_RO3G_16763_CDH56739.1:0.1723539038)/0.267:0.0215253791,((Mucor_ambiguus_methylosome_subunit_GAN10701.1:0.0000000000,Mucor_circinelloides_f._circinelloides_1006PhL_HMPREF1544_11780_EPB81487.1:0.0000000000):0.0678025386,Rhizopus_delemar_RA_99_880_RO3G_16763_EIE92052.1:0.2154708340)/0.996:0.0961776914)/0.992:0.1807191350)/0.219:0.0549651274,Coemansia_reversa_NRRL_1564_COEREDRAFT_88998_PIA14165.1:2.1676328787)/0.866:0.4168954519,>XP_504131.1_Yarrowia_lipolytica_Yarrowia_lipolytica_XP_504131.1:1.0677640396)/0.127:0.0000025044)/0.67:0.0905619702)/0.991:0.2174908564,>XP_011125929.1_Arthrobotrys_oligospora_Arthrobotrys_oligospora_XP_011125929.1:0.5781654358)/0.428:0.0708109443)/0.852:0.0750755503)/1:0.1882732700,((((((Piromyces_sp._E2_PIROE2DRAFT_24817_partial_OUM56902.1:1.0012925875,Mortierella_elongata_AG_77_K457DRAFT_418142_OAQ31019.1:0.0000026361)/0.987:0.1971220661,Lobosporangium_transversale_BCR41DRAFT_198189_ORZ04447.1:0.0205485626)/0.998:0.3085758491,(((Mucor_ambiguus_cyclin_dependent_protein_kinase_inhibitor_GAN08862.1:0.0000000000,Mucor_circinelloides_f._circinelloides_1006PhL_HMPREF1544_00110_EPB93036.1:0.0000000000):0.0000000000,Mucor_circinelloides_f._lusitanicus_CBS_277.49_MUCCIDRAFT_144012_partial_OAD01793.1:0.0000000000):0.0000000000,Parasitella_parasitica__CEP12043.1:0.0000000000):0.2995158160)/1:0.4731554790,Anaeromyces_robustus_ankyrin_ORX75779.1:0.4864764054)/0.211:0.0181158120,(Phycomyces_blakesleeanus_NRRL_1555___PHYBLDRAFT_165817_OAD75837.1:0.5193533168,(Mucor_ambiguus_conserved_GAN04854.1:0.7359432863,Absidia_repens_ankyrin_repeat_containing_domain_protein_ORZ15661.1:0.5843932306)/0.755:0.1944306397)/0.989:0.1632617738)/0.957:0.0791185135,Batrachochytrium_dendrobatidis_JEL423_BDEG_27311_OAJ44013.1:0.6643577153)/0.917:0.0437153001)/0.299:0.0260162517,Piromyces_finnis_ankyrin_ORX46144.1:0.8353870751)/0.961:0.0692511705,((((((((((((((((((((((((((((((Catenaria_anguillulae_PL171_BCR44DRAFT_116489_ORZ38271.1:1.5006365189,(Spizellomyces_punctatus_DAOM_BR117_SPPG_03171_KND01358.1:1.0926398734,Conidiobolus_coronatus_NRRL_28638_CONCODRAFT_1883_KXN75089.1:0.5366449387)/0.656:0.4966477274)/0.287:0.2097446874,>XP_001829876.2_Coprinopsis_cinerea_Coprinopsis_cinerea_XP_001829876.2:0.9715457776)/0.835:0.5596684276,(Smittium_culicis_UPF0187_protein_OMJ13693.1:0.0000027367,Smittium_culicis_UPF0187_protein_OMJ24402.1:0.0000027337)/0.97:0.6462212950)/0.4:0.2051182154,((((>XP_011124300.1_Arthrobotrys_oligospora_Arthrobotrys_oligospora_XP_011124300.1:0.4878819312,>XP_962343.3_Neurospora_crassa_Neurospora_crassa_XP_962343.3:0.3511778821)/1:0.5492156687,((>XP_658170.1_Aspergillus_nidulans_Aspergillus_nidulans_XP_658170.1:0.1560577288,>XP_961809.2_Neurospora_crassa_Neurospora_crassa_XP_961809.2:0.2746880451)/1:0.4929556167,>XP_011391762.1_Ustilago_maydis_Ustilago_maydis_XP_011391762.1:0.3962501246)/0.911:0.1327959993)/0.814:0.1701654526,((Bifiguratus_adelaidae_BZG36_04532_OZJ03209.1:0.2097222715,((Lobosporangium_transversale_BCR41DRAFT_386386_ORZ16850.1:0.1485449025,Mortierella_elongata_AG_77_K457DRAFT_137619_OAQ29740.1:0.0910030351)/0.875:0.0459538136,Mortierella_verticillata_NRRL_6337_MVEG_02863_KFH72574.1:0.0000021397)/1:0.4996777237)/0.279:0.1120503001,((>XP_011390161.1_Ustilago_maydis_Ustilago_maydis_XP_011390161.1:0.6557029744,Linderina_pennispora_DL89DRAFT_264746_ORX74957.1:0.8964085972)/0.359:0.1256707252,Basidiobolus_meristosporus_CBS_931.73_K493DRAFT_248224_ORX67699.1:0.6886292212)/0.998:0.4555243799)/0.936:0.2793124092)/0.532:0.1463153674,((>XP_001831298.2_Coprinopsis_cinerea_Coprinopsis_cinerea_XP_001831298.2:0.2729845069,>XP_012050385.1_Cryptococcus_neoformans_Cryptococcus_neoformans_XP_012050385.1:0.2831262494)/1:0.2671894289,>XP_003336091.2_Puccinia_graminis_Puccinia_graminis_XP_003336091.2:0.0710783571)/0.886:0.2118170261)/1:1.2137435503)/0.824:0.3680119519,(((Anaeromyces_robustus_UPF0187_domain_containing_protein_ORX80039.1:0.1338105926,((Neocallimastix_californiae_UPF0187_domain_containing_protein_ORY27830.1:0.0814113436,Piromyces_finnis_BCR36DRAFT_579040_ORX60972.1:0.0738820259)/0.997:0.0772485491,Piromyces_sp._E2_PIROE2DRAFT_22663_partial_OUM57393.1:0.0000022556)/1:0.0936120111)/0.238:0.0247932524,Neocallimastix_californiae_UPF0187_domain_containing_protein_partial_ORY63725.1:0.0000026385)/0.129:0.0000025668,Piromyces_finnis_UPF0187_domain_containing_protein_partial_ORX38746.1:0.0231605726)/0.487:0.0201654794)/0.126:0.0000021002,Anaeromyces_robustus_UPF0187_domain_containing_protein_ORX80358.1:0.0400185309)/0.993:0.0316082479,((Anaeromyces_robustus_UPF0187_domain_containing_protein_partial_ORX83301.1:0.0509770792,((Piromyces_sp._E2_PIROE2DRAFT_25056_partial_OUM58178.1:0.0030864897,((>XP_012048986.1_Cryptococcus_neoformans_Cryptococcus_neoformans_XP_012048986.1:0.0000024075,>XP_012049454.1_Cryptococcus_neoformans_Cryptococcus_neoformans_XP_012049454.1:0.0000021121)/1:0.5243342464,Batrachochytrium_salamandrivorans__variant_2_OON03451.1:0.8719147195)/0.879:0.2202949583)/0.995:0.0862814423,Piromyces_sp._E2_PIROE2DRAFT_32550_partial_OUM64420.1:0.2020507947)/0.98:0.0553362736)/0.843:0.0333361083,Piromyces_sp._E2_PIROE2DRAFT_31360_partial_OUM58287.1:0.0996864947)/0.975:0.0240351073)/0.899:0.0242317477,Neocallimastix_californiae_UPF0187_domain_containing_protein_ORY43929.1:0.0460915377)/1:0.0757599698,Neocallimastix_californiae_UPF0187_domain_containing_protein_partial_ORY25775.1:0.0684366824)/0.998:0.0675415984,(Neocallimastix_californiae_UPF0187_domain_containing_protein_partial_ORY26657.1:0.0000026706,>XP_965790.2_Neurospora_crassa_Neurospora_crassa_XP_965790.2:2.2194635626)/0.423:0.0520708049)/0.128:0.0000026064,Anaeromyces_robustus_UPF0187_domain_containing_protein_partial_ORX78351.1:0.1748738594)/0.595:0.2691729020,Rhizopus_microsporus_RMATCC62417_04839_CEG68611.1:2.1754952309)/0.326:0.0903283810,(((Allomyces_macrogynus_ATCC_38327_AMAG_03146_KNE57429.1:0.0000029981,Allomyces_macrogynus_ATCC_38327_AMAG_10418_KNE66172.1:0.0000025579)/1:0.5115737397,Catenaria_anguillulae_PL171_Bestrophin_RFP_TM_chloride_channel_domain_containing_protein_ORZ39118.1:0.6976736043)/0.453:0.1324354271,Catenaria_anguillulae_PL171_Bestrophin_RFP_TM_chloride_channel_domain_containing_protein_ORZ36246.1:0.1147657945)/1:0.2074058683)/0.939:0.0992581418,(((Allomyces_macrogynus_ATCC_38327__variant_KNE56867.1:0.0000027387,Allomyces_macrogynus_ATCC_38327_AMAG_02638_KNE56868.1:0.0000021123)/0.127:0.0000025186,(Allomyces_macrogynus_ATCC_38327__variant_KNE61579.1:0.0000029744,Allomyces_macrogynus_ATCC_38327_AMAG_06393_KNE61580.1:0.0000028047)/0.826:0.0211876382)/1:0.2258575514,Catenaria_anguillulae_PL171_Bestrophin_RFP_TM_chloride_channel_domain_containing_protein_ORZ37002.1:0.1258661075)/0.98:0.1081774715)/1:0.2210923141,(((Batrachochytrium_dendrobatidis_JAM81_BATDEDRAFT_32596_EGF82951.1:0.0000021177,Batrachochytrium_dendrobatidis_JEL423_BDEG_20084_OAJ35851.1:0.0000024901)/0.995:0.0767236712,Batrachochytrium_salamandrivorans_BSLG_05329_OON04611.1:0.1413415353)/0.997:0.1960052699,(Batrachochytrium_dendrobatidis_JAM81_BATDEDRAFT_85673_EGF82950.1:0.0000020516,Batrachochytrium_dendrobatidis_JEL423_BDEG_20083_OAJ35850.1:0.0000028021)/1:0.4008861202)/0.909:0.0911823885)/0.834:0.0893489129,(((((Rhizophagus_irregularis_UPF0187_domain_containing_protein_PKC61587.1:0.0000000000,Rhizophagus_irregularis_DAOM_197198w_RirG_230170_EXX54913.1:0.0000000000):0.0000022288,Rhizophagus_irregularis_DAOM_181602=DAOM_197198_GLOIN_2v1599044_POG72181.1:0.0000026562)/1:0.2433579826,(((Rhizophagus_irregularis_UPF0187_domain_containing_protein_partial_PKC72862.1:0.0000000000,Rhizophagus_irregularis_DAOM_197198w_RirG_093820_EXX69703.1:0.0000000000):0.0000020756,Rhizophagus_irregularis_DAOM_181602=DAOM_197198_GLOIN_2v1426150_partial_POG76130.1:0.0000025903)/0.944:0.0315665489,((Rhizophagus_irregularis_UPF0187_domain_containing_protein_PKC75002.1:0.0000000000,Rhizophagus_irregularis_DAOM_197198w_RirG_242200_EXX53614.1:0.0000000000):0.0000024614,Rhizophagus_irregularis_DAOM_181602=DAOM_197198_GLOIN_2v1458539_POG69679.1:0.0000028018)/1:0.1167737074)/0.922:0.0673958416)/0.999:0.1276730501,((Rhizophagus_irregularis_UPF0187_domain_containing_protein_PKC72980.1:0.0000000000,Rhizophagus_irregularis_DAOM_197198w_RirG_101300_EXX68848.1:0.0000000000):0.0000028168,Rhizophagus_irregularis_DAOM_181602=DAOM_197198_GLOIN_2v1525681_POG79469.1:0.0000020227)/1:0.1582390183)/0.869:0.0815658555,((Rhizoclosmatium_globosum_UPF0187_domain_containing_protein_ORY46529.1:0.0664552708,Rhizoclosmatium_globosum_UPF0187_domain_containing_protein_ORY46922.1:0.0109759782)/1:0.1755539862,Rhizoclosmatium_globosum_UPF0187_domain_containing_protein_ORY46923.1:0.1298880555)/1:0.1613450848)/0.999:0.1469080471)/0.98:0.0855580568,Spizellomyces_punctatus_DAOM_BR117_SPPG_05138_KNC99761.1:0.1804511764)/0.407:0.0241727893,(Spizellomyces_punctatus_DAOM_BR117_SPPG_06910_KNC97920.1:0.0920255621,((((((Smittium_culicis_UPF0187_protein_OMJ14758.1:0.0000020374,Smittium_culicis_UPF0187_protein_OMJ30054.1:0.0228756625)/0.127:0.0000021861,Smittium_culicis_UPF0187_protein_OMJ15492.1:0.0938482610)/0.993:0.1019986515,(((Smittium_mucronatum_UPF0187_protein_OLY81469.1:0.0497567684,Smittium_mucronatum_UPF0187_protein_OLY83530.1:0.0963360947)/1:0.2132063740,(Smittium_mucronatum_UPF0187_protein_OLY84509.1:0.0195753650,Smittium_mucronatum_UPF0187_protein_OLY84512.1:0.0873106987)/1:0.2084024099)/0.127:0.0000027973,((Smittium_mucronatum_UPF0187_protein_OLY84508.1:0.2045759779,>XP_499834.1_Yarrowia_lipolytica_Yarrowia_lipolytica_XP_499834.1:1.9943591041)/0.592:0.0704496433,Rhizoclosmatium_globosum_UPF0187_domain_containing_protein_ORY45620.1:1.1952839177)/0.126:0.0000023630)/0.973:0.1143228471)/0.912:0.0860510684,(Smittium_culicis_UPF0187_protein_OMJ17897.1:0.0000024438,Smittium_culicis_UPF0187_protein_OMJ19916.1:0.0000026860)/1:0.7388689693)/0.708:0.1164132303,(Linderina_pennispora_UPF0187_domain_containing_protein_ORX72227.1:0.6088838187,((Zancudomyces_culisetae_UPF0187_protein_partial_OMH83611.1:0.0000023509,Zancudomyces_culisetae_UPF0187_protein_OMH83700.1:0.0000023412)/1:0.3557703219,Zancudomyces_culisetae_UPF0187_protein_OMH83710.1:0.1806319015)/0.366:0.0658845919)/1:0.3088311063)/0.241:0.0723318623,Conidiobolus_coronatus_NRRL_28638_CONCODRAFT_14006_partial_KXN64741.1:0.6638099926)/0.965:0.3922429340)/0.973:0.0949405623)/0.618:0.0418562206,((Gonapodya_prolifera_JEL478_UPF0187_domain_containing_protein_KXS14162.1:0.4678542735,(Gonapodya_prolifera_JEL478_UPF0187_domain_containing_protein_KXS14566.1:0.2653339692,Gonapodya_prolifera_JEL478_UPF0187_domain_containing_protein_KXS14567.1:0.3242290516)/0.996:0.2354111743)/0.941:0.1301857054,Gonapodya_prolifera_JEL478_UPF0187_domain_containing_protein_KXS22219.1:0.5110823286)/0.994:0.2140959505)/1:0.1196533022,(((((((((((((((((((((Rhizopus_microsporus_ATCC_52813_RHIMIDRAFT_209346_PHZ07450.1:0.5889444596,(Neocallimastix_californiae_CRCB_domain_containing_protein_ORY20401.1:0.2195206443,Piromyces_finnis_BCR36DRAFT_333654_ORX44977.1:0.1650998765)/1:0.3979460432)/0.637:0.1071525413,(Coemansia_reversa_NRRL_1564_COEREDRAFT_27271_partial_PIA18603.1:0.4273994787,((>XP_003320901.2_Puccinia_graminis_Puccinia_graminis_XP_003320901.2:0.5564768838,(>XP_011387903.1_Ustilago_maydis_Ustilago_maydis_XP_011387903.1:0.2672445345,Rhizoclosmatium_globosum_BCR33DRAFT_855230_ORY36492.1:0.6398222114)/0.173:0.0531806580)/0.995:0.3220448255,>XP_012051968.1_Cryptococcus_neoformans_Cryptococcus_neoformans_XP_012051968.1:0.4616339435)/0.922:0.2668852262)/0.228:0.0370281887)/1:0.9861522983,(Mucor_ambiguus_conserved_GAN03511.1:0.0000023449,Mucor_circinelloides_f._circinelloides_1006PhL_HMPREF1544_06769_EPB86407.1:0.0000022532)/0.126:0.0000024453)/0:0.0000027192,Mucor_circinelloides_f._lusitanicus_CBS_277.49_MUCCIDRAFT_155333_OAD06488.1:0.0000026428)/0.996:0.0471264790,Parasitella_parasitica__CEP12762.1:0.0000022723)/1:0.0905563637,((Rhizophagus_irregularis_DAOM_197198w_RirG_147580_EXX63939.1:2.0469389242,Rhizopus_delemar_RA_99_880_RO3G_05586_EIE80881.1:0.0000025028)/0.515:0.0452254119,((((((((Rhizopus_microsporus_BCV71DRAFT_271867_ORE22116.1:0.0000000000,Rhizopus_microsporus_RMATCC62417_06227_CEG70300.1:0.0000000000):0.0000000000,Rhizopus_microsporus_RMATCC62417_06227_CEG70299.1:0.0000000000):0.0000000000,Rhizopus_microsporus_RMCBS344292_04935_CEI90616.1:0.0000000000):0.0000000000,Rhizopus_microsporus_RMATCC62417_06227_CEG70301.1:0.0000000000):0.0000000000,Rhizopus_microsporus_var._microsporus_BCV72DRAFT_311482_ORE05153.1:0.0000000000):0.0000000000,Rhizopus_microsporus_RMATCC62417_06227_CEG70298.1:0.0000000000):0.0000027955,(Rhizopus_microsporus_RMCBS344292_07047_CEI92796.1:0.0000024225,Rhizopus_microsporus_ATCC_52813_RHIMIDRAFT_21134_PHZ11187.1:0.0000024065)/0.125:0.0000021009)/0.126:0.0000021545,(Rhizopus_microsporus_RMATCC62417_06227_CEG70303.1:0.0000027432,Rhizopus_microsporus_RMATCC62417_06227_CEG70302.1:0.0000025622)/0.127:0.0000027560)/0.999:0.0501471042)/1:0.0689432562)/0.126:0.0000027465,Choanephora_cucurbitarum_A0J61_03329_OBZ88614.1:0.0275973287)/1:0.1036776936,Phycomyces_blakesleeanus_NRRL_1555___PHYBLDRAFT_157016_OAD80928.1:0.0315213930)/0.438:0.0296858421,(Syncephalastrum_racemosum_Bestrophin_RFP_TM_chloride_channel_domain_containing_protein_ORY90529.1:0.2079426274,Rhizopus_delemar_RA_99_880_RO3G_01165_EIE76461.1:0.2450357291)/0.824:0.0436537117)/1:0.1122648611,Hesseltinella_vesiculosa_UPF0187_domain_containing_protein_ORX56988.1:0.0461461595)/0.693:0.0242666227,Absidia_glauca__SAM09457.1:0.0000020618)/0.999:0.0472899852,Absidia_repens_Bestrophin_RFP_TM_chloride_channel_domain_containing_protein_ORZ20683.1:0.0000020969)/0.125:0.0000020052,Absidia_glauca__SAL98653.1:0.0228995332)/0.879:0.0233884543,Absidia_repens_Bestrophin_RFP_TM_chloride_channel_domain_containing_protein_ORZ11104.1:0.0000024038)/0.743:0.0901565284,Coemansia_reversa_NRRL_1564_UPF0187_domain_containing_protein_PIA18433.1:0.8257820013)/0.737:0.0964242642,(((((Absidia_glauca__SAL97769.1:0.0370061633,Absidia_repens_Bestrophin_RFP_TM_chloride_channel_domain_containing_protein_ORZ05379.1:0.0124619031)/1:0.1901806095,Hesseltinella_vesiculosa_UPF0187_domain_containing_protein_ORX45108.1:0.0259977556)/0.993:0.0641301267,Syncephalastrum_racemosum_Bestrophin_RFP_TM_chloride_channel_domain_containing_protein_ORY96864.1:0.1044855981)/0.464:0.0315262547,(((((((Choanephora_cucurbitarum_A0J61_09961_OBZ81990.1:0.1662472663,>XP_502322.1_Yarrowia_lipolytica_Yarrowia_lipolytica_XP_502322.1:2.3234902993)/0.126:0.0000023479,(Mucor_ambiguus_UPF0187_domain_containing_protein_GAN04989.1:0.0000027270,Mucor_circinelloides_f._circinelloides_1006PhL_HMPREF1544_00436_EPB92707.1:0.0000022703)/0.127:0.0000020413)/0.129:0.0000022094,Mucor_circinelloides_f._lusitanicus_CBS_277.49_MUCCIDRAFT_145567_partial_OAD01202.1:0.0000028488)/0.194:0.0224328203,Parasitella_parasitica__CEP12168.1:0.0232962514)/1:0.0704610557,((Rhizopus_microsporus_UPF0187_domain_containing_protein_ORE12787.1:0.0000023619,Rhizopus_microsporus_RMCBS344292_02884_CEI88496.1:0.0000023240)/0.988:0.0222278867,((((Rhizopus_microsporus_ATCC_52813_UPF0187_domain_containing_protein_PHZ11262.1:0.0000000000,Rhizopus_microsporus_RMCBS344292_17454_CEJ03471.1:0.0000000000):0.0000000000,Rhizopus_microsporus_var._microsporus_UPF0187_domain_containing_protein_ORE06388.1:0.0000000000):0.0000000000,Rhizopus_microsporus_RMCBS344292_17454_CEJ03470.1:0.0000000000):0.0000023249,Rhizopus_microsporus_RMATCC62417_08996_CEG73660.1:0.0000023466)/0.126:0.0000028322)/1:0.0701936157)/0.528:0.0251124819,Rhizopus_delemar_RA_99_880_RO3G_04342_EIE79637.1:0.0000023847)/0.767:0.1026804247,Phycomyces_blakesleeanus_NRRL_1555___PHYBLDRAFT_80030_OAD72175.1:0.1623762623)/0.739:0.0675884444)/1:0.2253038160,(((Rhizophagus_irregularis_UPF0187_domain_containing_protein_PKC64369.1:0.0000000000,Rhizophagus_irregularis_DAOM_197198w_RirG_230680_EXX54847.1:0.0000000000):0.0000022432,Rhizophagus_irregularis_DAOM_181602=DAOM_197198_GLOIN_2v1670237_POG65032.1:0.0000029535)/0.899:0.0441075676,Rhizophagus_irregularis_DAOM_197198w_RirG_230680_EXX54848.1:0.0607796180)/1:0.3212636087)/0.955:0.1322275997)/0.615:0.0555374586,(>XP_001833599.1_Coprinopsis_cinerea_Coprinopsis_cinerea_XP_001833599.1:0.4137911763,>XP_011392116.1_Ustilago_maydis_Ustilago_maydis_XP_011392116.1:0.5168537023)/0.978:0.3416882868)/0.913:0.0871391057,((Basidiobolus_meristosporus_CBS_931.73_UPF0187_domain_containing_protein_ORX83203.1:0.2571467597,(((((Rhizophagus_irregularis_UPF0187_domain_containing_protein_PKC67931.1:0.0000022442,Rhizophagus_irregularis_DAOM_181602=DAOM_197198_GLOIN_2v1453914_POG74324.1:0.0000023908)/1:0.4576616047,Spizellomyces_punctatus_DAOM_BR117_SPPG_03761_KND00634.1:0.7170487820)/0.694:0.1238475886,Bifiguratus_adelaidae_BZG36_01965_OZJ05269.1:0.5539935139)/0.126:0.0000021846,(((Allomyces_macrogynus_ATCC_38327_AMAG_06020_KNE60645.1:0.0000025241,Allomyces_macrogynus_ATCC_38327_AMAG_09356_KNE64329.1:0.0000025435)/1:0.3550882490,Catenaria_anguillulae_PL171_Bestrophin_UPF0187_partial_ORZ34937.1:0.1226276953)/1:0.3259973697,(((((((Batrachochytrium_dendrobatidis_JAM81_BATDEDRAFT_26264_EGF79072.1:0.0000000000,Batrachochytrium_dendrobatidis_JEL423__variant_1_OAJ42255.1:0.0000000000):0.0000000000,Batrachochytrium_dendrobatidis_JEL423__variant_2_OAJ42256.1:0.0000000000):0.0000000000,Batrachochytrium_dendrobatidis_JEL423__variant_3_OAJ42257.1:0.0000000000):0.0000027584,Batrachochytrium_dendrobatidis_JEL423_BDEG_25728_OAJ42254.1:0.0000024028)/0.129:0.0000027788,(Batrachochytrium_salamandrivorans_BSLG_06231_OON03449.1:0.0000000000,Batrachochytrium_salamandrivorans__variant_1_OON03450.1:0.0000000000):0.0657930493)/1:0.4279809765,(Spizellomyces_punctatus_DAOM_BR117__variant_KND04838.1:0.0000020565,Spizellomyces_punctatus_DAOM_BR117_SPPG_00539_KND04839.1:0.0000026833)/0.747:0.0905326891)/0.949:0.1949690935,Rhizoclosmatium_globosum_BCR33DRAFT_796544_ORY23334.1:0.2815674297)/1:0.3783352532)/0.998:0.2262348728)/0.998:0.1137690897,Basidiobolus_meristosporus_CBS_931.73_UPF0187_domain_containing_protein_ORY02408.1:0.4067109551)/0.538:0.0808202343)/1:0.2245482066,((((Lobosporangium_transversale_Bestrophin_RFP_TM_chloride_channel_domain_containing_protein_ORZ16115.1:0.0576756922,Mortierella_elongata_AG_77_UPF0187_domain_containing_protein_OAQ27954.1:0.0384780752)/0.999:0.0817438050,Mortierella_verticillata_NRRL_6337_MVEG_08594_KFH65113.1:0.0906176401)/0.914:0.0441819576,Mortierella_verticillata_NRRL_6337_MVEG_01600_KFH71300.1:0.0567826361)/0.883:0.0270020801,((Lobosporangium_transversale_Bestrophin_RFP_TM_chloride_channel_domain_containing_protein_ORZ16170.1:0.0000027196,Smittium_culicis_UPF0187_protein_partial_OMJ10051.1:1.0232283002)/0.353:0.0712255855,Mortierella_elongata_AG_77_UPF0187_domain_containing_protein_OAQ32506.1:0.0000029901)/0.344:0.0118108487)/1:0.1849425386)/0.998:0.1819457185)/0.62:0.0615674789,(((>XP_011117394.1_Arthrobotrys_oligospora_Arthrobotrys_oligospora_XP_011117394.1:0.3196393972,>XP_664513.1_Aspergillus_nidulans_Aspergillus_nidulans_XP_664513.1:0.3937847623)/1:0.3667230496,Basidiobolus_meristosporus_CBS_931.73_UPF0187_domain_containing_protein_ORX84856.1:0.0211692691)/0.939:0.1054163263,((Conidiobolus_coronatus_NRRL_28638_UPF0187_domain_containing_protein_KXN66626.1:0.2249856135,(Conidiobolus_coronatus_NRRL_28638_UPF0187_domain_containing_protein_KXN66627.1:0.0000022932,>XP_011389856.1_Ustilago_maydis_Ustilago_maydis_XP_011389856.1:1.5778035134)/0.935:0.0998018074)/1:0.2945326916,>XP_003328647.1_Puccinia_graminis_Puccinia_graminis_XP_003328647.1:0.5292735662)/0.734:0.0993426328)/0.946:0.0715494871)/0.995:0.1053024200,((Lobosporangium_transversale_Bestrophin_UPF0187_ORZ09105.1:0.0215070904,Mortierella_verticillata_NRRL_6337_MVEG_04861_KFH70058.1:0.0468255043)/0.992:0.0469360928,Mortierella_elongata_AG_77_UPF0187_domain_containing_protein_OAQ34457.1:0.0225646538)/1:0.2801552472)/0.967:0.0543095651,(((Conidiobolus_coronatus_NRRL_28638_UPF0187_domain_containing_protein_KXN70763.1:0.1062715233,>XP_012047406.1_Cryptococcus_neoformans_Cryptococcus_neoformans_XP_012047406.1:1.6273152604)/0.914:0.2313778859,(Conidiobolus_coronatus_NRRL_28638_UPF0187_domain_containing_protein_KXN70216.1:0.5370836207,Conidiobolus_coronatus_NRRL_28638_UPF0187_domain_containing_protein_KXN70219.1:0.5364375046)/0.99:0.3294950674)/0.307:0.0271037259,(Conidiobolus_coronatus_NRRL_28638_UPF0187_domain_containing_protein_KXN71957.1:0.1937193346,Conidiobolus_coronatus_NRRL_28638_UPF0187_domain_containing_protein_partial_KXN70760.1:0.9392719003)/0.755:0.1559076610)/0.999:0.1664746047)/0.967:0.0496473022)/0.789:0.0334344346,(((Lobosporangium_transversale_Bestrophin_RFP_TM_chloride_channel_domain_containing_protein_ORZ09415.1:0.0755759466,Mortierella_verticillata_NRRL_6337_MVEG_01545_KFH71244.1:0.0688152656)/0.787:0.0212106637,((Lobosporangium_transversale_Bestrophin_RFP_TM_chloride_channel_domain_containing_protein_ORZ21732.1:0.0231727904,Mortierella_elongata_AG_77_UPF0187_domain_containing_protein_partial_OAQ28039.1:0.0000023267)/0.994:0.0233061339,Mortierella_elongata_AG_77_UPF0187_domain_containing_protein_OAQ33994.1:0.0731896894)/0.127:0.0000024258)/0.966:0.0230142028,Mortierella_verticillata_NRRL_6337_MVEG_10045_KFH64220.1:0.0000023641)/1:0.3151599679)/0.913:0.0692709007,Rhizoclosmatium_globosum_UPF0187_domain_containing_protein_ORY45737.1:0.5423074299)/0.474:0.0347215459,((((((>XP_011120006.1_Arthrobotrys_oligospora_Arthrobotrys_oligospora_XP_011120006.1:0.1218958527,>XP_011123119.1_Arthrobotrys_oligospora_Arthrobotrys_oligospora_XP_011123119.1:0.1852589114)/0.998:0.1785393409,>XP_659855.1_Aspergillus_nidulans_Aspergillus_nidulans_XP_659855.1:0.2024800759)/0.501:0.0475595313,>XP_011119457.1_Arthrobotrys_oligospora_Arthrobotrys_oligospora_XP_011119457.1:0.7732445616)/0.457:0.0372088519,>XP_960767.3_Neurospora_crassa_Neurospora_crassa_XP_960767.3:0.2225068912)/0.996:0.2528582244,(Rhizoclosmatium_globosum_UPF0187_domain_containing_protein_ORY39031.1:0.4842402217,Rhizoclosmatium_globosum_UPF0187_domain_containing_protein_ORY48301.1:0.3978658382)/0.986:0.2256133345)/0.478:0.0758708789,((>XP_001829619.2_Coprinopsis_cinerea_Coprinopsis_cinerea_XP_001829619.2:0.1641671006,>XP_001840322.1_Coprinopsis_cinerea_Coprinopsis_cinerea_XP_001840322.1:0.2773902405)/0.97:0.1058617837,(((>XP_001832513.2_Coprinopsis_cinerea_Coprinopsis_cinerea_XP_001832513.2:0.1627918486,>XP_001834943.1_Coprinopsis_cinerea_Coprinopsis_cinerea_XP_001834943.1:0.0581965980)/0.985:0.3356494687,>XP_002911537.1_Coprinopsis_cinerea_Coprinopsis_cinerea_XP_002911537.1:0.8524228088)/0.474:0.1721207277,(>XP_003324955.2_Puccinia_graminis_Puccinia_graminis_XP_003324955.2:0.3300470480,>XP_003889685.1_Puccinia_graminis_Puccinia_graminis_XP_003889685.1:0.3624520909)/0.567:0.0777886178)/0.943:0.1207737928)/0.866:0.1674110319)/1:0.2097402921)/0.977:0.0495181528,Bifiguratus_adelaidae_BZG36_03682_OZJ03871.1:0.2696833404)/0.127:0.0000023731,((Basidiobolus_meristosporus_CBS_931.73_UPF0187_domain_containing_protein_ORX89888.1:0.0817805647,Basidiobolus_meristosporus_CBS_931.73_UPF0187_domain_containing_protein_partial_ORX90606.1:0.1175838257)/0.99:0.1249474301,Basidiobolus_meristosporus_CBS_931.73_UPF0187_domain_containing_protein_ORY08437.1:0.1261590361)/0.99:0.1813602572)/0.996:0.3422567327,(Gonapodya_prolifera_JEL478_UPF0187_domain_containing_protein_KXS22560.1:0.8337130714,(((((Conidiobolus_coronatus_NRRL_28638_CONCODRAFT_80867_KXN65101.1:0.4192559626,Gonapodya_prolifera_JEL478_M427DRAFT_66133_KXS21437.1:1.7226162454)/0.904:0.3202269510,((((((>XP_660759.1_Aspergillus_nidulans_Aspergillus_nidulans_XP_660759.1:0.5184072832,>XP_011394356.1_Neurospora_crassa_Neurospora_crassa_XP_011394356.1:0.2214504903)/0.964:0.3285562999,>XP_504342.1_Yarrowia_lipolytica_Yarrowia_lipolytica_XP_504342.1:0.6506102173)/0.982:0.3466340999,(Spizellomyces_punctatus_DAOM_BR117_SPPG_06940_KNC97952.1:0.6629979457,Spizellomyces_punctatus_DAOM_BR117_SPPG_05260_KNC99887.1:0.5945093872)/0.589:0.2121570803)/0.851:0.2598018272,(Rhizophagus_irregularis_RhiirA1_528784_PKC75470.1:0.0000000000,Rhizophagus_irregularis_DAOM_197198w_Yvc1p_EXX54802.1:0.0000000000):0.9966442875)/0.158:0.0177678804,(Mortierella_verticillata_NRRL_6337_MVEG_00340_KFH73117.1:0.1089348351,Mortierella_elongata_AG_77_K457DRAFT_15024_OAQ33820.1:0.1204381132)/1:0.7284087476)/0.697:0.1365865119,(>XP_001837443.2_Coprinopsis_cinerea_Coprinopsis_cinerea_XP_001837443.2:0.4449708876,>XP_012046349.1_Cryptococcus_neoformans_Cryptococcus_neoformans_XP_012046349.1:0.1687218874)/1:0.4588457355)/0.731:0.1345797910)/0.993:0.3531978806,>XP_001836287.1_Coprinopsis_cinerea_Coprinopsis_cinerea_XP_001836287.1:0.4956108025)/0.983:0.3180755265,>XP_957034.1_Neurospora_crassa_Neurospora_crassa_XP_957034.1:0.4749696597)/0.92:0.2799609430,>XP_964307.3_Neurospora_crassa_Neurospora_crassa_XP_964307.3:0.0000020554)/1:1.1789740164)/0.236:0.0615260888)/1:0.3534687389,((((((((((((((>XP_001831076.2_Coprinopsis_cinerea_Coprinopsis_cinerea_XP_001831076.2:4.3824429300,>XP_003330831.1_Puccinia_graminis_Puccinia_graminis_XP_003330831.1:0.0530418089)/0.17:0.0233374814,>XP_003334754.2_Puccinia_graminis_Puccinia_graminis_XP_003334754.2:0.0000022085)/1:0.2702481899,>XP_003327419.2_Puccinia_graminis_Puccinia_graminis_XP_003327419.2:0.0479465156)/0.968:0.1377509257,((((((>XP_003323487.2_Puccinia_graminis_Puccinia_graminis_XP_003323487.2:0.0995047927,>XP_003338933.2_Puccinia_graminis_Puccinia_graminis_XP_003338933.2:0.0000028219)/0.418:0.0221707554,(>XP_003338353.2_Puccinia_graminis_Puccinia_graminis_XP_003338353.2:0.0000022791,>XP_003324985.2_Puccinia_graminis_Puccinia_graminis_XP_003324985.2:0.0000020609)/0.129:0.0000020232)/1:0.2780619496,>XP_003337806.2_Puccinia_graminis_Puccinia_graminis_XP_003337806.2:0.2007782400)/0.78:0.0739923266,(((>XP_003323007.2_Puccinia_graminis_Puccinia_graminis_XP_003323007.2:0.0000022405,Rhizoclosmatium_globosum_kinase_like_protein_ORY49504.1:0.7516641234)/0.985:0.0222600844,>XP_003327427.2_Puccinia_graminis_Puccinia_graminis_XP_003327427.2:0.0000024576)/0.975:0.0431071702,>XP_003336319.1_Puccinia_graminis_Puccinia_graminis_XP_003336319.1:0.0000024576)/1:0.1985330761)/0.976:0.0947149068,(((>XP_003324792.2_Puccinia_graminis_Puccinia_graminis_XP_003324792.2:0.0217174580,>XP_003338180.2_Puccinia_graminis_Puccinia_graminis_XP_003338180.2:0.0000021528)/0.996:0.2663281034,>XP_003888636.1_Puccinia_graminis_Puccinia_graminis_XP_003888636.1:0.4081798419)/0.981:0.2112733931,(>XP_003335201.2_Puccinia_graminis_Puccinia_graminis_XP_003335201.2:0.0000026167,(>XP_003324272.2_Puccinia_graminis_Puccinia_graminis_XP_003324272.2:0.0741629420,>XP_003889061.1_Puccinia_graminis_Puccinia_graminis_XP_003889061.1:0.0645840493)/0.963:0.0738405291)/1:0.4534636102)/0.999:0.1870703114)/0.126:0.0000020092,>XP_003327196.2_Puccinia_graminis_Puccinia_graminis_XP_003327196.2:0.1812621873)/0.997:0.1155841420)/0.815:0.1115646867,(>XP_003320095.2_Puccinia_graminis_Puccinia_graminis_XP_003320095.2:0.1139923327,>XP_003322024.1_Puccinia_graminis_Puccinia_graminis_XP_003322024.1:0.0283553698)/1:0.4837443281)/0.126:0.0000029225,>XP_003307493.2_Puccinia_graminis_Puccinia_graminis_XP_003307493.2:0.2545872713)/0.985:0.3810635847,(((Smittium_mucronatum_UPF0187_protein_YneE_OLY84367.1:1.6060712317,>XP_003336624.2_Puccinia_graminis_Puccinia_graminis_XP_003336624.2:0.0000021739)/0.693:0.1895248691,(((>XP_003323737.1_Puccinia_graminis_Puccinia_graminis_XP_003323737.1:0.0000020579,>XP_003334255.1_Puccinia_graminis_Puccinia_graminis_XP_003334255.1:0.0000022995)/0.988:0.0225230639,(>XP_003329553.1_Puccinia_graminis_Puccinia_graminis_XP_003329553.1:0.0000020722,>XP_003336810.2_Puccinia_graminis_Puccinia_graminis_XP_003336810.2:0.0000022537)/0.126:0.0000023709)/1:0.4235711681,>XP_003328734.2_Puccinia_graminis_Puccinia_graminis_XP_003328734.2:0.1971488336)/0.889:0.1327340023)/1:0.6665677531,>XP_003331550.2_Puccinia_graminis_Puccinia_graminis_XP_003331550.2:0.0000021126)/1:0.7071855178)/0.991:0.4313907381,(((((((((((Rhizophagus_irregularis_DAOM_197198w_RirG_110990_EXX67808.1:1.5135031677,(((Batrachochytrium_dendrobatidis_JAM81_BATDEDRAFT_27630_EGF77318.1:0.0000000000,Batrachochytrium_dendrobatidis_JEL423_BDEG_21817_OAJ37841.1:0.0000000000):0.0000020329,Batrachochytrium_dendrobatidis_JAM81_BATDEDRAFT_12973_EGF78748.1:0.0000029607)/0.126:0.0000022736,Batrachochytrium_dendrobatidis_JEL423__variant_OAJ37842.1:0.0000026048)/0.88:0.4055867757)/0.276:0.1301313893,>XP_011120521.1_Arthrobotrys_oligospora_Arthrobotrys_oligospora_XP_011120521.1:0.3510848122)/1:1.0114741522,(Rhizophagus_irregularis_DAOM_181602=DAOM_197198_kinase_like_domain_containing_protein_POG82155.1:0.0000020468,Rhizophagus_irregularis_DAOM_197198w_RirG_003730_EXX79630.1:0.0000028860)/0.128:0.0000027966)/0.827:0.0434157720,((Rhizophagus_irregularis_kinase_like_protein_PKC70934.1:0.0000000000,Rhizophagus_irregularis_DAOM_197198w_RirG_047560_EXX74814.1:0.0000000000):0.0000021899,Rhizophagus_irregularis_DAOM_181602=DAOM_197198_kinase_like_domain_containing_protein_POG82148.1:0.0000020390)/1:0.0754076783)/0.514:0.0195003087,((Rhizophagus_irregularis_kinase_like_protein_PKC59050.1:0.0000000000,Rhizophagus_irregularis_DAOM_197198w_RirG_162450_EXX62364.1:0.0000000000):0.0000021501,Rhizophagus_irregularis_DAOM_181602=DAOM_197198_kinase_like_domain_containing_protein_POG62471.1:0.0000026790)/1:0.0698077402)/0.127:0.0000026777,(Rhizophagus_irregularis_kinase_like_protein_PKC73894.1:0.0000022794,(Rhizophagus_irregularis_DAOM_181602=DAOM_197198_kinase_like_domain_containing_protein_POG82150.1:0.0000025888,Rhizophagus_irregularis_DAOM_197198w_RirG_047590_EXX74817.1:0.0000023573)/0.994:0.0260907760)/1:0.0706823144)/0.988:0.0455236240,((((((Rhizophagus_irregularis_kinase_like_protein_PKC57983.1:0.0000027235,Rhizophagus_irregularis_DAOM_197198w_RirG_215640_EXX56502.1:0.0000020173)/0.126:0.0000020222,Rhizophagus_irregularis_DAOM_181602=DAOM_197198_kinase_like_domain_containing_protein_partial_POG83021.1:0.0000024929)/0.129:0.0000028012,Rhizophagus_irregularis_DAOM_181602=DAOM_197198_kinase_like_domain_containing_protein_partial_POG67847.1:0.0000022979)/0.132:0.1167182290,((Rhizophagus_irregularis_kinase_like_protein_PKC66541.1:0.0000000000,Rhizophagus_irregularis_DAOM_197198w_RirG_114760_EXX67398.1:0.0000000000):0.0000025895,Rhizophagus_irregularis_DAOM_181602=DAOM_197198_kinase_like_domain_containing_protein_POG76196.1:0.0000025670)/1:0.0999290180)/0.97:0.0619721700,((Rhizophagus_irregularis_kinase_like_protein_PKC73893.1:0.0000000000,Rhizophagus_irregularis_DAOM_197198w_RirG_047600_EXX74818.1:0.0000000000):0.0000025984,Rhizophagus_irregularis_DAOM_181602=DAOM_197198_kinase_like_domain_containing_protein_POG82151.1:0.0000022016)/0.127:0.0000022882)/0.815:0.0403534892,((Rhizophagus_irregularis_kinase_like_protein_PKC61296.1:0.0000021524,Rhizophagus_irregularis_kinase_like_protein_PKC62673.1:0.0000020814)/0.125:0.0000025631,(Rhizophagus_irregularis_kinase_like_protein_PKC73891.1:0.0000021804,Rhizophagus_irregularis_DAOM_181602=DAOM_197198_kinase_like_domain_containing_protein_POG82154.1:0.0000020531)/1:0.0255646072)/1:0.0776362474)/0.147:0.0028850086)/0.935:0.0257796666,(((Rhizophagus_irregularis_kinase_like_protein_PKC62185.1:0.0000000000,Rhizophagus_irregularis_DAOM_181602=DAOM_197198_kinase_like_domain_containing_protein_POG79076.1:0.0000000000):0.0000021220,((Rhizophagus_irregularis_DAOM_181602=DAOM_197198_kinase_like_domain_containing_protein_POG61140.1:0.0000028303,Rhizophagus_irregularis_DAOM_197198w_RirG_168740_EXX61697.1:0.0000020531)/0.125:0.0000025128,((Rhizophagus_irregularis_DAOM_181602=DAOM_197198_kinase_like_domain_containing_protein_partial_POG76750.1:0.0000029536,Rhizophagus_irregularis_DAOM_197198w_RirG_025810_EXX77220.1:0.0000028784)/1:0.0512504722,(Rhizophagus_irregularis_kinase_like_protein_PKC67373.1:0.0000025927,Rhizophagus_irregularis_DAOM_181602=DAOM_197198_kinase_like_domain_containing_protein_POG71894.1:0.0000024091)/0.125:0.0000020762)/0.989:0.0240345593)/0.949:0.0262069039)/0.993:0.0241335419,Rhizophagus_irregularis_DAOM_197198w_RirG_001870_EXX79826.1:0.0000026175)/1:0.1046841659)/0.996:0.0943089511,((Rhizophagus_irregularis_DAOM_181602=DAOM_197198_kinase_like_domain_containing_protein_POG74924.1:0.0000027295,Rhizophagus_irregularis_DAOM_197198w_RirG_198260_EXX58413.1:0.0000024347)/1:0.0978030962,(((((Rhizophagus_irregularis_kinase_like_protein_PKC63886.1:0.0000000000,Rhizophagus_irregularis_DAOM_197198w_RirG_047380_EXX74831.1:0.0000000000):0.0000022466,Rhizophagus_irregularis_DAOM_181602=DAOM_197198_kinase_like_domain_containing_protein_POG77453.1:0.0000024304)/1:0.1809778714,(Rhizophagus_irregularis_kinase_like_protein_PKC67215.1:0.0000025583,Rhizophagus_irregularis_DAOM_197198w_RirG_047430_EXX74836.1:0.0000027822)/0.989:0.0983700668)/0.999:0.1274355640,Rhizophagus_irregularis_DAOM_181602=DAOM_197198_kinase_like_domain_containing_protein_POG77459.1:0.0000024610)/0.125:0.0000021518,(Rhizophagus_irregularis_kinase_like_protein_PKC67214.1:0.0000000000,Rhizophagus_irregularis_DAOM_197198w_RirG_047440_EXX74837.1:0.0000000000):0.0000025900)/1:0.1506659513)/0.126:0.0000022880)/0.567:0.1747064618,Rhizoclosmatium_globosum_kinase_like_protein_ORY45525.1:0.9702760823)/0.805:0.2936465949,((>XP_011120169.1_Arthrobotrys_oligospora_Arthrobotrys_oligospora_XP_011120169.1:0.1946106660,>XP_962102.1_Neurospora_crassa_Neurospora_crassa_XP_962102.1:0.2073657760)/1:0.4661928273,>XP_961224.3_Neurospora_crassa_Neurospora_crassa_XP_961224.3:0.1189756668)/0.998:0.4946402317)/0.595:0.1792793035)/0.975:0.5632477222,Gonapodya_prolifera_JEL478_UPF0187_domain_containing_protein_partial_KXS14568.1:1.4596001240)/0.506:0.2173420167,((((((((((((Rhizophagus_irregularis_RhiirA1_533288_PKC69662.1:1.0867261243,Rhizophagus_irregularis_DAOM_181602=DAOM_197198_GLOIN_2v1473746_POG77580.1:1.2993895051)/1:2.0325816984,((Rhizophagus_irregularis_RhiirA1_456728_PKC68843.1:0.0000020991,Rhizophagus_irregularis_DAOM_197198w_RirG_191230_EXX59171.1:0.0000027575)/0.129:0.0000029475,Rhizophagus_irregularis_DAOM_181602=DAOM_197198_GLOIN_2v1719548_partial_POG59779.1:0.0000020294)/0.127:0.0000020407)/0.782:0.1033625299,(Rhizophagus_irregularis_RhiirA1_450699_PKC73853.1:0.0000026107,Rhizophagus_irregularis_DAOM_181602=DAOM_197198_GLOIN_2v1766079_POG79030.1:0.0000025785)/1:0.2450372259)/0.127:0.0000029317,(((((Rhizophagus_irregularis_RhiirA1_540932_PKC58697.1:0.1107635807,Rhizophagus_irregularis_DAOM_197198w_RirG_181660_EXX60246.1:0.0321362971)/0.564:0.0231228950,Rhizophagus_irregularis_DAOM_181602=DAOM_197198_GLOIN_2v936047_POG75847.1:0.0309389750)/0.996:0.0484945519,Rhizophagus_irregularis_DAOM_197198w_RirG_107880_EXX68129.1:0.0273970524)/0.883:0.0311218496,(Rhizophagus_irregularis_RhiirA1_438290_PKC72387.1:0.0000029444,Rhizophagus_irregularis_DAOM_197198w_RirG_020160_EXX77835.1:0.0000023154)/1:0.3137928342)/0.994:0.0818150253,Rhizophagus_irregularis_DAOM_181602=DAOM_197198_GLOIN_2v796793_POG77513.1:0.1268243300)/0.93:0.0290472393)/0.944:0.0643417474,(Rhizophagus_irregularis_DAOM_181602=DAOM_197198_GLOIN_2v378439_POG66073.1:0.0000025420,Rhizophagus_irregularis_DAOM_197198w_RirG_046070_EXX74977.1:0.0000029146)/0.989:0.0892233785)/1:0.1473353344,Rhizophagus_irregularis_DAOM_181602=DAOM_197198_GLOIN_2v1875127_POG72585.1:0.3940370796)/0.445:0.0216265041,((Rhizophagus_irregularis_RhiirA1_539023_PKC61649.1:0.2148189107,((((Rhizophagus_irregularis_RhiirA1_512427_PKC66320.1:0.0000000000,Rhizophagus_irregularis_DAOM_197198w_RirG_148960_EXX63803.1:0.0000000000):0.0000023828,Rhizophagus_irregularis_DAOM_181602=DAOM_197198_GLOIN_2v1834903_POG81790.1:0.0000022213)/1:0.2536461634,(Rhizophagus_irregularis_RhiirA1_533856_PKC68902.1:0.0000020877,Rhizophagus_irregularis_DAOM_197198w_RirG_236870_EXX54193.1:0.0000027361)/0.126:0.0000028841)/0.801:0.0308874162,(Rhizophagus_irregularis_DAOM_181602=DAOM_197198_GLOIN_2v1784920_POG62727.1:0.0000025578,Rhizophagus_irregularis_DAOM_197198w_RirG_113020_EXX67592.1:0.0000022150)/0.127:0.0000025988)/0.999:0.0998476573)/0.684:0.0331430657,(Rhizophagus_irregularis_RhiirA1_461319_PKC65229.1:0.0000022392,Rhizophagus_irregularis_DAOM_181602=DAOM_197198_GLOIN_2v1778090_POG68584.1:0.0000025595)/0.646:0.0395167655)/0.778:0.0454253536)/1:0.3511134984,Rhizophagus_irregularis_DAOM_197198w_RirG_260630_EXX51589.1:0.7567129166)/0.774:0.1138812163,(Rhizophagus_irregularis_RhiirA1_473965_PKC56460.1:0.4382383903,Rhizophagus_irregularis_DAOM_197198w_RirG_032750_EXX76490.1:0.7100695970)/0.543:0.0813780748)/0.125:0.0000024123,((Bifiguratus_adelaidae_BZG36_00538_OZJ06581.1:1.1045588160,((Rhizophagus_irregularis_RhiirA1_537075_PKC64392.1:0.0000000000,Rhizophagus_irregularis_DAOM_197198w_RirG_090460_EXX70097.1:0.0000000000):0.0000025027,Rhizophagus_irregularis_DAOM_181602=DAOM_197198_GLOIN_2v1885740_POG58592.1:0.0000028808)/0.999:0.6390759039)/0.923:0.3180234357,(((Rhizophagus_irregularis_RhiirA1_473272_PKC56934.1:0.4798471691,(Rhizophagus_irregularis_DAOM_181602=DAOM_197198_GLOIN_2v1511867_POG80966.1:0.0000026322,Rhizophagus_irregularis_DAOM_197198w_RirG_201600_EXX58030.1:0.0000026025)/0.975:0.3240553723)/0.999:0.4073883995,(Rhizophagus_irregularis_RhiirA1_423710_PKC62531.1:0.0000028678,Rhizophagus_irregularis_DAOM_181602=DAOM_197198_GLOIN_2v4439_POG83220.1:0.0000028045)/1:0.5352043662)/0.987:0.3820754753,((Rhizophagus_irregularis_DAOM_197198w_RirG_034090_EXX76343.1:0.5618953617,Rhizophagus_irregularis_RhiirA1_449159_PKC75096.1:0.1594458332)/0.774:0.1620576999,(Rhizophagus_irregularis_RhiirA1_541575_PKC57500.1:0.0869275490,((Rhizophagus_irregularis_DAOM_197198w_RirG_227460_EXX55202.1:0.0821453967,Rhizophagus_irregularis_RhiirA1_458571_PKC67335.1:0.2840797352)/0.919:0.0573996157,Rhizophagus_irregularis_DAOM_197198w_RirG_181330_EXX60280.1:0.0988882061)/0.737:0.0221410199)/0.7:0.0415593565)/1:0.3528030401)/0.981:0.1762702080)/0.883:0.1330268269)/0.832:0.1127169128,(((Lobosporangium_transversale_BCR41DRAFT_422778_ORZ13886.1:0.3375097101,((Lobosporangium_transversale_BCR41DRAFT_355109_partial_ORZ13887.1:0.1289548956,((Rhizophagus_irregularis_RhiirA1_426985_PKC59382.1:0.0000000000,Rhizophagus_irregularis_DAOM_181602=DAOM_197198_GLOIN_2v1488244_POG58926.1:0.0000000000):0.6329321126,Mortierella_elongata_AG_77_K457DRAFT_20118_OAQ28563.1:0.4941540820)/1:0.6948871316)/0.126:0.0000028157,Mortierella_verticillata_NRRL_6337_MVEG_09236_KFH64503.1:0.2554354800)/0.869:0.0928625809)/0.811:0.0994712705,(Mortierella_elongata_AG_77_K457DRAFT_13874_OAQ34655.1:0.1690961805,Mortierella_elongata_AG_77_K457DRAFT_718359_OAQ34882.1:0.0873813259)/0.961:0.1230174710)/1:0.2752643831,(Phycomyces_blakesleeanus_NRRL_1555___PHYBLDRAFT_145551_OAD73144.1:0.5511107836,((Mucor_ambiguus_MAM1_0043d03039_GAN03584.1:0.1635607359,Parasitella_parasitica__CEP15173.1:0.4304291296)/0.945:0.1356219622,Mucor_circinelloides_f._circinelloides_1006PhL_HMPREF1544_01779_EPB91456.1:0.3610455056)/0.972:0.2758403672)/1:0.4793860993)/0.395:0.0568417179)/0.974:0.3747146114,((((((Rhizoclosmatium_globosum_BCR33DRAFT_772102_ORY30698.1:0.3325645046,Rhizoclosmatium_globosum_ankyrin_ORY30702.1:0.6599208718)/0.307:0.0510543035,Rhizoclosmatium_globosum_ankyrin_ORY43269.1:0.3995795917)/0.993:0.2019667191,Rhizoclosmatium_globosum_ankyrin_ORY49045.1:0.4926243758)/0.126:0.0000025075,Rhizoclosmatium_globosum_BCR33DRAFT_155638_ORY45930.1:1.0220659008)/0.5:0.0833443814,(Rhizoclosmatium_globosum_BCR33DRAFT_851890_ORY41852.1:0.4310231909,Rhizoclosmatium_globosum_ankyrin_ORY48967.1:0.3702593122)/1:0.8342261830)/0.621:0.2047828898,Rhizoclosmatium_globosum_BCR33DRAFT_732928_ORY53163.1:0.4921222598)/0.952:0.3551012163)/0.972:0.4036201082)/0.526:0.1154160947,(((((((((>XP_011120778.1_Arthrobotrys_oligospora_Arthrobotrys_oligospora_XP_011120778.1:0.2645641424,>XP_659554.1_Aspergillus_nidulans_Aspergillus_nidulans_XP_659554.1:0.2714343043)/0.405:0.1098062563,(>XP_501358.1_Yarrowia_lipolytica_Yarrowia_lipolytica_XP_501358.1:0.3980266708,(>XP_718519.2_Candida_albicans_Candida_albicans_XP_718519.2:0.5366621571,>XP_504214.1_Yarrowia_lipolytica_Yarrowia_lipolytica_XP_504214.1:0.2212197263)/0.973:0.2083916919)/0.996:0.1828372399)/1:0.2695654155,>XP_960045.1_Neurospora_crassa_Neurospora_crassa_XP_960045.1:0.2202175438)/0.679:0.0734640484,>XP_961648.2_Neurospora_crassa_Neurospora_crassa_XP_961648.2:0.0695914946)/0.991:0.5273886150,Basidiobolus_meristosporus_CBS_931.73_K493DRAFT_357708_ORX89761.1:1.5383584437)/0.953:0.4681731647,((>XP_003332696.1_Puccinia_graminis_Puccinia_graminis_XP_003332696.1:1.2154093609,>XP_011388077.1_Ustilago_maydis_Ustilago_maydis_XP_011388077.1:0.5715711159)/0.514:0.1837531668,>XP_012046169.1_Cryptococcus_neoformans_Cryptococcus_neoformans_XP_012046169.1:0.1094546171)/0.982:0.3446623296)/0.741:0.1965661963,(>NP_588131.1_Schizosaccharomyces_pombe_Schizosaccharomyces_pombe_NP_588131.1:1.1805096871,(>XP_011127014.1_Arthrobotrys_oligospora_Arthrobotrys_oligospora_XP_011127014.1:0.3795886179,>XP_682415.1_Aspergillus_nidulans_Aspergillus_nidulans_XP_682415.1:0.2913192866)/0.985:0.5105840517)/0.967:0.5315185179)/0.538:0.0902341947,(((((((Lichtheimia_ramosa_LRAMOSA01427_CDS07478.1:0.0000021085,Lichtheimia_corymbifera_JMRC_FSU_9682_integral_membrane_protein_CDH53944.1:0.0000024674)/0.129:0.0000027206,Rhizoclosmatium_globosum_ankyrin_ORY45921.1:9.9999980050)/0.205:0.4699790886,Phycomyces_blakesleeanus_NRRL_1555___PHYBLDRAFT_168855_OAD73506.1:0.1877596629)/0.2:0.0168888348,Phycomyces_blakesleeanus_NRRL_1555___PHYBLDRAFT_189426_OAD66096.1:0.5620562314)/0.535:0.1202123698,((((Choanephora_cucurbitarum_A0J61_01560_OBZ90395.1:0.3437634474,((Mucor_ambiguus_conserved_GAN03053.1:0.0000021755,(Mucor_circinelloides_f._circinelloides_1006PhL_HMPREF1544_11895_EPB81406.1:0.0195712031,Parasitella_parasitica__CEP08369.1:0.1758418363)/0.955:0.0509612334)/0.964:0.0471309922,Mucor_circinelloides_f._lusitanicus_CBS_277.49_MUCCIDRAFT_163444_OAD03914.1:0.0000024365)/1:0.2795602034)/1:0.1646691811,(Rhizopus_microsporus_ATCC_52813_RHIMIDRAFT_272224_PHZ15363.1:0.0000024350,Rhizopus_microsporus_var._microsporus_BCV72DRAFT_264939_ORE02866.1:0.0000026724)/0.127:0.0000022359)/0.128:0.0000023055,Rhizopus_microsporus_RMCBS344292_05087_CEI90775.1:0.0000021919)/0.153:0.0227917185,(((((Rhizopus_microsporus_RMATCC62417_12677_CEG78010.1:0.0000000000,Rhizopus_microsporus_RMATCC62417_06522_CEG70663.1:0.0000000000):0.0000000000,Rhizopus_microsporus_RMATCC62417_12677_CEG78012.1:0.0000000000):0.0000000000,Rhizopus_microsporus_RMCBS344292_01580_CEI87160.1:0.0000000000):0.0000000000,Rhizopus_microsporus_RMATCC62417_12677_CEG78011.1:0.0000000000):0.0000029328,Rhizopus_microsporus_RMATCC62417_12677_CEG78013.1:0.0000021623)/0.127:0.0000021642)/1:0.3497953051)/0.789:0.2038987303,(Lichtheimia_corymbifera_JMRC_FSU_9682_predicted_protein_CDH56964.1:0.9333690289,(Mucor_ambiguus_MAM1_0116c05724_GAN06244.1:0.1794890709,Mucor_circinelloides_f._lusitanicus_CBS_277.49_MUCCIDRAFT_115875_OAC97802.1:0.0196520233)/0.999:0.6415853191)/0.875:0.3122414011)/0.973:0.2476709066,((((Lobosporangium_transversale_BCR41DRAFT_356169_ORZ12489.1:0.2296229065,Mortierella_elongata_AG_77_K457DRAFT_661610_OAQ27101.1:0.1551790286)/0.981:0.1357875222,Mortierella_verticillata_NRRL_6337_MVEG_11462_KFH62251.1:0.1075823034)/0.632:0.1122133669,Mortierella_elongata_AG_77_K457DRAFT_366429_OAQ31589.1:0.1974735066)/0.646:0.1476144956,Mortierella_verticillata_NRRL_6337_MVEG_03240_KFH70390.1:0.1663294075)/1:0.5694193378)/0.908:0.2787770814)/0.829:0.1797439768,((((>XP_011123779.1_Arthrobotrys_oligospora_Arthrobotrys_oligospora_XP_011123779.1:0.2834883288,>XP_680712.1_Aspergillus_nidulans_Aspergillus_nidulans_XP_680712.1:0.1322307887)/1:0.8490235412,(>XP_964342.2_Neurospora_crassa_Neurospora_crassa_XP_964342.2:0.9138966050,>NP_588275.1_Schizosaccharomyces_pombe_Schizosaccharomyces_pombe_NP_588275.1:0.8363152145)/0.827:0.3529228535)/0.935:0.4501918313,((Rhizophagus_irregularis_RhiirA1_453787_PKC71221.1:1.9709968272,(>XP_001830740.2_Coprinopsis_cinerea_Coprinopsis_cinerea_XP_001830740.2:0.7424658214,(>XP_012051706.1_Cryptococcus_neoformans_Cryptococcus_neoformans_XP_012051706.1:0.0000025564,>XP_012051707.1_Cryptococcus_neoformans_Cryptococcus_neoformans_XP_012051707.1:0.0000024172)/0.995:0.3444333499)/0.519:0.1093664488)/0.628:0.1384248321,((Lobosporangium_transversale_BCR41DRAFT_400918_ORZ04671.1:0.0026622084,(Mortierella_elongata_AG_77_K457DRAFT_126918_OAQ28092.1:0.1811614011,Mortierella_verticillata_NRRL_6337_MVEG_07936_KFH65833.1:0.0915182732)/1:0.4731542616)/0.946:0.5848145651,>XP_503675.1_Yarrowia_lipolytica_Yarrowia_lipolytica_XP_503675.1:0.6757517088)/0.177:0.0627659098)/0.761:0.1341884741)/0.972:0.1976670670,>XP_011388364.1_Ustilago_maydis_Ustilago_maydis_XP_011388364.1:0.3609263806)/0.987:0.3527357928)/1:0.6522319445)/0.647:0.0949237547,Piromyces_sp._E2_PIROE2DRAFT_1454_OUM70322.1:0.5881443888)/0.125:0.0000022130,Linderina_pennispora_WD40_repeat_like_protein_partial_ORX71192.1:0.8714294774)/0.768:0.1223590187,>XP_681361.1_Aspergillus_nidulans_Aspergillus_nidulans_XP_681361.1:0.4935842812)/0.774:0.1221729139)/0.986:0.2034679097,(((((((((((>XP_500293.1_Yarrowia_lipolytica_Yarrowia_lipolytica_XP_500293.1:1.1106580330,Allomyces_macrogynus_ATCC_38327_AMAG_04766_KNE57926.1:0.9845958837)/0.956:0.6928634549,>XP_011120554.1_Arthrobotrys_oligospora_Arthrobotrys_oligospora_XP_011120554.1:0.9261197704)/0.522:0.2075291342,Spizellomyces_punctatus_DAOM_BR117_SPPG_08503_KNC96114.1:0.6516255996)/0.996:0.5231647727,(((((((((((((((((((>XP_001837243.2_Coprinopsis_cinerea_Coprinopsis_cinerea_XP_001837243.2:1.6210922959,>XP_001841141.2_Coprinopsis_cinerea_Coprinopsis_cinerea_XP_001841141.2:0.3359273923)/0.47:0.1291905579,(Mortierella_elongata_AG_77_WD40_repeat_like_protein_OAQ24744.1:0.3400828694,Mortierella_elongata_AG_77_WD40_repeat_like_protein_OAQ35824.1:0.4520164986)/0.957:0.1461024038)/0.331:0.0285669952,(((Mortierella_elongata_AG_77_WD40_repeat_like_protein_partial_OAQ22521.1:0.0949587288,(Mortierella_elongata_AG_77_WD40_repeat_like_protein_partial_OAQ35911.1:0.0951454371,>NP_593812.1_Schizosaccharomyces_pombe_Schizosaccharomyces_pombe_NP_593812.1:2.0498802665)/0.126:0.0000021953)/0.982:0.0447336154,(((Mortierella_elongata_AG_77_WD40_repeat_like_protein_OAQ35944.1:0.0650020177,(Mortierella_elongata_AG_77_WD40_repeat_like_protein_partial_OAQ35923.1:0.1076083813,(Mortierella_elongata_AG_77_WD40_repeat_like_protein_partial_OAQ35935.1:0.1181357796,Mortierella_elongata_AG_77_HET_E_protein_partial_OAQ34217.1:0.1704749883)/1:0.1193065742)/0.126:0.0000022361)/0.627:0.0192898095,Mortierella_elongata_AG_77_WD40_repeat_like_protein_partial_OAQ23366.1:0.2105462116)/0.962:0.0257018205,Mortierella_elongata_AG_77_WD40_repeat_like_protein_partial_OAQ35959.1:0.1288807003)/0.126:0.0000028468)/0.859:0.0519059291,Mortierella_elongata_AG_77_WD40_repeat_like_protein_partial_OAQ35969.1:0.1634991146)/0.992:0.1228600431)/0.452:0.0275706043,Syncephalastrum_racemosum_BCR43DRAFT_457884_ORY96307.1:1.0180349985)/0.891:0.0928032063,((((Mortierella_elongata_AG_77_HET_E_protein_partial_OAQ31843.1:0.0000026220,>XP_001834470.2_Coprinopsis_cinerea_Coprinopsis_cinerea_XP_001834470.2:1.7830940446)/0.979:0.4588972675,Mortierella_elongata_AG_77_WD40_repeat_like_protein_partial_OAQ28221.1:0.4989387157)/0.665:0.0706310105,(Mortierella_elongata_AG_77_WD40_repeat_like_protein_partial_OAQ23361.1:0.1283863251,Mortierella_elongata_AG_77_WD40_repeat_like_protein_OAQ28203.1:0.2130740072)/1:0.1364010991)/0.715:0.0476838397,Mortierella_elongata_AG_77_WD40_repeat_like_protein_OAQ26180.1:0.2418490905)/0.877:0.0599293922)/1:0.1441397842,((((((((((Lichtheimia_ramosa_LRAMOSA09138_CDS06610.1:1.6917079029,Mortierella_elongata_AG_77_WD40_repeat_like_protein_OAQ33189.1:0.0000020562)/0.795:0.0401244742,(((Mortierella_elongata_AG_77_WD40_repeat_like_protein_OAQ24233.1:0.1971365335,>XP_011126581.1_Arthrobotrys_oligospora_Arthrobotrys_oligospora_XP_011126581.1:1.1280920555)/0.126:0.0000024129,Mortierella_elongata_AG_77_WD40_repeat_like_protein_OAQ24646.1:0.0852262741)/0.32:0.0237223001,Mortierella_elongata_AG_77_WD40_repeat_like_protein_partial_OAQ24627.1:0.1684331876)/0.152:0.0043468957)/0.954:0.0244674413,Mortierella_elongata_AG_77_WD40_repeat_like_protein_OAQ23322.1:0.1508513861)/0.77:0.0219304715,Mortierella_elongata_AG_77_WD40_repeat_like_protein_OAQ23433.1:0.1155256183)/0.883:0.0376685524,(Mortierella_elongata_AG_77_WD40_repeat_like_protein_OAQ22741.1:0.1372095047,(Mortierella_elongata_AG_77_WD40_repeat_like_protein_OAQ26215.1:0.2497724465,(Mortierella_elongata_AG_77_WD40_repeat_like_protein_OAQ24665.1:0.0000023651,Mortierella_elongata_AG_77_HET_E_protein_partial_OAQ24657.1:0.1856161255)/0.974:0.0396666019)/0.479:0.0206955229)/0.839:0.0243592389)/0.548:0.0226648900,Mortierella_elongata_AG_77_WD40_repeat_like_protein_OAQ24245.1:0.0269304397)/0.905:0.2058991726,Piromyces_sp._E2_PIROE2DRAFT_62695_OUM61141.1:1.2483507388)/0.291:0.0707389750,Mortierella_elongata_AG_77_WD40_repeat_like_protein_OAQ24954.1:0.4322024633)/0.917:0.1329556894,>XP_011122573.1_Arthrobotrys_oligospora_Arthrobotrys_oligospora_XP_011122573.1:0.9722393465)/0.222:0.0230270600,(((Mortierella_elongata_AG_77_HET_E_protein_partial_OAQ28113.1:0.1222609362,Mortierella_elongata_AG_77_WD40_repeat_like_protein_partial_OAQ35048.1:0.0692734294)/0.956:0.0541746719,Mortierella_elongata_AG_77_WD40_repeat_like_protein_OAQ28571.1:0.1806596064)/0.91:0.0777126143,(Mortierella_elongata_AG_77_WD40_repeat_like_protein_OAQ25337.1:0.0893830028,Mortierella_elongata_AG_77_WD40_repeat_like_protein_OAQ25338.1:0.1648447394)/1:0.3948958656)/0.999:0.1085064586)/0.995:0.1586190936)/0.937:0.0380292220,Mortierella_elongata_AG_77_WD40_repeat_like_protein_partial_OAQ23374.1:0.4153030300)/0.244:0.0200506981,(((Mortierella_elongata_AG_77_WD40_repeat_like_protein_OAQ26882.1:0.1460126513,Mortierella_elongata_AG_77_WD40_repeat_like_protein_OAQ32700.1:0.2375908632)/0.876:0.0744379320,((Mortierella_elongata_AG_77_WD40_repeat_like_protein_OAQ32611.1:0.2398806906,Mortierella_elongata_AG_77_WD40_repeat_like_protein_OAQ32666.1:0.1363218907)/0.994:0.0780191222,Mortierella_elongata_AG_77_WD40_repeat_like_protein_OAQ32671.1:0.0727079957)/0.571:0.0367962513)/0.687:0.1694433428,Mortierella_elongata_AG_77_WD40_repeat_like_protein_partial_OAQ32708.1:0.1228224159)/1:0.2795709807)/0.967:0.1191218111,(Mortierella_verticillata_NRRL_6337_MVEG_06976_KFH66451.1:0.2874857971,Batrachochytrium_dendrobatidis_JEL423_BDEG_22233_OAJ38286.1:1.1226363679)/0.659:0.0961567547)/0.964:0.0519916525,Coemansia_reversa_NRRL_1564_COEREDRAFT_78273_PIA13071.1:0.7893990739)/0.353:0.0190650542,(((((Rhizophagus_irregularis_DAOM_197198w_RirG_000440_EXX79974.1:1.3521506616,Mortierella_elongata_AG_77_WD40_repeat_like_protein_OAQ31791.1:0.0000026090)/0.955:0.4261514677,Mortierella_elongata_AG_77_WD40_repeat_like_protein_OAQ31114.1:0.2408604646)/0.998:0.2963748621,Mortierella_elongata_AG_77_WD40_repeat_like_protein_OAQ24684.1:0.0555029439)/0.763:0.1347901459,(Mortierella_elongata_AG_77_K457DRAFT_407861_OAQ31226.1:0.2866662682,Mortierella_elongata_AG_77_WD40_repeat_like_protein_partial_OAQ31800.1:0.5108352460)/0.87:0.1154914937)/0.936:0.1008893492,(>XP_001839707.2_Coprinopsis_cinerea_Coprinopsis_cinerea_XP_001839707.2:0.0769158020,(>XP_956506.2_Neurospora_crassa_Neurospora_crassa_XP_956506.2:0.5887474369,Batrachochytrium_salamandrivorans__variant_1_OON10704.1:0.4016668754)/1:0.5771939517)/0.97:0.2632888047)/0.781:0.0571896142)/0.618:0.0535307183,>XP_011126056.1_Arthrobotrys_oligospora_Arthrobotrys_oligospora_XP_011126056.1:0.8468438996)/0.508:0.0458660278,(>XP_681737.1_Aspergillus_nidulans_Aspergillus_nidulans_XP_681737.1:0.2203217704,Mortierella_verticillata_NRRL_6337_MVEG_03723_KFH70876.1:1.1842050333)/0.314:0.0423688090)/1:0.1882567761,(((((Rhizopus_microsporus_Putative_Nuclear_distribution_protein_PAC1_CEG77789.1:0.2169993591,((((((((Anaeromyces_robustus_cell_division_cycle_40_ORX75925.1:1.9171204768,>NP_593560.1_Schizosaccharomyces_pombe_Schizosaccharomyces_pombe_NP_593560.1:0.2661362139)/0.723:0.1632231708,>XP_011123789.1_Arthrobotrys_oligospora_Arthrobotrys_oligospora_XP_011123789.1:0.5279544382)/0.918:0.1505342528,Linderina_pennispora_WD40_repeat_like_protein_ORX69975.1:0.4437795348)/0.411:0.0537518666,Gonapodya_prolifera_JEL478_WD40_repeat_like_protein_KXS11475.1:0.4006322157)/0.98:0.1289824734,Basidiobolus_meristosporus_CBS_931.73_WD40_repeat_like_protein_ORX96377.1:0.2227671126)/0.582:0.0615377504,((((((Absidia_glauca__SAL97306.1:0.1848314093,(Phycomyces_blakesleeanus_NRRL_1555___PHYBLDRAFT_130038_OAD79628.1:0.2779801524,Syncephalastrum_racemosum_WD40_repeat_containing_domain_protein_ORZ01469.1:0.1833182330)/0.925:0.0625152918)/0.986:0.0883273384,Mucor_circinelloides_f._circinelloides_1006PhL_HMPREF1544_10282_EPB82974.1:0.0501019872)/0.126:0.0000028943,(Mucor_ambiguus_actin_interacting_protein_GAN10829.1:0.0000021566,Mucor_circinelloides_f._lusitanicus_CBS_277.49_MUCCIDRAFT_189188_OAD05068.1:0.0000020145)/0.347:0.0162660275)/1:0.1578714800,Rhizopus_delemar_RA_99_880_RO3G_02392_EIE77688.1:0.0616066639)/0.993:0.1016711566,((((Rhizopus_microsporus_WD40_repeat_like_protein_ORE16282.1:0.0000000000,Rhizopus_microsporus_RMATCC62417_04839_CEG68612.1:0.0000000000):0.0000025805,Rhizopus_microsporus_RMATCC62417_04839_CEG68610.1:0.0000022148)/0.126:0.0000026081,(Rhizopus_microsporus_ATCC_52813_WD40_repeat_like_protein_PHZ09444.1:0.0000023171,Rhizopus_microsporus_var._microsporus_WD40_repeat_like_protein_ORE07715.1:0.0000023159)/1:0.0433679258)/0.965:0.0212167150,Rhizopus_microsporus_RMATCC62417_12564_CEG77883.1:0.0000023738)/1:0.0784675418)/1:0.1574190901,((((Anaeromyces_robustus_WD40_repeat_like_protein_ORX87761.1:0.0000022886,((Piromyces_finnis_WD40_repeat_like_protein_ORX46620.1:0.0000021938,Batrachochytrium_salamandrivorans_BSLG_00495_OON10762.1:0.7774388439)/0.757:0.0205109784,Piromyces_sp._E2_PIROE2DRAFT_21343_OUM58618.1:0.0000020340)/1:0.0407789140)/0.128:0.0000024197,(Neocallimastix_californiae_WD40_repeat_like_protein_ORY51728.1:0.0000021731,Neocallimastix_californiae_WD40_repeat_like_protein_ORY77848.1:0.0202583652)/0.877:0.0407030639)/1:0.4636845768,Mortierella_elongata_AG_77_WD40_repeat_like_protein_OAQ33019.1:0.2475995996)/0.764:0.1213468364,(((Rhizophagus_irregularis_RhiirA1_535346_PKC66820.1:0.0000000000,Rhizophagus_irregularis_DAOM_197198w_Aip1p_EXX58118.1:0.0000000000):0.0000026827,Rhizophagus_irregularis_DAOM_181602=DAOM_197198_GLOIN_2v1653058_POG66906.1:0.0000020443)/1:0.3504019665,Bifiguratus_adelaidae_BZG36_00459_OZJ06464.1:0.4707682936)/0.521:0.0515136044)/0.942:0.1347633084)/0.999:0.1500137173)/0.433:0.0560347822,>XP_001832568.2_Coprinopsis_cinerea_Coprinopsis_cinerea_XP_001832568.2:0.4081544916)/0.989:0.1212951593,>XP_011392280.1_Ustilago_maydis_Ustilago_maydis_XP_011392280.1:0.4345102040)/0.99:0.1783250746)/0.651:0.1329357810,>XP_965071.1_Neurospora_crassa_Neurospora_crassa_XP_965071.1:2.0210213900)/0.99:0.3290224142,Rhizoclosmatium_globosum_WD40_repeat_like_protein_ORY32489.1:0.1524470540)/0.841:0.1288311310,(Rhizoclosmatium_globosum_WD40_repeat_like_protein_ORY52272.1:0.0000021458,>XP_011388298.1_Ustilago_maydis_Ustilago_maydis_XP_011388298.1:2.3211705348)/0.979:0.2639189007)/0.127:0.0000029449,Neocallimastix_californiae_WD40_repeat_like_protein_ORY01368.1:1.6843263994)/0.669:0.0773832313)/0.667:0.0795422885,(>XP_659625.1_Aspergillus_nidulans_Aspergillus_nidulans_XP_659625.1:0.4383196089,Smittium_culicis_WD_repeat_containing_protein_26_OMJ11729.1:0.7022259211)/0.815:0.1649491370)/0.314:0.0279578964,Allomyces_macrogynus_ATCC_38327_AMAG_00357_KNE54381.1:0.9024644730)/0.638:0.0562599537,>XP_011121111.1_Arthrobotrys_oligospora_Arthrobotrys_oligospora_XP_011121111.1:1.0732210820)/0.126:0.0000028292,(((>XP_721466.1_Candida_albicans_Candida_albicans_XP_721466.1:0.3585068746,(((((>XP_003338224.1_Puccinia_graminis_Puccinia_graminis_XP_003338224.1:0.4381598399,>XP_011391197.1_Ustilago_maydis_Ustilago_maydis_XP_011391197.1:0.2750583959)/0.989:0.1455881606,Lobosporangium_transversale_WD40_repeat_containing_domain_protein_ORZ05698.1:0.1601096508)/0.821:0.1098378276,Linderina_pennispora_WD40_repeat_like_protein_ORX73265.1:0.2575237858)/0.956:0.0846584768,>NP_594958.1_Schizosaccharomyces_pombe_Schizosaccharomyces_pombe_NP_594958.1:0.3004312182)/0.44:0.0412521640,Mucor_ambiguus_eukaryotic_translation_initiation_factor_3_GAN06336.1:0.2676641058)/0.958:0.0944687533)/0.547:0.0629428058,((Batrachochytrium_dendrobatidis_JAM81_BATDEDRAFT_84729_EGF83190.1:0.0000027818,Batrachochytrium_dendrobatidis_JEL423_BDEG_20584_OAJ36409.1:0.0000022261)/1:0.3226474941,(Piromyces_finnis_WD40_repeat_like_protein_ORX55906.1:0.0229043335,Piromyces_sp._E2_PIROE2DRAFT_61836_OUM62527.1:0.0000023123)/0.994:0.1378646391)/1:0.2059212080)/0.483:0.0477355863,Catenaria_anguillulae_PL171_WD40_repeat_containing_domain_protein_ORZ40290.1:0.3892678306)/1:0.3211328112)/0.963:0.1179352204,(((((((Zancudomyces_culisetae_UPF0695_membrane_protein_OMH84399.1:1.4101651623,(>XP_501402.1_Yarrowia_lipolytica_Yarrowia_lipolytica_XP_501402.1:0.5547702731,((Absidia_repens_WD40_repeat_containing_domain_protein_ORZ26093.1:0.0000027097,Hesseltinella_vesiculosa_WD40_repeat_like_protein_ORX61802.1:0.5510063705)/0.965:0.1847476317,((Choanephora_cucurbitarum_WD_repeat_containing_protein_26_OBZ86972.1:0.2599485779,(Mucor_circinelloides_f._lusitanicus_CBS_277.49_MUCCIDRAFT_136246_OAD08453.1:0.0000025501,Linderina_pennispora_WD40_repeat_like_protein_ORX71360.1:0.7225895898)/0.924:0.0804629035)/0.945:0.1015451792,(((Rhizopus_microsporus_RMATCC62417_00203_CEG62983.1:0.0000000000,Rhizopus_microsporus_RMCBS344292_15043_CEJ01004.1:0.0000000000):0.0000023361,Rhizopus_microsporus_RMATCC62417_00203_CEG62984.1:0.0000020038)/0.127:0.0000021279,Rhizopus_microsporus_RMATCC62417_14109_CEG79669.1:0.0254380128)/1:0.1443309670)/0.99:0.1212281912)/0.782:0.1281771610)/0.207:0.1149064125)/0.125:0.0000023467,Bifiguratus_adelaidae_BZG36_03888_OZJ03149.1:0.4602475155)/0.811:0.1383475034,Mortierella_verticillata_NRRL_6337_MVEG_06947_KFH66422.1:0.2979358426)/0.979:0.1573981785,Batrachochytrium_salamandrivorans_BSLG_02968_OON07588.1:0.2204832062)/0.74:0.0992022391,>XP_011389293.1_Ustilago_maydis_Ustilago_maydis_XP_011389293.1:0.5355361789)/0.862:0.1733254368,>XP_681286.1_Aspergillus_nidulans_Aspergillus_nidulans_XP_681286.1:0.3664594435)/0.697:0.1363529068,>XP_960863.3_Neurospora_crassa_Neurospora_crassa_XP_960863.3:0.4107729016)/1:0.5788973164)/0.854:0.1280970428)/0.126:0.0000029395,((((>XP_011125340.1_Arthrobotrys_oligospora_Arthrobotrys_oligospora_XP_011125340.1:0.3945255072,Linderina_pennispora_WD40_repeat_like_protein_ORX70288.1:0.6440663030)/0.989:0.2164415686,Lichtheimia_corymbifera_JMRC_FSU_9682_serine_threonine_kinase_receptor_associatedprotein_CDH54004.1:0.3782724578)/0.244:0.0240281227,((Absidia_glauca__SAL99637.1:0.0430812863,Absidia_repens_WD40_repeat_like_protein_ORZ20580.1:0.0240031287)/1:0.1887141416,Choanephora_cucurbitarum_Serine_threonine_kinase_receptor_associated_protein_partial_OBZ80696.1:0.1067119017)/0.989:0.0994602999)/0.732:0.0961440257,>XP_011389730.1_Ustilago_maydis_Ustilago_maydis_XP_011389730.1:0.4658264420)/1:0.4483395323)/0.994:0.2691986704,(((>XP_012053137.1_Cryptococcus_neoformans_Cryptococcus_neoformans_XP_012053137.1:0.1506701049,(((((((Absidia_glauca__SAL99399.1:0.1887635275,(Absidia_repens_WD40_repeat_containing_domain_protein_ORZ05416.1:0.0330034566,Bifiguratus_adelaidae_BZG36_02237_OZJ04509.1:0.7071754067)/0.127:0.0000021346)/0.964:0.0569846092,Hesseltinella_vesiculosa_WD40_repeat_like_protein_ORX58938.1:0.2264482026)/0.708:0.0545497591,(Lichtheimia_ramosa_Putative_G_protein_beta_subunit_like_protein_CDS05844.1:0.0723670570,Phycomyces_blakesleeanus_NRRL_1555___PHYBLDRAFT_38463_OAD75480.1:0.1068510428)/0.127:0.0000023076)/0.947:0.0284555120,((Choanephora_cucurbitarum_WD_repeat_containing_protein_wat1_OBZ82164.1:0.0527851130,(((Mucor_ambiguus_WD_repeat_protein_Pop3_GAN08410.1:0.0000000000,Parasitella_parasitica__CEP18796.1:0.0000000000):0.0000025521,Mucor_circinelloides_f._circinelloides_1006PhL_G_protein_beta_subunit_like_protein_EPB84139.1:0.0000029500)/0.125:0.0000029791,Mucor_circinelloides_f._lusitanicus_CBS_277.49_MUCCIDRAFT_155164_OAD05860.1:0.0000022183)/0.126:0.0000021586)/0.999:0.0776284788,((Rhizopus_microsporus_WD40_repeat_like_protein_ORE19587.1:0.0253037121,(((Rhizopus_microsporus_ATCC_52813_WD40_repeat_like_protein_PHZ14306.1:0.0000000000,Rhizopus_microsporus_Putative_G_protein_beta_subunit_like_protein_CEG66544.1:0.0000000000):0.0000000000,Rhizopus_microsporus_var._microsporus_WD40_repeat_like_protein_ORE11996.1:0.0000000000):0.0000024535,Rhizopus_microsporus_Putative_G_protein_beta_subunit_like_protein_CEG66543.1:0.0000029767)/0.125:0.0000022285)/0.126:0.0000024686,Rhizopus_delemar_RA_99_880_RO3G_06076_EIE81371.1:0.0804891461)/0.958:0.0270083320)/1:0.0858150770)/0.377:0.0239923006,Syncephalastrum_racemosum_WD40_repeat_containing_domain_protein_ORZ01203.1:0.0931214082)/1:0.3561781809,(Mortierella_elongata_AG_77_WD_repeat_containing_protein_wat1_OAQ23547.1:0.0000028696,Mortierella_elongata_AG_77_WD_repeat_containing_protein_wat1_OAQ26570.1:0.0497098260)/0.629:0.0554278195)/0.97:0.1278898454,(Allomyces_macrogynus_ATCC_38327_AMAG_12927_KNE68253.1:0.0000029050,Allomyces_macrogynus_ATCC_38327_AMAG_14176_KNE69620.1:0.0000022068)/1:0.2326377364)/0.725:0.0812734766)/1:0.5320808548,Gonapodya_prolifera_JEL478_WD40_repeat_like_protein_KXS13900.1:0.6944475810)/0.641:0.1489929875,((Allomyces_macrogynus_ATCC_38327_AMAG_13356_KNE68715.1:0.0386682778,Allomyces_macrogynus_ATCC_38327_AMAG_13608_KNE69218.1:0.0293760207)/0.988:0.1061909526,(Catenaria_anguillulae_PL171_quinon_protein_alcohol_dehydrogenase_like_superfamily_ORZ35673.1:0.0973513075,(((Batrachochytrium_salamandrivorans_BSLG_05623_OON04237.1:0.0000025680,Gonapodya_prolifera_JEL478_WD40_repeat_like_protein_KXS13951.1:0.2968742935)/0.797:0.0793056394,(((Anaeromyces_robustus_WD40_repeat_like_protein_ORX81819.1:0.0214385376,Piromyces_finnis_WD40_repeat_like_protein_ORX44654.1:0.0000022885)/0.127:0.0000024490,Neocallimastix_californiae_WD40_repeat_like_protein_ORY02769.1:0.0439742393)/0.639:0.0658293633,Neocallimastix_californiae_WD40_repeat_like_protein_ORY20553.1:0.0000029449)/1:0.2417682195)/0.745:0.0433336514,Spizellomyces_punctatus_DAOM_BR117_SPPG_05851_KNC98884.1:0.1188120637)/1:0.1099040386)/0.127:0.0000022258)/1:0.7525865334)/0.437:0.0689473487)/0.982:0.2128729178,(Phycomyces_blakesleeanus_NRRL_1555___PHYBLDRAFT_128113_OAD67550.1:0.4674511615,((Allomyces_macrogynus_ATCC_38327_AMAG_01512_KNE55625.1:0.1035687461,Allomyces_macrogynus_ATCC_38327_AMAG_04004_KNE58434.1:0.0073698822)/1:0.5698785824,(((Anaeromyces_robustus_WD40_repeat_like_protein_ORX79684.1:0.0000029881,(Piromyces_finnis_WD40_repeat_like_protein_ORX56568.1:0.0000024778,Neocallimastix_californiae_WD40_repeat_like_protein_ORY61105.1:0.0217224334)/0.548:0.0434246956)/1:0.4331152109,Batrachochytrium_salamandrivorans_BSLG_05945_OON03827.1:0.1047546113)/0.126:0.0000022856,(Batrachochytrium_dendrobatidis_JAM81_BATDEDRAFT_86893_EGF81836.1:0.0000026291,Batrachochytrium_dendrobatidis_JEL423_BDEG_24171_OAJ40437.1:0.0000024504)/0.813:0.1605133643)/0.989:0.5669436335)/1:0.7562005626)/0.959:0.2793397079)/0.468:0.0771951870,(((>XP_011125252.1_Arthrobotrys_oligospora_Arthrobotrys_oligospora_XP_011125252.1:0.8154025541,Mortierella_elongata_AG_77_WD40_repeat_like_protein_partial_OAQ35766.1:1.0125842053)/0.16:0.0336652833,Mortierella_verticillata_NRRL_6337_MVEG_07745_KFH67223.1:0.6156199585)/0.339:0.1126534720,((Coemansia_reversa_NRRL_1564_WD40_repeat_like_protein_PIA17316.1:0.0000026205,Linderina_pennispora_WD40_repeat_like_protein_ORX72732.1:0.4490454013)/1:1.5955851110,(Rhizophagus_irregularis_WD40_repeat_like_protein_partial_PKC61448.1:0.0000022000,Rhizophagus_irregularis_DAOM_197198w_Dip2p_EXX61585.1:0.0000021590)/0.969:0.5137419962)/0.917:0.3482123598)/0.837:0.1402869613)/0.978:0.2167387034,Catenaria_anguillulae_PL171_WD40_repeat_containing_domain_protein_ORZ37998.1:0.3796907144)/0.485:0.0848084663,(Piromyces_finnis_NUC189_domain_containing_protein_ORX45054.1:0.5205046582,Basidiobolus_meristosporus_CBS_931.73_WD40_repeat_like_protein_ORY07733.1:0.9256680246)/0.82:0.3349713809)/0.773:0.1245086310,((Neocallimastix_californiae_WD40_repeat_like_protein_ORY07058.1:0.0624462262,Neocallimastix_californiae_WD40_repeat_like_protein_ORY18266.1:0.0413046514)/0.188:0.0095196770,Piromyces_finnis_WD40_repeat_like_protein_ORX44505.1:0.0749707050)/1:0.6579346799)/0.69:0.1024032728)/0.262:0.0314648761,>XP_011127565.1_Arthrobotrys_oligospora_Arthrobotrys_oligospora_XP_011127565.1:0.8154919353)/0.814:0.1000450349,>XP_664267.1_Aspergillus_nidulans_Aspergillus_nidulans_XP_664267.1:0.6441736383)/0.127:0.0000020640)/0.18:0.0051516909,(Piromyces_sp._E2_PIROE2DRAFT_37984_OUM69673.1:0.2942920495,(Allomyces_macrogynus_ATCC_38327_AMAG_09462_KNE64440.1:1.4772374529,Gonapodya_prolifera_JEL478_ankyrin_KXS12928.1:0.7847347540)/0.402:0.0984224021)/0.275:0.0120100286)/1:0.1196620162)/0.168:0.0055803329,((Allomyces_macrogynus_ATCC_38327_AMAG_03247_KNE57546.1:0.5588324495,(Neocallimastix_californiae_ankyrin_partial_ORY20331.1:0.4466964470,(Spizellomyces_punctatus_DAOM_BR117_SPPG_05216_KNC99842.1:0.4395346805,>XP_714214.1_Candida_albicans_Candida_albicans_XP_714214.1:1.6998253571)/0.702:0.4562799856)/0.478:0.0963247862)/0.73:0.0926448174,((Anaeromyces_robustus_ankyrin_partial_ORX78967.1:0.3573510685,Neocallimastix_californiae_ankyrin_partial_ORY20851.1:0.2882757563)/0.89:0.1038846335,>XP_681719.1_Aspergillus_nidulans_Aspergillus_nidulans_XP_681719.1:0.8737326040)/0.971:0.1493928649)/0.988:0.1816579406)/0.23:0.0214537473)/1:0.5925967999)/0.999:0.2565839024,>XP_011122037.1_Arthrobotrys_oligospora_Arthrobotrys_oligospora_XP_011122037.1:0.2523339107);
------
1.C.63
------
(>XP_011116954.1_Arthrobotrys_oligospora_Arthrobotrys_oligospora_XP_011116954.1:1.6224295318,(((((((((((((>XP_001836096.2_Coprinopsis_cinerea_Coprinopsis_cinerea_XP_001836096.2:0.3864718632,>XP_001838034.2_Coprinopsis_cinerea_Coprinopsis_cinerea_XP_001838034.2:0.4497929571)/1:0.3910443910,>XP_001838889.1_Coprinopsis_cinerea_Coprinopsis_cinerea_XP_001838889.1:1.0879734888)/0.419:0.0865471988,Piromyces_sp._E2_PIROE2DRAFT_28693_partial_OUM62886.1:0.5565374703)/0.989:0.1498435173,(Anaeromyces_robustus_ankyrin_partial_ORX64643.1:0.5607114263,((Anaeromyces_robustus_ankyrin_partial_ORX64644.1:0.3686497827,Neocallimastix_californiae_ankyrin_partial_ORY70575.1:0.8858945009)/0.608:0.1012854483,(Anaeromyces_robustus_ankyrin_ORX77431.1:0.2791555808,Anaeromyces_robustus_ankyrin_partial_ORX83289.1:0.1974041969)/1:0.4709935681)/0.621:0.0650999463)/0.94:0.0940196561)/0.999:0.1570600217,Anaeromyces_robustus_ankyrin_ORX84951.1:1.2238122071)/0.362:0.0388125993,Anaeromyces_robustus_ankyrin_partial_ORX72581.1:1.0493512297)/0.789:0.0653499169,((Neocallimastix_californiae_ankyrin_ORY77098.1:0.0303585753,Piromyces_sp._E2_PIROE2DRAFT_46643_OUM59988.1:0.0598164671)/1:1.2078106317,>XP_002910795.1_Coprinopsis_cinerea_Coprinopsis_cinerea_XP_002910795.1:1.2298218261)/0.763:0.1461053605)/0.983:0.1004720410,((Neocallimastix_californiae_ankyrin_partial_ORY78788.1:0.7395675485,((Anaeromyces_robustus_ankyrin_ORX87038.1:0.1530920505,(Neocallimastix_californiae_ankyrin_ORY32351.1:0.0656768015,Neocallimastix_californiae_ankyrin_ORY80143.1:0.1075193265)/1:0.0686505493)/0.622:0.0682222787,Piromyces_finnis_BCR36DRAFT_394454_ORX59998.1:0.1396895006)/1:1.0346976215)/0.66:0.1682804075,(Piromyces_finnis_BCR36DRAFT_586926_ORX43003.1:0.0194135512,Piromyces_sp._E2_PIROE2DRAFT_45273_partial_OUM61355.1:0.0605497825)/1:1.1207572563)/0.573:0.0930156528)/0.973:0.1724202441,Neocallimastix_californiae_ankyrin_partial_ORY78795.1:1.3024882643)/0.64:0.0903617869,(((((((Anaeromyces_robustus_ankyrin_ORX88309.1:0.2959195543,Anaeromyces_robustus_ankyrin_ORX84349.1:1.1191307504)/0.765:0.0789439382,(Neocallimastix_californiae_ankyrin_ORY20329.1:0.4463171856,Piromyces_sp._E2_PIROE2DRAFT_2574_OUM69483.1:0.6826297835)/0.757:0.0613951127)/1:0.1547420192,Anaeromyces_robustus_ankyrin_ORX81974.1:0.5687438749)/0.52:0.0374932861,(Piromyces_sp._E2_PIROE2DRAFT_63739_OUM59492.1:0.7128511989,Anaeromyces_robustus_ankyrin_ORX79984.1:0.9628857882)/0.662:0.0745395788)/1:0.1637628064,Piromyces_sp._E2_PIROE2DRAFT_63945_OUM59172.1:0.6924290682)/0.991:0.1820546690,Neocallimastix_californiae_ankyrin_partial_ORY16054.1:0.6160866461)/0.884:0.1551047127,Piromyces_finnis_ankyrin_ORX42084.1:1.4158228374)/0.993:0.1743867158)/0.987:0.1127731345,(((((((((Anaeromyces_robustus_ankyrin_partial_ORX39536.1:0.2484398224,Piromyces_sp._E2_PIROE2DRAFT_21745_partial_OUM70345.1:0.5986772913)/0.481:0.0264957564,(Piromyces_sp._E2_PIROE2DRAFT_38876_partial_OUM68740.1:0.3149406010,Anaeromyces_robustus_ankyrin_repeat_protein_partial_ORX85995.1:0.3316919008)/0.881:0.0747030120)/0.939:0.0453328707,(((Anaeromyces_robustus_ankyrin_partial_ORX79338.1:0.4387445078,(Anaeromyces_robustus_ankyrin_repeat_protein_partial_ORX77350.1:0.3345891818,Piromyces_sp._E2_PIROE2DRAFT_36045_partial_OUM61691.1:0.5236633063)/0.17:0.0048277263)/0.996:0.0701387012,((Piromyces_sp._E2_PIROE2DRAFT_26745_partial_OUM58017.1:0.2677556041,Anaeromyces_robustus_ankyrin_partial_ORX76985.1:0.3234940754)/0.981:0.1233584315,(Piromyces_sp._E2_PIROE2DRAFT_23379_partial_OUM64640.1:0.4750300868,Piromyces_sp._E2_PIROE2DRAFT_22814_partial_OUM70402.1:0.3083800282)/0.958:0.0763267576)/0.711:0.0402950517)/0.799:0.0461587765,((((Anaeromyces_robustus_ankyrin_partial_ORX86522.1:0.2433421743,(Allomyces_macrogynus_ATCC_38327_AMAG_08805_KNE63718.1:0.0042291103,Allomyces_macrogynus_ATCC_38327_AMAG_17059_KNE72724.1:0.0069769161)/1:1.8598243369)/0:0.0000027739,>XP_011387342.1_Ustilago_maydis_Ustilago_maydis_XP_011387342.1:2.2172181192)/0.582:0.0669954466,Piromyces_sp._E2_PIROE2DRAFT_45318_partial_OUM61298.1:0.6211407168)/0.375:0.0822166166,Piromyces_sp._E2_PIROE2DRAFT_31432_partial_OUM56462.1:0.6581875035)/0.921:0.1192322016)/0.89:0.0403278272)/0.875:0.0632445918,Piromyces_sp._E2_PIROE2DRAFT_25891_partial_OUM64173.1:0.3453866335)/0.959:0.1451247710,Piromyces_sp._E2_PIROE2DRAFT_26657_partial_OUM62276.1:0.4306198317)/0.743:0.0904390190,(Piromyces_sp._E2_PIROE2DRAFT_38534_OUM69142.1:0.7382693658,((Neocallimastix_californiae_LY90DRAFT_268054_ORY82724.1:1.2336191795,(Neocallimastix_californiae_ankyrin_ORY25692.1:0.5657432668,Neocallimastix_californiae_ankyrin_ORY27424.1:1.0882129449)/0.974:0.2392113086)/0.431:0.1008216526,(Piromyces_sp._E2_PIROE2DRAFT_63454_OUM59927.1:0.5539000829,Neocallimastix_californiae_ankyrin_ORY20255.1:0.3523314402)/1:0.4808076548)/0.994:0.2462423507)/0.514:0.0650157194)/0.998:0.1470593316,(Anaeromyces_robustus_ankyrin_partial_ORX75280.1:0.6472626526,(((Neocallimastix_californiae_ankyrin_partial_ORY81683.1:0.7552956890,Piromyces_sp._E2_PIROE2DRAFT_24600_partial_OUM69529.1:0.6590698989)/0.155:0.0078731525,(((((Lobosporangium_transversale_ankyrin_repeat_containing_domain_protein_ORZ10976.1:0.0000020116,Lobosporangium_transversale_ankyrin_repeat_containing_domain_protein_ORZ11719.1:0.0000022569)/0.132:0.0000023321,Mortierella_verticillata_NRRL_6337_MVEG_10275_KFH63581.1:0.2432539633)/1:1.3464397775,Hesseltinella_vesiculosa_ankyrin_ORX57512.1:1.0311492378)/0.295:0.0535806016,Absidia_repens_BCR42DRAFT_182566_ORZ05050.1:0.9198904105)/0.762:0.1497376491,((Batrachochytrium_dendrobatidis_JAM81_BATDEDRAFT_24942_EGF80151.1:0.0000023256,Batrachochytrium_dendrobatidis_JEL423_BDEG_24835_OAJ41201.1:0.0000021739)/1:0.2822801166,Batrachochytrium_salamandrivorans_BSLG_03492_OON06960.1:0.0406716373)/1:1.1309155953)/0.969:0.2046302239)/0.972:0.0912210280,>XP_011127542.1_Arthrobotrys_oligospora_Arthrobotrys_oligospora_XP_011127542.1:1.3989695178)/0.962:0.1436788948)/0.888:0.0846447964)/0.61:0.0539002032,(Neocallimastix_californiae_ankyrin_partial_ORY47544.1:0.9186538742,Piromyces_finnis_BCR36DRAFT_20552_ORX53768.1:0.8109913356)/0.93:0.1890488196)/1:0.0919259091,((Anaeromyces_robustus_ankyrin_ORX87448.1:0.8857490749,Piromyces_sp._E2_PIROE2DRAFT_61815_OUM62550.1:1.1850160481)/0.833:0.1824023998,(Anaeromyces_robustus_ankyrin_ORX83059.1:0.5172438746,(((Anaeromyces_robustus_ankyrin_ORX76180.1:0.1230671036,((Anaeromyces_robustus_ankyrin_ORX77406.1:0.1188018914,Neocallimastix_californiae_ankyrin_ORY52219.1:0.1325875044)/1:0.1457122791,Piromyces_finnis_ankyrin_ORX42185.1:0.3933405307)/0.507:0.0267943260)/1:0.5580251793,Anaeromyces_robustus_ankyrin_ORX80821.1:0.7370601861)/0.933:0.1927381672,Anaeromyces_robustus_ankyrin_ORX80684.1:0.8256408216)/1:0.3140075830)/0.959:0.1488974020)/0.391:0.0478770550)/0.995:0.0707393416)/0.693:0.0603680772,(Neocallimastix_californiae_ankyrin_partial_ORY52153.1:1.2869334079,Neocallimastix_californiae_ankyrin_ORY81691.1:1.0374937715)/0.964:0.2855307042)/0.95:0.0775071555,((((Anaeromyces_robustus_ankyrin_ORX85806.1:1.0108382601,Piromyces_sp._E2_PIROE2DRAFT_21714_partial_OUM69286.1:0.6227554084)/0.797:0.4850755881,Piromyces_finnis_BCR36DRAFT_402326_ORX57127.1:1.1627396924)/0.993:0.5448331418,((((Piromyces_finnis_ankyrin_ORX54650.1:1.1736470326,>XP_001837273.2_Coprinopsis_cinerea_Coprinopsis_cinerea_XP_001837273.2:1.3641130404)/0.963:0.4116624219,>XP_962605.1_Neurospora_crassa_Neurospora_crassa_XP_962605.1:1.2974400844)/0.389:0.1176477169,Rhizopus_delemar_RA_99_880_RO3G_11853_EIE87142.1:1.6393223136)/0.87:0.1675719788,((Neocallimastix_californiae_ankyrin_ORY63625.1:0.0389028121,Neocallimastix_californiae_ankyrin_ORY83331.1:0.0632448832)/0.972:0.0546140008,Piromyces_finnis_BCR36DRAFT_457139_ORX58422.1:0.0446214704)/1:1.6368393066)/0.216:0.0208995657)/0.641:0.1073389653,(>XP_964035.3_Neurospora_crassa_Neurospora_crassa_XP_964035.3:1.0557453243,>XP_011124385.1_Arthrobotrys_oligospora_Arthrobotrys_oligospora_XP_011124385.1:1.4737375983)/0.757:0.1791778714)/0.975:0.0470409446)/0.125:0.0000028592,Neocallimastix_californiae_ankyrin_partial_ORY37855.1:0.9682663016);
------
1.I.1
------
[truncated: 6,030,872 more chars]
