# Supplementary material for: In Silico Predictions of Ecological Plasticity Mediated by Protein Family Expansions in Early-Diverging Fungi
Source: J Fungi (Basel). 2022 Jan 9;8(1):67. doi: 10.3390/jof8010067 (PMC8778642; doi:10.3390/jof8010067)
Supplement: Supplementary file 1 [file jof-08-00067-s001.zip › Supplementary_Tables.xlsx]

## Sheet: Supplementary Table S1
CAZY
	Absidia_glauca_CBS_101_48	Absidia_idahoensis_var_thermophila	Absidia_repens	Allomyces_macrogynus_ATCC_38327	Anaeromyces_robustus_S4	Arthrobotrys_oligospora	Aspergillus_nidulans	Basidiobolus_meristosporus_CBS_931_73	Batrachochytrium_dendrobatidis_JAM81	Batrachochytrium_dendrobatidis_JEL423	Batrachochytrium_salamandrivorans	Bifiguratus_adelaidae	Candida_albicans	Catenaria_anguillulae_PL171	Choanephora_cucurbitarum_KUS_F28377	Coemansia_reversa_NRRL_1564	Conidiobolus_coronatus_NRRL_28638	Coprinopsis_cinerea	Cryptococcus_neoformans	Gonapodya_prolifera_JEL478	Hesseltinella_vesiculosa	Lichtheimia_corymbifera_JMRC_FSU_9682	Linderina_pennispora_ATCC_12442	Lobosporangium_transversale	Mortierella_elongata_AG_77	Mortierella_verticillata_NRRL_6337	Mucor_ambiguus_NBRC_6742	Mucor_circinelloides_f_circinelloides_1006PhL	Mucor_circinelloides_f_lusitanicus_CBS_277_49	Neocallimastix_californiae_G1	Neurospora_crassa	Parasitella_parasitica_CBS_412_66	Phycomyces_blakesleeanus_NRRL_1555	Piromyces_finnis	Piromyces_sp_E2	Puccinia_graminis	Rhizoclosmatium_globosum_JEL800	Rhizophagus_irregularis_A1	Rhizophagus_irregularis_DAOM_181602_DAOM_197198	Rhizophagus_irregularis_DAOM_197198w	Rhizopus_delemar_RA_99_880	Rhizopus_microsporus_ATCC_11559	Rhizopus_microsporus_ATCC_52813	Rhizopus_microsporus_ATCC62417	Rhizopus_microsporus_CBS_344_29	Rhizopus_microsporus_var_microsporus_ATCC_52814	Schizosaccharomyces_pombe	Smittium_culicis_GSMNP	Smittium_culicis_ID_206_W2
AA3_glucose-methanol-choline-(GMC)-oxidoreductases	6	1	8	3	0	11	20	4	0	0	0	4	1	1	5	0	7	33	2	5	4	0	0	4	6	9	5	5	4	0	6	5	4	0	0	8	2	2	4	3	2	3	3	6	5	3	0	0	0
AA5_galactose-oxidase	2	1	2	0	0	1	0	3	3	3	2	1	0	0	2	0	0	6	3	3	1	1	0	4	4	4	2	2	1	0	2	2	1	0	0	4	2	8	8	9	2	2	2	3	1	2	0	0	0
AA6_1.4-benzoquinone-reductase	4	6	6	4	0	1	1	15	1	1	0	2	3	1	3	3	7	3	2	0	7	5	11	0	0	0	5	5	5	0	1	5	4	1	0	1	2	1	1	1	5	2	3	6	4	3	1	19	18
AA7_glucooligosaccharide-oxidase_chitooligosaccharide-oxidase_cellooligosaccharide-dehydrogenase	1	1	1	0	0	8	21	11	0	0	0	1	0	0	0	0	6	15	0	2	2	1	0	3	4	6	0	0	0	0	8	0	1	0	0	2	4	7	8	8	0	0	0	0	0	0	0	0	0
CE1_esterase_domain	0	0	0	0	21	0	0	0	1	0	0	0	0	0	0	0	0	0	0	0	0	0	0	0	0	0	0	0	0	35	0	0	0	12	30	0	0	0	0	0	0	0	0	0	0	0	0	0	0
CE1_feruloyl-acetylxylan-esterase	0	0	0	0	13	8	2	1	0	0	0	2	0	0	0	0	0	11	1	0	0	0	0	0	0	0	0	0	0	21	7	0	0	8	15	2	0	0	0	0	0	0	0	0	0	0	0	0	0
CE1_rhamnogalacturonan-acetylesterase	0	0	0	0	5	2	2	0	0	0	0	0	0	0	0	0	0	1	0	0	0	0	0	0	0	0	0	0	0	5	1	0	0	5	6	0	0	0	0	0	0	0	0	0	0	0	0	0	0
CE12_rhamnogalacturonan-acetylesterase	0	0	0	0	5	0	0	0	0	0	0	0	0	0	0	0	0	0	0	0	0	0	0	0	0	0	0	0	0	6	0	0	0	4	4	0	0	0	0	0	0	0	0	0	0	0	0	0	0
CE16_acetylesterase	7	7	8	5	8	7	4	6	0	1	0	2	0	1	7	8	3	4	0	2	5	7	13	1	2	2	7	9	8	14	2	7	2	3	3	1	8	3	3	2	1	3	4	6	4	2	0	11	12
CE2_acetyl-xylan-esterase	0	0	0	0	5	0	2	0	0	0	0	0	0	0	1	0	0	1	0	0	0	0	0	0	0	0	2	1	2	7	1	2	2	1	11	0	0	0	0	0	1	0	0	0	0	0	0	0	0
CE4_chitin-deacetylase	22	19	24	17	45	0	7	74	22	26	18	10	1	13	23	0	4	15	4	14	14	18	0	17	24	30	26	27	23	81	5	26	17	40	38	16	9	11	9	10	33	21	22	32	32	21	1	0	0
CE6_acetyl-xylan-esterase	1	2	2	0	11	0	0	0	0	0	0	1	0	0	1	0	0	0	0	0	0	1	0	0	0	0	1	1	0	14	0	1	1	8	18	0	0	0	0	0	1	0	1	2	2	1	0	0	0
GH10_xylanase	0	0	0	0	13	4	3	0	1	0	0	1	0	0	0	0	0	4	0	1	1	0	0	0	0	0	0	0	0	58	4	0	0	21	26	5	0	0	0	0	0	0	0	0	0	0	0	0	0
GH109_a-N-acetylgalactosaminidase	3	4	3	0	1	8	17	13	5	1	2	7	3	0	3	0	0	10	20	7	3	4	3	2	3	3	3	4	4	3	7	3	3	1	0	4	4	3	1	1	3	3	3	6	3	3	5	2	2
GH11_concanavalin-A-like-lectin-glucanase	0	0	0	5	29	3	2	0	0	0	0	0	0	0	0	0	0	6	1	0	0	0	0	0	0	0	0	0	0	25	2	0	0	36	54	0	0	0	0	0	0	0	0	0	0	0	0	0	0
GH114_alpha-galactosidase	0	0	0	0	18	2	2	0	0	0	0	1	0	0	0	0	0	0	1	9	0	0	0	0	0	0	0	0	0	21	1	0	0	24	77	0	2	0	0	0	0	0	0	0	0	0	0	0	0
GH132_beta-glucosidase	0	0	0	0	0	1	2	0	0	0	0	1	3	0	0	0	3	0	0	0	0	0	1	0	0	0	0	0	0	0	2	0	0	0	0	0	0	0	0	0	0	0	0	0	0	0	3	3	3
GH15_glucoamylase	6	5	4	11	0	4	2	5	2	2	3	4	1	3	5	2	2	3	2	2	4	4	6	1	3	4	5	5	5	0	2	4	5	0	0	3	6	1	1	2	7	5	5	9	6	5	2	1	1
GH16_endo-beta-glucanase	7	7	6	9	11	17	12	28	7	7	7	11	4	2	8	6	13	28	13	8	7	6	5	6	11	11	8	8	8	18	15	7	4	6	6	9	9	0	0	0	8	8	8	17	16	8	3	17	18
GH17_glucan-1.3-beta-glucosidase	3	4	2	0	0	5	4	6	0	0	0	2	2	0	2	4	5	1	1	0	1	3	4	4	5	5	3	3	3	0	3	3	1	0	0	1	0	0	0	0	2	2	3	4	2	2	1	10	5
GH18_chitinase	13	8	14	9	11	15	18	37	5	5	2	13	4	8	13	13	19	9	5	14	13	9	32	8	11	10	15	14	13	16	12	13	8	9	13	14	52	1	1	1	14	11	11	24	20	11	1	4	4
GH19_chitinase	0	0	0	0	0	0	0	0	0	0	0	0	0	0	0	1	0	0	0	1	0	0	3	0	0	0	0	0	0	0	0	0	0	0	0	0	10	0	0	0	0	0	0	0	0	0	0	7	5
GH24_lysozyme	1	0	1	0	2	1	1	4	0	0	0	0	0	0	0	4	0	6	0	0	1	0	16	0	1	0	0	0	0	0	0	0	0	7	3	0	0	1	4	2	0	0	0	0	0	0	0	0	0
GH26_endo-1.4-beta-mannosidase	0	0	0	17	3	1	2	0	3	4	2	0	0	3	0	0	0	0	0	18	0	0	0	0	0	0	0	0	0	13	1	0	0	4	3	10	15	0	0	0	0	0	0	0	0	0	0	0	0
GH3_beta-glucosidase	4	7	6	0	14	6	17	1	1	0	0	7	2	0	4	1	2	6	9	3	3	5	3	1	1	1	6	5	4	44	8	3	2	14	23	2	4	0	1	0	5	4	4	8	9	4	1	9	8
GH43_arabinase-levansucrase-invertase	0	2	0	2	15	7	13	0	0	0	0	0	0	0	1	0	0	3	0	1	0	2	0	0	0	0	0	0	0	36	6	0	0	11	25	2	0	0	0	0	2	0	0	0	0	0	0	0	0
GH45_endoglucanase	0	1	0	0	12	3	0	0	0	0	0	1	0	0	3	0	0	0	0	3	0	1	0	0	0	0	1	1	0	22	1	1	1	12	18	0	0	0	0	0	5	2	5	8	8	4	0	0	0
GH48_cellulase	0	0	0	0	5	0	0	0	0	0	0	0	0	0	0	0	0	0	0	0	0	0	0	0	0	0	0	0	0	19	0	0	0	13	10	0	0	0	0	0	0	0	0	0	0	0	0	0	0
GH5_cellulase	0	0	0	0	15	6	3	0	0	0	0	0	0	0	0	0	0	1	1	3	0	0	0	0	0	0	0	0	0	34	1	0	0	19	23	8	0	0	0	0	0	0	0	0	0	0	0	0	0
GH5_exo-beta-1.3-glucanase	5	3	7	0	0	7	6	5	0	0	0	4	4	0	3	5	5	16	7	3	4	3	5	2	3	3	3	3	2	1	2	2	3	0	0	7	0	1	0	0	6	2	2	4	2	2	3	0	0
GH5_glycoside_hydrolase	5	8	5	4	14	13	13	2	4	4	5	9	1	1	3	1	2	9	4	6	5	5	1	6	7	8	5	5	5	27	8	2	4	9	20	12	20	4	4	5	3	3	3	7	5	3	0	0	1
GH6_cellobiohydrolase	0	0	0	0	5	0	0	0	0	0	0	0	0	0	0	0	0	0	0	0	0	0	0	0	0	0	0	0	0	17	0	0	0	8	10	0	0	0	0	0	0	0	0	0	0	0	0	0	0
GH6_endoglucanase	0	0	0	0	6	2	2	0	0	0	0	2	0	0	0	0	0	5	0	0	0	0	0	0	0	0	0	0	0	6	3	0	0	12	14	0	0	0	0	0	0	0	0	0	0	0	0	0	0
GH72_1.3-beta-glucanosyltransferase	3	2	2	3	0	5	5	3	0	0	0	0	5	0	1	2	5	2	1	0	2	2	3	0	2	2	1	1	1	0	5	1	2	0	0	1	0	0	0	0	2	1	1	1	2	1	4	11	5
GH9_cellulase	0	0	0	0	7	0	0	0	0	0	0	0	0	0	0	0	0	0	0	0	0	0	0	0	0	0	0	0	0	11	0	0	0	9	10	0	0	0	0	0	0	0	0	0	0	0	0	0	0
GH9_endoglucanase	3	4	3	0	2	0	0	6	0	0	0	2	0	0	2	0	0	1	1	1	2	4	0	1	2	2	4	4	4	3	1	4	2	2	0	0	1	2	2	2	3	3	3	4	4	3	0	0	0
GT1_UDP-glucosyltrasferase	7	6	5	4	2	1	4	7	0	0	0	2	0	4	7	0	33	0	0	0	3	5	0	1	0	0	9	9	7	2	1	5	1	1	2	0	10	21	26	24	12	5	6	6	12	7	0	0	0
GT15_α-1.2-mannosyltransferase	9	14	11	0	1	5	3	0	0	0	0	5	5	0	9	9	14	5	1	3	9	13	14	3	3	4	12	15	14	1	5	11	11	1	0	2	0	3	3	2	14	12	12	23	23	12	6	13	9
GT17_β-1.4-mannosyl-glycoprotein-β-1,4-N-acetylglucosaminyltransferase	1	0	1	0	11	2	0	0	0	0	0	0	0	0	1	0	0	0	0	1	0	0	0	2	1	8	1	1	1	10	1	0	1	4	11	0	7	0	0	0	0	0	0	0	0	0	0	0	0
GT2_chitin_synthase_6-8	10	9	11	14	5	2	2	12	6	6	10	5	0	7	11	8	8	2	2	1	8	9	9	2	3	3	10	11	11	9	2	10	10	5	5	2	4	2	2	2	12	11	11	24	17	11	0	10	9
GT34_galactomannan-α-1.6-galactosyltransferase_xyloglucan-α-1,6-xylosyltransferase_α-1,2-galactosyltransferase	2	2	2	0	13	1	1	12	0	0	0	3	0	0	2	0	0	0	0	1	1	2	0	2	4	2	2	2	2	14	1	1	2	13	4	0	10	5	5	5	1	1	1	1	2	1	5	0	0
GT49_β-1.3-N-acetylglucosaminyltransferase	6	8	10	0	0	0	0	5	0	0	0	2	0	0	6	0	0	1	0	2	5	8	0	6	7	7	6	6	6	0	0	6	4	0	0	2	0	3	3	4	7	6	6	8	10	6	0	0	0
GT68_protein-O-α-fucosyltransferase	8	13	11	0	0	0	0	9	0	0	0	6	0	0	7	0	4	6	1	2	7	12	0	13	18	19	8	9	7	0	0	6	6	0	0	4	2	18	18	17	8	6	6	10	9	6	0	0	0
GT69_α-1,3-mannosyltransferase	1	1	1	2	0	2	3	2	1	1	1	2	0	0	0	1	2	5	4	1	2	1	0	0	0	1	0	1	0	0	2	0	1	0	1	3	0	1	1	1	0	0	0	0	0	0	0	10	20
GT71_α-mannosyltransferase	2	3	2	2	11	1	2	0	5	13	5	1	12	1	2	0	0	0	2	9	3	4	0	4	7	4	4	5	4	17	1	4	3	7	12	1	19	0	0	0	2	2	3	4	5	2	0	0	0
GT77_α-xylosyltransferase_α-1.3-galactosyltransferase_arabinosyltransferase	2	5	4	3	0	1	0	0	2	2	3	1	0	4	3	0	0	0	0	0	3	4	0	0	0	0	2	4	4	0	1	3	0	0	0	0	2	0	0	0	3	4	4	7	7	4	0	0	0
PL1_pectin_lyase	0	0	0	2	5	8	8	0	0	0	0	0	0	0	0	0	0	2	1	6	0	0	1	0	0	0	0	0	0	32	1	0	0	10	15	2	0	0	0	0	0	0	0	0	0	0	0	0	0
PL3_pectate_lyase	0	0	0	0	2	3	3	0	0	0	0	0	0	1	0	0	0	2	0	3	0	0	0	0	2	1	0	0	1	28	1	0	0	4	6	0	0	0	0	0	0	0	0	0	0	0	0	0	0
PL4_rhamnogalacturonan-endolyase	0	0	0	0	3	1	4	0	0	0	0	0	0	0	0	0	0	1	1	0	0	0	0	0	0	0	0	0	0	11	1	0	0	2	5	0	0	0	0	0	0	0	0	0	0	0	0	0	0
MEROPS
	Absidia_glauca_CBS_101_48	Absidia_idahoensis_var_thermophila	Absidia_repens	Allomyces_macrogynus_ATCC_38327	Anaeromyces_robustus_S4	Arthrobotrys_oligospora	Aspergillus_nidulans	Basidiobolus_meristosporus_CBS_931_73	Batrachochytrium_dendrobatidis_JAM81	Batrachochytrium_dendrobatidis_JEL423	Batrachochytrium_salamandrivorans	Bifiguratus_adelaidae	Candida_albicans	Catenaria_anguillulae_PL171	Choanephora_cucurbitarum_KUS_F28377	Coemansia_reversa_NRRL_1564	Conidiobolus_coronatus_NRRL_28638	Coprinopsis_cinerea	Cryptococcus_neoformans	Gonapodya_prolifera_JEL478	Hesseltinella_vesiculosa	Lichtheimia_corymbifera_JMRC_FSU_9682	Linderina_pennispora_ATCC_12442	Lobosporangium_transversale	Mortierella_elongata_AG_77	Mortierella_verticillata_NRRL_6337	Mucor_ambiguus_NBRC_6742	Mucor_circinelloides_f_circinelloides_1006PhL	Mucor_circinelloides_f_lusitanicus_CBS_277_49	Neocallimastix_californiae_G1	Neurospora_crassa	Parasitella_parasitica_CBS_412_66	Phycomyces_blakesleeanus_NRRL_1555	Piromyces_finnis	Piromyces_sp_E2	Puccinia_graminis	Rhizoclosmatium_globosum_JEL800	Rhizophagus_irregularis_A1	Rhizophagus_irregularis_DAOM_181602_DAOM_197198	Rhizophagus_irregularis_DAOM_197198w	Rhizopus_delemar_RA_99_880	Rhizopus_microsporus_ATCC_11559	Rhizopus_microsporus_ATCC_52813	Rhizopus_microsporus_ATCC62417	Rhizopus_microsporus_CBS_344_29	Rhizopus_microsporus_var_microsporus_ATCC_52814	Schizosaccharomyces_pombe	Smittium_culicis_GSMNP	Smittium_culicis_ID_206_W2
A01_endopeptidase	26	26	26	2	1	14	8	17	86	61	14	8	15	1	19	3	3	11	11	4	24	22	5	15	31	25	24	25	23	2	18	23	30	1	0	12	20	11	8	7	31	20	20	33	26	19	2	2	4
A28_retropepsin	4	0	0	0	0	0	0	0	0	0	0	0	0	0	10	0	0	3	1	0	0	0	0	0	0	0	1	2	0	0	0	7	0	0	0	8	0	18	4	61	35	2	0	2	5	2	0	24	45
C110_Peptide-N(4)-(N-acetyl-beta-glucosaminyl)asparagine amidase	0	1	0	0	14	2	2	0	0	0	0	2	0	0	0	1	0	1	0	2	0	1	1	2	2	2	0	0	0	19	3	0	0	13	15	0	1	2	2	2	0	0	0	0	0	0	1	0	0
C14_caspases	4	3	4	11	10	2	2	5	3	2	3	0	1	9	4	1	4	7	2	6	2	4	1	4	4	5	3	5	5	18	2	3	4	11	12	0	5	2	2	2	6	4	4	7	3	4	1	3	3
C19_ubiquitin-carboxyl-hydrolase	16	15	20	27	10	13	12	21	12	13	13	14	14	14	17	11	11	10	15	17	13	19	10	18	21	21	19	19	17	21	15	15	14	12	5	9	12	18	20	20	17	19	17	32	21	18	14	13	8
C46_hint_domain_containing	0	0	0	3	0	0	0	0	0	0	0	0	0	0	0	0	0	0	0	0	0	0	0	0	0	0	0	0	0	0	0	0	0	0	0	0	0	10	12	22	0	0	0	0	0	0	0	0	0
C59_choloylglycine-hydrolase	0	0	0	0	2	0	0	0	0	0	0	0	0	0	0	0	0	0	0	0	0	0	0	0	0	0	0	0	0	6	0	0	0	1	4	0	0	0	0	0	0	0	0	0	0	0	0	0	0
I04_serpin	0	0	0	0	12	0	0	8	0	0	0	0	0	0	0	0	1	0	0	2	0	0	0	0	0	0	0	0	0	13	0	0	0	0	13	0	0	2	0	0	0	0	0	0	0	0	0	0	1
M13_endothelin-converting-enzyme	4	3	4	3	28	0	1	10	0	0	0	1	0	3	7	0	0	1	1	3	2	3	0	2	11	6	7	6	6	15	0	9	3	7	11	0	5	1	1	1	4	2	3	4	7	2	0	0	0
M20_N-acyl-L-amino-acid-amidohydrolase	0	0	0	2	0	0	0	1	1	1	1	1	0	1	0	1	8	0	0	2	0	0	1	0	1	1	0	0	0	0	0	0	0	0	0	0	0	1	1	1	0	0	0	0	0	0	0	10	11
M20_uknown	3	6	5	5	1	1	2	0	0	0	0	4	0	3	2	1	0	2	1	0	3	6	3	3	4	4	4	4	4	1	2	4	2	1	0	2	1	4	4	3	3	3	3	5	5	3	0	0	0
M24_creatinase-aminopeptidase	4	3	5	3	1	2	1	2	1	1	2	1	2	1	3	1	1	2	3	1	3	3	2	3	3	3	4	4	4	2	1	5	3	1	1	1	2	2	1	2	3	4	4	8	3	4	2	2	0
M24_methionine-aminopeptidase-1	4	2	6	4	1	1	1	2	2	3	3	1	1	2	3	2	2	2	2	2	3	2	2	2	2	3	3	3	3	1	1	3	3	1	1	1	1	1	2	3	2	3	3	7	6	3	1	1	1
M24_methionine-aminopeptidase-2	1	1	0	3	2	0	2	1	1	1	1	1	2	1	1	1	3	0	0	1	0	1	1	2	2	2	1	1	1	3	1	0	1	0	0	0	1	1	1	1	1	1	1	1	1	1	1	1	1
M24_Xaa-Pro-aminopeptidase	2	3	4	2	1	3	3	3	2	2	2	2	2	2	3	2	1	2	2	2	4	2	1	3	3	5	4	4	4	1	5	3	4	1	0	2	5	1	1	3	5	4	4	9	4	4	1	3	2
M28_peptide-hydrolase	3	5	4	7	1	9	4	15	4	4	4	2	2	6	1	5	16	12	3	3	3	4	8	8	7	9	1	2	2	2	5	2	4	1	1	2	6	3	3	3	2	1	2	2	3	2	0	8	7
M36_fungalysin	1	1	2	28	3	0	0	1	32	30	85	1	0	2	1	3	9	8	1	1	1	0	14	2	2	1	1	1	1	6	0	1	1	10	14	1	3	1	1	2	1	1	1	2	2	1	0	0	0
M38_allantoinase	1	1	1	0	0	1	3	1	0	0	0	1	1	0	1	1	0	1	1	0	1	1	0	1	1	1	1	1	1	0	1	1	1	0	0	1	0	1	1	2	1	1	1	1	2	1	0	0	0
M38_amidohydrolase	3	5	4	8	0	2	6	2	1	1	1	9	0	4	3	0	5	5	4	6	3	5	0	2	2	3	4	4	4	0	7	2	3	0	0	1	4	2	2	0	2	2	2	5	2	2	0	0	0
M38_dihydroorotase	1	1	2	1	1	1	0	1	1	0	1	0	0	1	0	1	1	1	2	1	1	1	1	1	1	1	1	1	1	1	2	1	1	1	1	1	0	0	1	1	1	1	1	2	1	0	0	2	1
M38_guanine-deaminase	3	3	3	1	0	4	3	13	1	1	1	2	1	0	1	1	1	2	1	4	1	3	1	2	3	3	1	1	1	0	2	1	1	0	0	1	3	1	2	2	1	1	1	2	2	1	3	0	0
M38_N-acetylglucosamine-6-phosphate-deacetylase	2	1	3	0	0	1	1	6	0	1	0	2	2	0	1	1	1	0	1	0	3	1	2	2	2	2	2	2	2	0	0	2	1	0	0	0	2	0	0	0	1	1	1	1	2	2	0	2	2
M38_urease	2	1	3	0	0	1	1	7	1	0	0	0	0	0	1	1	0	1	1	2	2	1	2	1	1	1	2	2	2	0	2	2	2	0	0	2	1	1	1	1	1	1	1	1	1	1	1	0	0
M79_type-II-CAAX-prenyl-endopeptidase	1	1	1	2	19	1	1	1	1	4	1	1	1	1	1	1	1	1	1	2	1	1	1	2	2	1	1	1	1	14	2	1	1	5	8	1	0	2	1	1	0	1	1	1	2	1	1	0	0
S01_serine_protease_extracellular	7	1	6	2	0	2	2	16	1	1	1	0	1	8	1	9	63	0	0	15	1	1	20	1	2	2	3	3	3	3	3	2	2	0	0	0	1	10	11	11	1	1	1	2	3	1	0	35	32
S08_subtilisin	18	19	23	51	129	42	4	63	5	3	3	7	5	52	19	7	39	9	3	6	13	13	10	16	20	29	14	16	15	48	10	15	23	30	64	14	19	17	22	22	21	14	14	23	25	14	4	23	17
S54_rhomboid-proteases	5	6	6	14	10	4	3	4	3	3	3	2	3	6	5	2	3	3	3	5	4	5	2	3	3	3	7	7	6	18	4	5	4	9	4	2	3	3	3	3	2	3	3	4	4	3	4	2	2
U69	0	0	0	0	3	0	0	0	0	0	0	0	0	0	0	0	0	0	0	0	0	0	0	0	0	0	0	0	0	15	0	0	0	5	8	0	0	0	0	0	0	0	0	0	0	0	0	0	0
TCDB
	Absidia_glauca_CBS_101_48	Absidia_idahoensis_var_thermophila	Absidia_repens	Allomyces_macrogynus_ATCC_38327	Anaeromyces_robustus_S4	Arthrobotrys_oligospora	Aspergillus_nidulans	Basidiobolus_meristosporus_CBS_931_73	Batrachochytrium_dendrobatidis_JAM81	Batrachochytrium_dendrobatidis_JEL423	Batrachochytrium_salamandrivorans	Bifiguratus_adelaidae	Candida_albicans	Catenaria_anguillulae_PL171	Choanephora_cucurbitarum_KUS_F28377	Coemansia_reversa_NRRL_1564	Coprinopsis_cinerea	Cryptococcus_neoformans	Gonapodya_prolifera_JEL478	Hesseltinella_vesiculosa	Lichtheimia_corymbifera_JMRC_FSU_9682	Linderina_pennispora_ATCC_12442	Lobosporangium_transversale	Mortierella_elongata_AG_77	Mortierella_verticillata_NRRL_6337	Mucor_ambiguus_NBRC_6742	Mucor_circinelloides_f_circinelloides_1006PhL	Mucor_circinelloides_f_lusitanicus_CBS_277_49	Neocallimastix_californiae_G1	Neurospora_crassa	Parasitella_parasitica_CBS_412_66	Phycomyces_blakesleeanus_NRRL_1555	Piromyces_finnis	Piromyces_sp_E2	Puccinia_graminis	Rhizoclosmatium_globosum_JEL800	Rhizophagus_irregularis_A1	Rhizophagus_irregularis_DAOM_181602_DAOM_197198	Rhizophagus_irregularis_DAOM_197198w	Rhizopus_delemar_RA_99_880	Rhizopus_microsporus_ATCC_11559	Rhizopus_microsporus_ATCC_52813	Rhizopus_microsporus_ATCC62417	Rhizopus_microsporus_CBS_344_29	Rhizopus_microsporus_var_microsporus_ATCC_52814	Schizosaccharomyces_pombe	Smittium_culicis_GSMNP	Smittium_culicis_ID_206_W2	Smittium_mucronatum_ALG_7_W6
1.A.1	5	4	5	19	9	2	0	13	2	3	4	2	1	7	2	4	3	2	7	2	4	4	5	9	7	3	3	3	17	2	3	5	9	6	1	5	22	19	24	4	5	3	8	6	3	0	9	6	5
1.A.105	0	0	0	2	0	0	0	0	2	2	4	0	0	2	0	0	2	0	0	0	0	0	4	5	5	0	0	0	0	0	0	0	0	0	0	6	121	265	275	0	0	0	0	0	0	0	0	0	0
1.A.33	15	17	21	20	17	11	9	25	6	7	8	8	9	7	16	7	8	8	8	11	16	7	13	17	12	14	14	14	76	10	14	16	30	22	8	13	37	39	42	22	12	12	24	19	12	8	12	11	10
1.A.4	10	13	11	20	38	32	22	14	13	14	15	13	11	11	18	8	24	12	16	9	12	10	17	72	20	20	16	18	51	24	9	14	21	56	42	35	48	47	58	13	10	9	36	21	9	11	6	4	7
1.A.8	5	2	3	12	1	2	4	25	3	3	5	5	1	2	2	3	2	1	4	2	2	11	2	7	6	2	2	2	2	1	2	2	1	1	11	10	4	3	3	2	1	1	4	2	1	1	7	6	9
1.A.87	0	0	0	0	0	4	3	0	1	1	2	0	0	0	0	0	2	0	3	0	0	0	0	0	0	0	0	0	0	1	0	0	0	0	0	4	3	3	3	0	0	0	0	0	0	1	0	0	0
1.C.63	0	0	1	2	25	3	0	0	1	1	1	0	0	0	0	0	5	0	0	1	0	0	2	0	1	0	0	0	20	2	0	0	8	21	0	0	0	0	0	1	0	0	0	0	0	0	0	0	0
1.I.1	103	94	115	118	60	44	40	97	58	75	80	42	46	55	74	38	49	51	63	74	105	40	61	66	61	78	80	74	102	61	77	83	58	43	45	70	187	921	831	87	76	75	161	126	73	45	58	43	32
2.A.1	195	234	180	120	60	139	394	289	31	36	38	124	99	50	122	70	126	225	199	114	236	147	98	129	121	166	186	182	174	167	143	111	42	55	79	156	70	62	63	141	104	104	247	205	104	70	101	79	79
2.A.18	40	35	42	18	7	5	15	48	6	7	6	12	8	4	29	12	4	11	11	25	34	21	14	15	17	28	28	28	17	7	28	21	8	7	5	5	8	8	9	30	23	23	45	47	23	2	13	8	3
2.A.2	88	99	95	96	38	60	63	147	39	45	62	58	45	56	72	37	49	55	67	69	90	43	75	82	90	83	83	83	73	61	78	71	30	31	45	69	56	54	66	82	67	65	145	137	67	32	62	51	35
2.A.29	66	60	70	79	12	37	37	89	31	40	48	41	32	41	54	31	35	40	48	50	57	35	57	58	61	61	61	60	22	42	59	52	12	10	37	51	36	37	49	61	52	49	107	106	52	23	46	36	25
2.A.3	36	37	40	49	9	45	82	53	17	17	24	18	45	29	29	11	29	39	53	35	30	20	23	44	33	34	33	32	18	35	30	29	7	7	30	48	27	20	19	35	29	29	75	63	29	32	27	25	15
2.A.4	47	38	49	53	23	21	20	75	16	16	28	19	19	23	34	18	18	22	22	34	41	28	29	35	35	41	42	41	24	29	35	33	15	14	22	35	24	20	24	38	33	33	68	68	34	13	25	20	15
2.A.7	54	45	61	69	19	29	25	69	24	30	34	23	15	39	39	23	35	24	29	47	56	29	46	46	53	51	52	49	31	27	41	44	19	15	31	49	34	35	38	52	39	36	80	67	38	13	25	14	15
3.A.1	50	52	48	156	100	31	51	87	57	64	62	26	24	84	41	59	46	37	64	39	49	84	61	89	97	47	49	50	135	35	42	45	64	135	28	134	60	40	53	41	31	31	74	60	31	17	57	50	64
3.A.16	43	43	51	86	47	48	40	69	44	54	56	30	32	41	37	38	44	37	52	39	41	40	50	70	45	39	43	39	81	43	37	47	47	34	65	51	132	95	201	46	40	38	80	76	37	37	54	38	30
3.A.2	120	105	133	152	85	84	83	137	63	74	100	55	76	74	85	65	82	87	77	94	103	66	87	97	93	90	95	99	140	103	99	92	103	83	75	128	116	118	153	113	89	94	171	141	88	87	84	63	46
8.A.28	15	14	11	21	167	60	13	6	2	12	15	10	6	4	14	4	11	6	29	8	12	1	9	12	14	12	15	5	156	13	18	6	74	242	3	27	5	4	5	14	7	8	28	26	10	1	9	5	8
8.A.5	27	32	29	22	27	21	34	29	9	7	9	33	17	7	20	9	23	22	36	20	31	16	20	25	27	25	29	30	35	20	16	24	16	17	13	15	46	46	53	21	22	21	51	42	21	18	26	20	7
8.A.8	47	42	52	57	30	18	16	40	25	26	31	17	10	26	35	14	17	19	19	35	45	13	36	33	33	43	40	34	49	19	39	32	24	20	14	39	46	207	239	35	28	28	60	52	31	17	19	14	11
8.A.85	3	2	1	21	4	0	1	1	6	6	8	0	0	11	0	0	1	0	7	2	2	0	4	5	3	3	2	0	8	0	2	0	4	3	1	19	31	192	214	0	0	0	1	0	0	0	0	0	0
9.A.1	51	49	64	92	31	23	23	45	23	35	30	18	20	48	39	15	20	15	16	39	56	14	33	41	36	45	47	36	62	26	39	35	39	22	29	31	33	30	29	34	35	40	90	72	37	15	10	13	9
9.A.3	8	10	7	4	139	38	18	6	2	6	10	3	0	4	3	1	56	0	0	4	8	2	2	2	5	4	4	1	155	10	2	2	72	182	1	19	3	3	3	5	2	4	7	6	6	1	11	5	10
9.A.63	72	63	83	61	36	32	31	99	33	38	47	21	28	30	61	30	38	40	29	50	62	30	45	51	51	64	74	73	69	35	64	65	39	23	34	35	34	35	60	68	54	56	104	88	54	25	32	34	20
[truncated: 6 more columns]

## Sheet: Supplementary Table S2
	Plant saprotroph	Animal saprotroph	Animal symbiont	Mycorrhizal	Plant pathogen	Animal pathogen	Fungal pathogen	Animal commensal	Water	Land
Absidia_glauca_CBS_101_48	YES	YES	NO	NO	NO	YES	NO	NO	NO	YES
Absidia_idahoensis_var_thermophila	YES	YES	NO	NO	NO	YES	NO	NO	NO	YES
Absidia_repens	YES	YES	NO	NO	NO	NO	NO	NO	NO	YES
Allomyces_macrogynus_ATCC_38327	YES	YES	NO	NO	NO	NO	NO	NO	YES	YES
Anaeromyces_robustus_S4	YES	YES	YES	NO	NO	NO	NO	NO	YES	NO
Arthrobotrys_oligospora	YES	YES	NO	NO	NO	NO	NO	NO	YES	YES
Aspergillus_nidulans	YES	NO	NO	NO	NO	NO	NO	NO	NO	YES
Basidiobolus_meristosporus_CBS_931_73	YES	YES	NO	NO	NO	YES	NO	YES	NO	YES
Batrachochytrium_dendrobatidis_JAM81	NO	NO	NO	NO	NO	YES	NO	NO	YES	NO
Batrachochytrium_dendrobatidis_JEL423	NO	NO	NO	NO	NO	YES	NO	NO	YES	NO
Batrachochytrium_salamandrivorans	NO	NO	NO	NO	NO	YES	NO	NO	YES	NO
Bifiguratus_adelaidae	YES	NO	NO	NO	YES	NO	NO	NO	NO	YES
Candida_albicans	NO	NO	NO	NO	NO	YES	NO	YES	NO	YES
Catenaria_anguillulae_PL171	YES	YES	NO	NO	NO	YES	NO	NO	YES	YES
Choanephora_cucurbitarum_KUS_F28377	NO	NO	NO	NO	YES	NO	NO	NO	NO	YES
Coemansia_reversa_NRRL_1564	NO	YES	NO	NO	NO	NO	YES	NO	NO	YES
Conidiobolus_coronatus_NRRL_28638	YES	YES	NO	NO	NO	YES	NO	NO	NO	YES
Coprinopsis_cinerea	YES	YES	NO	NO	NO	NO	NO	NO	NO	YES
Cryptococcus_neoformans	YES	YES	NO	NO	NO	YES	NO	NO	NO	YES
Gonapodya_prolifera_JEL478	YES	NO	NO	NO	NO	NO	NO	NO	YES	NO
Hesseltinella_vesiculosa	YES	YES	NO	NO	NO	NO	NO	NO	YES	YES
Lichtheimia_corymbifera_JMRC_FSU_9682	YES	YES	NO	NO	NO	YES	NO	NO	NO	YES
Linderina_pennispora_ATCC_12442	YES	YES	NO	NO	NO	NO	NO	NO	NO	YES
Lobosporangium_transversale	YES	YES	NO	NO	NO	NO	NO	NO	YES	YES
Mortierella_elongata_AG_77	YES	YES	NO	NO	NO	NO	NO	NO	NO	YES
Mortierella_verticillata_NRRL_6337	YES	YES	NO	NO	NO	NO	NO	NO	NO	YES
Mucor_ambiguus_NBRC_6742	YES	NO	NO	NO	NO	YES	NO	NO	NO	YES
Mucor_circinelloides_f_circinelloides_1006PhL	YES	NO	NO	NO	NO	YES	NO	NO	NO	YES
Mucor_circinelloides_f_lusitanicus_CBS_277_49	YES	NO	NO	NO	NO	YES	NO	NO	NO	YES
Neocallimastix_californiae_G1	YES	NO	YES	NO	NO	NO	NO	NO	YES	NO
Neurospora_crassa	YES	NO	NO	NO	NO	NO	NO	NO	NO	YES
Parasitella_parasitica_CBS_412_66	NO	NO	NO	NO	NO	NO	NO	NO	NO	YES
Phycomyces_blakesleeanus_NRRL_1555	YES	YES	NO	NO	NO	NO	NO	NO	NO	YES
Piromyces_finnis	YES	NO	YES	NO	NO	NO	NO	NO	YES	NO
Piromyces_sp_E2	YES	NO	YES	NO	NO	NO	NO	NO	YES	NO
Puccinia_graminis	YES	NO	NO	NO	YES	NO	NO	NO	NO	YES
Rhizoclosmatium_globosum_JEL800	YES	YES	NO	NO	NO	NO	NO	NO	YES	NO
Rhizophagus_irregularis_A1	NO	NO	NO	YES	NO	NO	NO	NO	NO	YES
Rhizophagus_irregularis_DAOM_181602_DAOM_197198	NO	NO	NO	YES	NO	NO	NO	NO	NO	YES
Rhizophagus_irregularis_DAOM_197198w	NO	NO	NO	YES	NO	NO	NO	NO	NO	YES
Rhizopus_delemar_RA_99_880	YES	YES	NO	NO	YES	YES	NO	NO	NO	YES
Rhizopus_microsporus_ATCC_11559	YES	YES	NO	NO	YES	YES	NO	NO	NO	YES
Rhizopus_microsporus_ATCC_52813	YES	YES	NO	NO	YES	YES	NO	NO	NO	YES
Rhizopus_microsporus_ATCC62417	YES	YES	NO	NO	YES	YES	NO	NO	NO	YES
Rhizopus_microsporus_CBS_344_29	YES	YES	NO	NO	YES	YES	NO	NO	NO	YES
Rhizopus_microsporus_var_microsporus_ATCC_52814	YES	YES	NO	NO	YES	YES	NO	NO	NO	YES
Schizosaccharomyces_pombe	YES	NO	NO	NO	NO	NO	NO	NO	NO	YES
Smittium_culicis_GSMNP	YES	NO	NO	NO	NO	NO	NO	YES	YES	NO
Smittium_culicis_ID_206_W2	YES	NO	NO	NO	NO	NO	NO	YES	YES	NO
Smittium_mucronatum_ALG_7_W6	YES	NO	NO	NO	NO	NO	NO	YES	YES	NO
Spizellomyces_punctatus_DAOM_BR117	YES	NO	NO	NO	NO	YES	YES	NO	NO	YES
Syncephalastrum_racemosum_NRRL_2496	YES	YES	NO	NO	NO	YES	YES	NO	NO	YES
Ustilago_maydis	NO	NO	NO	NO	YES	NO	NO	NO	NO	YES
Yarrowia_lipolytica	YES	YES	NO	NO	NO	NO	NO	NO	NO	YES
Zancudomyces_culisetae_COL_18_3	YES	NO	NO	NO	NO	NO	NO	YES	YES	NO

## Sheet: Supplementary Table S3
MEROPS																				CAZY
A01	A28	C110	C14	C19	C46	C59	I04	M13	M20	M24	M28	M36	M38	M79	S01	S08	S54	U69		AA3	AA5	AA6	AA7	CE1	CE12	CE16	CE2	CE4	CE6	GH10	GH109	GH11	GH114	GH132	GH15	GH16	GH17	GH18	GH19	GH24	GH26	GH3	GH43	GH45	GH48	GH5	GH6	GH72	GH9
ORE22351.1	XP_011127917.1	XP_011118697.1	XP_001832176.1	OZJ05093.1	KNE68640.1	ORX79638.1	OMJ30214.1	XP_660695.1	XP_011120498.1	XP_011117217.1	XP_011117059.1	XP_001835337.1	XP_011117420.1	XP_011128071.1	XP_011117548.1	ORX80248.1	KXN70502.1	ORX65295.1		XP_011118021.1	XP_011122223.1	XP_011126773.1	XP_001837531.2	XP_011117155.1	ORY05459.1	XP_011117554.1	XP_660898.1	ORX39490.1	SAL99722.1	ORX72522.1	XP_011117421.1	XP_011118009.1	XP_011123749.1	XP_011125477.1	XP_011119120.1	XP_011117328.1	KXN70247.1	XP_682268.1	PIA19740.1	XP_011123301.1	KXS17165.1	XP_011120263.1	XP_011116970.1	XP_011127483.1	ORX80717.1	XP_011116968.1	XP_500422.1	XP_011119127.1	XP_001837301.1
PHZ12536.1	XP_664345.1	XP_681479.1	XP_001834279.2	OBZ85308.1	KNE69959.1	ORX87563.1	ORX65340.1	XP_002911894.1	XP_502940.1	XP_959270.1	XP_659310.1	XP_001839300.2	XP_011118935.1	XP_664132.1	NP_595209.1	ORX80249.1	XP_011118049.1	ORX78395.1		XP_012048807.1	XP_001833162.2	XP_657901.1	XP_959075.1	XP_958358.1	PKC73213.1	XP_011119238.1	XP_662924.1	ORX75702.1	ORZ10394.1	ORX59072.1	XP_680622.1	XP_661217.1	XP_011126128.1	XP_658330.1	OZJ02834.1	XP_011124418.1	SAM07567.1	XP_011117357.1	ORX69860.1	XP_660323.1	XP_965218.3	XP_965034.3	XP_680544.1	CDS09500.1	ORX87160.1	XP_011124411.1	XP_663890.1	XP_658162.1	XP_012053753.1
ORE01541.1	XP_962063.3	XP_011394608.1	XP_002911413.1	GAN09072.1	KNE71007.1	ORY00398.1	ORX78889.1	XP_012047281.1	NP_587680.1	XP_662803.1	XP_001728373.1	XP_001838846.1	XP_962467.1	XP_011394006.1	XP_011124984.1	ORX80250.1	XP_011126430.1	ORY08497.1		XP_681816.1	XP_003328162.1	XP_965630.2	XP_001839068.1	XP_662871.1	POG66491.1	XP_011125995.1	XP_964587.3	ORX58351.1	ORZ12618.1	ORX46061.1	XP_960192.1	XP_682634.1	KXS09078.1	XP_723112.1	OZJ04083.1	XP_011122945.1	ORZ25191.1	XP_011118187.1	ORX71313.1	XP_001840811.1	XP_003320303.1	OZJ01894.1	XP_011128243.1	CDH59676.1	ORX83923.1	XP_680908.1	XP_720033.1	XP_963622.1	SAL96217.1
CEG72938.1	NP_001018195.1	XP_011394609.1	XP_001837654.2	OAD08167.1	PKC58250.1	ORY29863.1	ORX78890.1	SAL99125.1	ORX92531.1	XP_001833294.1	XP_958152.2	XP_001835397.2	XP_504395.1	XP_011394007.1	XP_663040.1	ORX80245.1	XP_721720.1	ORY10707.1		XP_500864.1	XP_003328187.2	XP_500591.1	XP_001839067.1	XP_956228.1	EXX73287.1	XP_011122167.1	ORY84615.1	ORX78780.1	CDS06401.1	OZJ03722.1	OZJ02365.1	XP_964145.1	KXS17122.1	XP_501679.1	XP_011121989.1	XP_658537.1	OBZ87245.1	XP_658145.1	OMH82722.1	XP_001840813.1	XP_003321147.2	OZJ01949.1	ORX76535.1	OBZ81286.1	ORX84674.1	XP_660962.1	XP_011122653.1	XP_499730.1	SAM03680.1
CEI89259.1	XP_001837586.1	NP_593561.1	XP_011120149.1	EPB85920.1	EXX54900.1	ORY00399.1	OUM59867.1	ORZ23328.1	ORX99451.1	PKC64240.1	XP_001833144.1	XP_001838837.2	NP_587874.1	NP_593120.1	XP_962199.2	ORX80246.1	XP_501263.1	OUM61596.1		XP_011119720.1	SAM01226.1	XP_500592.1	XP_001837617.1	XP_001837739.1	XP_001833695.2	XP_001829796.1	ORY74947.1	ORX61207.1	ORY95787.1	EGF75844.1	XP_001840594.2	XP_957450.3	KXS17159.1	XP_964435.1	XP_011125841.1	XP_960762.1	GAN08759.1	XP_682659.1	OMJ19581.1	XP_001840820.1	XP_003326566.2	OZJ02388.1	ORY44982.1	CEP15980.1	ORY69386.1	XP_682545.1	XP_658877.1	XP_019330895.1	ORZ21183.1
EIE90381.1	SAM04823.1	XP_502684.1	XP_663316.1	CEP07193.1	PKC59737.1	ORY29862.1	ORX77271.1	ORZ23069.1	ORX99452.1	POG82014.1	XP_012053687.1	XP_001838840.2	SAL98454.1	XP_012052521.1	ORZ25141.1	ORX80244.1	XP_001831679.2	ORX46904.1		XP_001834096.1	ORZ17992.1	XP_504056.1	XP_001837398.1	ORX69342.1	ORZ17646.1	XP_664026.1	OUM60381.1	ORX88189.1	GAN04703.1	XP_011121365.1	XP_012048661.1	XP_011121073.1	KXS17656.1	NP_588380.2	SAL96753.1	XP_661518.1	OAC99299.1	ORZ37941.1	OMJ24150.1	XP_001840847.1	XP_011388321.1	OZJ06655.1	ORX45629.1	GAN02818.1	ORY69387.1	XP_660901.1	XP_662886.1	XP_501526.1	ORZ24128.1
EIE83296.1	OBZ90503.1	CDS11349.1	XP_959720.2	EIE82797.1	POG61735.1	ORY29860.1	ORX78043.1	SAM05352.1	ORX99453.1	EXX62987.1	SAL96303.1	XP_001838249.1	ORZ18845.1	XP_011392627.1	CDS10412.1	ORX70395.1	XP_003334051.2	ORY10706.1		XP_011387685.1	OBZ86434.1	XP_710366.1	XP_682577.1	ORY55374.1	ORX57364.1	XP_958156.1	OUM59523.1	ORY28211.1	EPB91722.1	XP_011123605.1	XP_012049956.1	XP_001834579.1	KXS18740.1	OZJ02216.1	ORZ11841.1	XP_958032.1	EPB84045.1	ORZ36808.1	OMJ29406.1	XP_001840818.2	XP_003324017.2	XP_011123844.1	OUM59578.1	EPB87943.1	ORX43945.1	XP_001830154.1	XP_960770.1	XP_011120110.1	CDS04807.1
OBZ88303.1	EIE87933.1	CDH59001.1	XP_958649.2	PHZ09716.1	PKC58585.1	ORY29861.1	OUM64611.1	SAM02632.1	ORY05771.1	POG82012.1	ORZ19847.1	SAM05677.1	OBZ89291.1	SAM07343.1	OBZ83366.1	ORX70396.1	ORZ06686.1	ORY08498.1		XP_011390486.1	GAN11083.1	XP_001839648.2	PKC64647.1	OUM67490.1	OBZ84249.1	ORX65584.1	XP_001833880.1	ORY28212.1	CEP19124.1	XP_001838887.1	KND04751.1	XP_001839556.1	KXS18615.1	ORX67569.1	ORX59418.1	XP_958627.1	CEP18951.1	ORX69533.1	OLY78715.1	PIA13839.1	XP_003335894.2	XP_011123848.1	ORY49229.1	ORY96289.1	ORX46161.1	XP_011125993.1	XP_001833045.1	XP_661334.1	CDH61518.1
GAN08693.1	GAN02418.1	OZJ04756.1	CDS13208.1	ORE08219.1	EXX66376.1	ORX42393.1	ORY41145.1	ORZ25482.1	OZJ04719.1	EXX53485.1	ORZ20468.1	ORZ12738.1	GAN09088.1	ORZ09144.1	GAN04553.1	ORY22718.1	SAL97080.1	ORY56761.1		XP_003329183.2	OAD01860.1	XP_001839649.1	POG61824.1	ORY54339.1	GAN05468.1	ORY41486.1	GAN06091.1	ORY72644.1	EIE90801.1	XP_011122594.1	XP_011118610.1	XP_001838782.1	KXS19690.1	OMJ13936.1	SAM07371.1	XP_720457.1	EIE86602.1	ORX74699.1	OLY82862.1	PIA15247.1	XP_003333138.2	XP_658316.1	OUM66339.1	CEG67694.1	OUM61320.1	XP_011122427.1	OZJ02950.1	XP_682215.1	CDS06236.1
EPB91779.1	EPB85334.1	PIA18107.1	CDH54137.1	CEG75574.1	POG62728.1	OUM63350.1	OUM56928.1	OBZ91747.1	ORZ12915.1	EXX53486.1	ORX62876.1	OBZ90636.1	EPB91363.1	ORX59634.1	OAD06952.1	ORX52546.1	SAM09031.1	ORY56762.1		XP_003338231.2	EPB91571.1	XP_001831148.1	EXX72253.1	ORY73338.1	EPB84756.1	ORX61256.1	OAD04786.1	ORY72645.1	PHZ10213.1	XP_011125606.1	XP_662727.1	XP_001841114.2	KND01118.1	OMJ21821.1	ORZ23324.1	XP_501652.1	ORE15708.1	XP_011127327.1	OMJ25764.1	PIA15404.1	XP_003324087.2	XP_659831.1	XP_011125793.1	PHZ09097.1	ORX42386.1	XP_664031.1	OZJ03993.1	XP_680780.1	CDH55197.1
OAD04888.1	OAD06166.1	ORX70112.1	CDH54138.1	ORE17831.1	POG61742.1	OUM63351.1	OUM57228.1	GAN08672.1	OAQ34797.1	SAM01724.1	CDS09370.1	GAN05941.1	OAD04109.1	OBZ91763.1	EPB81786.1	OUM61198.1	ORZ10437.1	OUM64134.1		XP_003336167.2	CEP18067.1	XP_502019.1	PKC71994.1	ORX43617.1	OAD06452.1	ORX84870.1	CEP08322.1	ORX57095.1	ORE10540.1	XP_001829957.1	XP_956910.1	XP_001836864.1	XP_660557.1	OLY80444.1	ORX44578.1	XP_504363.1	CEG75521.1	XP_011118097.1	OMJ14225.1	PIA15183.1	XP_003326776.1	XP_681134.1	XP_965531.3	CEI91022.1	ORX48164.1	XP_963284.2	XP_956581.1	XP_717233.2	OAD72929.1
CEP18130.1	CEG63835.1	OLY82095.1	ORY98167.1	CEI93987.1	POG62725.1	OUM63354.1	OUM56349.1	OAC97828.1	KFH71455.1	ORZ23367.1	ORY93184.1	OAD02453.1	CEP14878.1	GAN07379.1	OAD73441.1	ORX75743.1	ORZ17184.1	OUM64135.1		XP_003888664.1	EIE90531.1	XP_503939.1	POG63603.1	ORY25889.1	CEP17243.1	ORY54136.1	OAD70464.1	OUM61099.1	CEG77384.1	XP_001829958.2	XP_011391538.1	XP_001837777.1	XP_681423.1	OMJ17204.1	OBZ85790.1	XP_660657.1	CEG75522.1	XP_961930.1	OLY82172.1	ORX63575.1	XP_003889887.1	XP_504871.1	XP_001833975.2	PHZ09096.1	OUM69458.1	CDS13545.1	XP_001836853.1	XP_719043.1	ORY90995.1
ORY94674.1	CEJ03297.1	XP_011124920.1	SAM00498.1	NP_587805.1	EXX67589.1	OUM64220.1	OUM59769.1	EPB86961.1	KND02401.1	ORZ23540.1	OBZ84851.1	EPB87397.1	EIE79822.1	OAD01983.1	ORY94892.1	ORX75611.1	ORX52388.1	OUM61588.1		OZJ01502.1	ORE18339.1	XP_710367.1	EXX56858.1	ORY81180.1	CEG77055.1	ORY48791.1	OAD79912.1	ORX55920.1	CEG72207.1	XP_659422.1	XP_003332972.2	KNE68075.1	ORX70386.1	OMJ28360.1	GAN00808.1	XP_664552.1	PHZ10121.1	XP_965031.2	OMH82765.1	ORX64030.1	XP_003888722.1	XP_660216.1	XP_659081.1	ORE01467.1	ORX57310.1	OZJ05455.1	XP_001841132.1	XP_502469.1	OBZ87935.1
OAD75047.1	CEI96431.1	XP_001830593.1	ORZ10852.1	ORX99735.1	EXX57776.1	PKC59409.1	OUM59770.1	CEP19874.1	XP_959640.1	ORX58315.1	EPB92745.1	CEP09408.1	ORE17601.1	EPB85663.1	ORX58943.1	ORX75612.1	OAD77202.1	ORY56294.1		XP_011122181.1	PHZ16983.1	NP_593615.1	EXX59359.1	ORX83240.1	PHZ11898.1	ORX83937.1	OBZ86300.1	ORX44473.1	CEI86098.1	XP_958235.1	XP_003337265.2	KNE68090.1	ORX81006.1	OLY80446.1	OAD03527.1	XP_965203.1	PHZ10122.1	XP_658113.1	OMJ25821.1	ORX71930.1	ORY29901.1	XP_661507.1	ORX55222.1	CEG67695.1	ORX57323.1	ORX64357.1	XP_001841133.2	NP_594765.1	GAN00812.1
OAD68177.1	CEG82294.1	XP_660071.1	SAM04311.1	ORX82650.1	EXX57777.1	PKC59319.1	OUM59771.1	EIE87850.1	XP_663353.1	SAM08464.1	OAD01569.1	EIE77738.1	CEI89134.1	CEP13839.1	EIE86790.1	ORX75607.1	OBZ90782.1	OUM67624.1		XP_011125241.1	ORE08530.1	XP_714456.1	PKC71995.1	ORY25887.1	CEG77056.1	ORX83938.1	GAN07953.1	ORY24811.1	CEI91300.1	XP_011389883.1	XP_001831453.1	KNE68105.1	ORX78110.1	OMJ18374.1	EPB90436.1	XP_721875.1	ORE00704.1	XP_011123019.1	OMJ29505.1	ORX71914.1	ORY37400.1	XP_721741.2	ORX81688.1	CEG85091.1	OUM56365.1	ORX64358.1	XP_001839612.1	XP_958678.1	EPB90432.1
SAM08028.1	ORE23263.1	XP_957459.1	ORZ22174.1	ORX45038.1	EXX57779.1	PKC59471.1	OUM59772.1	ORE13783.1	EGF76215.1	CDS04043.1	CEP09767.1	ORE16281.1	CEG66786.1	ORE13964.1	ORE22424.1	ORX75608.1	GAN08769.1	ORX43641.1		XP_011123574.1	CEG82553.1	XP_502020.1	POG63604.1	OUM68257.1	CDS13695.1	ORX95321.1	OAD06876.1	ORY24812.1	OBZ89870.1	XP_001832274.2	XP_012049903.1	KNE72384.1	ORX42526.1	OMJ14912.1	EIE75378.1	XP_011122870.1	CDS07285.1	ORX65200.1	OLY82567.1	ORX69387.1	KNC96830.1	NP_595060.1	ORX41542.1	CEJ05250.1	OUM58645.1	ORX64359.1	XP_957415.2	SAL98804.1	OAD03523.1
ORZ22566.1	PHZ16743.1	OZJ05880.1	ORX49150.1	ORY83936.1	EXX57778.1	PKC59165.1	OUM59774.1	CEI85599.1	XP_659187.1	CDH49588.1	CEI87345.1	PHZ09445.1	CEI96972.1	PHZ17625.1	CEI90456.1	ORX75609.1	OAC99495.1	ORY68136.1		XP_681598.1	CEG66894.1	KNC97104.1	EXX56859.1	ORY44587.1	CDH54597.1	ORX43426.1	EPB89812.1	ORY46271.1	CDS13458.1	XP_959279.1	XP_012046460.1	KNE72391.1	OUM70577.1	OLY80365.1	ORE14155.1	XP_662119.1	CDH49655.1	XP_680882.1	OMJ10015.1	ORX69720.1	KNC97234.1	XP_001833567.2	OUM58913.1	EIE78620.1	OUM63446.1	ORY28681.1	XP_011127261.1	ORZ11251.1	CEP10837.1
ORY96753.1	ORE07773.1	PKC73274.1	ORY96418.1	ORY54034.1	PKC71243.1	PKC59586.1	ORY24261.1	CEI85600.1	XP_660295.1	ORZ01192.1	PHZ12531.1	ORE07716.1	PHZ16882.1	ORE02233.1	PHZ17980.1	ORX75610.1	EPB90716.1	ORY68137.1		XP_960108.2	CEJ04592.1	OMJ11772.1	PKC74073.1	ORX52555.1	OAD65808.1	ORX75619.1	CEP09339.1	ORY20929.1	CDH50429.1	XP_955817.3	XP_012050669.1	XP_011119805.1	ORX42525.1	OLY82665.1	PHZ08790.1	XP_500934.1	ORY93303.1	KXN64860.1	OMJ17316.1	ORX66610.1	KND00094.1	XP_001841056.2	ORY16049.1	EIE80234.1	ORX60185.1	ORY77119.1	ORX64079.1	ORX47710.1	EIE86353.1
GAN11321.1	CEP16671.1	POG57671.1	SAM02252.1	ORY06429.1	POG66823.1	PKC59242.1	ORY24269.1	CEG63214.1	KNE54281.1	OBZ91056.1	ORE02438.1	CEG68609.1	ORE10916.1	CEI95889.1	ORE10665.1	ORX58657.1	CEP12631.1	ORY68138.1		XP_001840660.1	ORX48536.1	OMJ15589.1	POG80314.1	ORX77442.1	ORY90040.1	ORY27385.1	EIE86950.1	ORY20934.1	ORY94839.1	XP_680670.1	XP_011119899.1	XP_011388331.1	OUM70578.1	OMH80971.1	ORE02660.1	XP_963048.1	ORX48058.1	KXN66143.1	OMJ18839.1	ORX66477.1	ORY48553.1	XP_012048014.1	ORY16059.1	OBZ82366.1	ORX60186.1	ORY73956.1	ORX48382.1	CDS11918.1	ORE23209.1
EPB83556.1	CDS12461.1	EXX67350.1	ORZ24008.1	PIA19011.1	EXX67272.1	PKC59595.1	ORY24262.1	CEG63215.1	KNE65181.1	OBZ91068.1	CEG72942.1	CEI95226.1	CEG81254.1	CEG63359.1	CEJ00783.1	ORX88215.1	ORE12632.1	OUM65009.1		XP_001840719.2	CDS08707.1	OMJ28828.1	EXX76341.1	ORX41999.1	OAQ26073.1	OUM61934.1	ORY97596.1	ORY20935.1	OAD68165.1	ORY27233.1	XP_657640.1	ORX38140.1	ORY30081.1	OMH84158.1	CEG69155.1	KXN67929.1	GAN02267.1	OMH82739.1	OMJ28427.1	ORX72650.1	ORY48555.1	XP_012053579.1	ORY16060.1	EIE86317.1	OUM56933.1	ORY73957.1	ORX57758.1	CDH50216.1	PHZ16691.1
OAC99160.1	CDH58355.1	PKC75511.1	SAM07204.1	ORX71366.1	PKC71245.1	PKC59429.1	ORY24266.1	CEI91776.1	ORZ29745.1	GAN08301.1	CEI89255.1	CEG77888.1	OAD69273.1	CEI93919.1	ORX89660.1	ORX58658.1	CEJ03876.1	ORY08499.1		XP_011390038.1	CDH51437.1	OLY79423.1	ORX90094.1	OUM61184.1	KFH68375.1	ORY17196.1	OUM68767.1	ORY20936.1	OZJ05052.1	ORY60338.1	XP_719485.1	OUM62651.1	ORY54048.1	OMH83803.1	ORY93224.1	KXN70758.1	EPB92082.1	XP_658153.1	OMJ29800.1	ORX69438.1	ORY37611.1	XP_012053717.1	ORY74167.1	EIE75679.1	OUM67280.1	ORY28688.1	ORX57759.1	ORY97419.1	ORE07825.1
CEP12603.1	ORY95325.1	POG74387.1	ORZ14194.1	ORZ23877.1	EXX67266.1	PKC59615.1	ORY24270.1	PHZ17759.1	EGF77365.1	OAC98821.1	OAD72768.1	CEI95412.1	ORY94535.1	CDS09248.1	ORY05989.1	ORX88217.1	PHZ10678.1	OUM63463.1		XP_011391368.1	ORZ00482.1	XP_012047282.1	ORX95345.1	OUM61185.1	PIA16250.1	ORX42383.1	ORX65062.1	ORY24729.1	ORX41544.1	ORY60340.1	NP_593980.1	ORX63514.1	ORY61829.1	OMH82352.1	ORY97458.1	KXN70761.1	OAD03024.1	XP_681750.1	OMH82721.1	ORX69393.1	ORY39986.1	XP_012053718.1	ORY74171.1	ORE23428.1	ORX43823.1	ORY57639.1	ORX57933.1	OBZ83593.1	CEG63765.1
EIE78384.1	ORX49770.1	EXX74935.1	ORX46047.1	OAQ34312.1	EXX67267.1	PKC59737.1	ORY24263.1	ORE06534.1	OAJ37725.1	EPB84866.1	OAD66271.1	OAD71513.1	ORX54506.1	CDH59251.1	ORZ05163.1	ORX88226.1	ORE02007.1	ORX46912.1		XP_012053118.1	OAD78164.1	XP_012047284.1	ORX60656.1	OUM61190.1	PIA16826.1	ORY20621.1	ORY62832.1	ORX78273.1	ORX84876.1	ORX46469.1	XP_661128.1	ORX63758.1	ORX49245.1	KXN68492.1	ORY97459.1	KXN74305.1	CEP08397.1	XP_011123104.1	OMH84380.1	ORX69416.1	ORY50992.1	XP_012053068.1	ORY73357.1	CEJ02254.1	ORX57290.1	ORY57641.1	ORX48383.1	GAN05204.1	CEJ04455.1
ORE14630.1	OZJ05488.1	ORZ18324.1	CDS02903.1	KFH66508.1	EXX67268.1	PKC59557.1	ORY24265.1	ORX49389.1	OON00719.1	CEP19114.1	SAM09323.1	ORZ24557.1	CDS07164.1	ORY97723.1	KFH68932.1	ORX88218.1	CEG63947.1	ORY55775.1		OBZ80856.1	OBZ83871.1	XP_011389776.1	SAL96344.1	ORX78627.1	ORX66193.1	ORY33932.1	ORX59320.1	ORX85092.1	ORY20066.1	OUM63267.1	XP_011387902.1	ORX63759.1	OUM61477.1	KXN71916.1	OAD66288.1	KXN72949.1	CDS06589.1	XP_662681.1	ORX73816.1	ORX69462.1	ORY49472.1	XP_002911245.1	ORY77499.1	CEG66246.1	ORX57294.1	OUM56973.1	ORX58527.1	EPB91316.1	ORX52671.1
CEI91990.1	EXX54239.1	KFH69863.1	CDH53691.1	KFH64886.1	EXX69719.1	PKC59880.1	ORY24268.1	OAD72537.1	KNC96055.1	EIE85664.1	CDS14535.1	ORX49860.1	CDH60050.1	OZJ03301.1	OAQ31814.1	ORX75955.1	CEI91363.1	ORX46911.1		GAN06663.1	GAN10367.1	XP_003336284.1	ORZ25866.1	ORY25980.1	XP_012053815.1	ORY35282.1	OUM60908.1	ORX49962.1	OUM65758.1	ORX85685.1	KXS12567.1	ORX63760.1	ORX87277.1	KXN71932.1	CDS05567.1	KXN73049.1	OLY79582.1	XP_011118103.1	ORY29447.1	ORX69429.1	ORY38575.1	XP_012048018.1	ORY78815.1	CEJ04245.1	ORX57295.1	OUM56974.1	ORX48384.1	OAD04001.1	CDS02875.1
PHZ13221.1	EXX54240.1	ORZ22831.1	OAD70195.1	ORY42766.1	POG66825.1	PKC59369.1	ORY24267.1	ORY95024.1	KNC96056.1	ORE19682.1	CDH56664.1	ORY97870.1	ORY97093.1	OAD73210.1	KFH73515.1	ORX78357.1	ORY97666.1	OUM61586.1		OAD02531.1	EPB84236.1	SAL97896.1	CDS04713.1	ORX84040.1	OZJ01973.1	ORY63645.1	OUM68768.1	OUM62688.1	OUM66993.1	ORX99699.1	KXS14212.1	ORX85878.1	ORX53449.1	XP_664301.1	OBZ83124.1	XP_001832292.1	OMJ07413.1	XP_962174.3	ORY38322.1	ORX67030.1	ORY50891.1	XP_012050827.1	OUM59081.1	CEJ04339.1	OUM56392.1	OUM70307.1	ORX48385.1	CEP18993.1	CDH53732.1
ORE05206.1	OAJ44826.1	KFH69713.1	ORZ01137.1	EGF76471.1	EXX79803.1	PKC59371.1	ORX78040.1	OZJ04605.1	OZJ02963.1	CEG81116.1	ORY99423.1	CDS07317.1	KFH69637.1	PKC73547.1	KND01283.1	ORX85844.1	CDS07334.1	ORY56764.1		EPB84597.1	CEP08280.1	ORZ13260.1	CDH49992.1	ORX84817.1	ORX69154.1	OUM58080.1	ORY36265.1	OUM62698.1	ORY82269.1	OUM62491.1	KXS14728.1	ORX83940.1	OUM68720.1	XP_711315.2	GAN03184.1	XP_012046360.1	OMJ24843.1	XP_658121.1	ORY38325.1	ORX74698.1	ORY39550.1	XP_658083.1	OUM67997.1	PHZ12001.1	OUM67259.1	OUM65811.1	ORX48410.1	EIE83558.1	GAN02094.1
CEG73206.1	OAJ44827.1	OAQ29084.1	EIE87547.1	OAJ39180.1	PKC70273.1	PKC59680.1	ORX78042.1	PKC69988.1	OAQ25231.1	CEG72137.1	ORX90247.1	OZJ02560.1	OAQ33229.1	POG73067.1	EGF81147.1	ORX85843.1	CDH58727.1	ORX49006.1		CEP11026.1	EIE86324.1	OAD71637.1	ORY97736.1	ORX84821.1	ORZ15565.1	ORY32030.1	ORX84893.1	ORX61206.1	ORX51465.1	ORY44240.1	ORX85096.1	ORX83942.1	ORY76841.1	XP_504735.1	EPB81329.1	XP_721748.1	OMJ19977.1	KNC97258.1	ORY46043.1	ORX57477.1	KNE58895.1	XP_011125960.1	OUM68000.1	ORE08136.1	OUM67268.1	ORX65017.1	OUM56619.1	ORE13181.1	EPB83490.1
OAD73451.1	OON09940.1	OAQ33061.1	ORE23333.1	OON06457.1	PKC70274.1	PKC59922.1	ORX76555.1	POG75493.1	KFH63616.1	CEG72136.1	ORX97263.1	KNE62537.1	OAQ22828.1	EXX78552.1	OAJ38427.1	ORX64658.1	GAN07311.1	ORY03168.1		ORE15726.1	ORE13419.1	CDS05064.1	OAD76218.1	ORX84819.1	KFH73677.1	ORY69372.1	ORX84895.1	ORX61210.1	OUM69502.1	OUM60122.1	ORY03806.1	ORX83946.1	ORX87400.1	XP_722234.1	OAD06860.1	ORX81581.1	OMJ12423.1	OMH84219.1	ORY43706.1	ORX94878.1	KNE71619.1	XP_660432.1	ORX75386.1	CEG82705.1	ORY27386.1	ORY17019.1	OUM68458.1	CEJ05290.1	OAD00423.1
OAD71352.1	KNC97910.1	KXS09571.1	PHZ16814.1	OMJ07624.1	POG74095.1	PKC59742.1	OUM59397.1	EXX66031.1	PKC58116.1	CEI86161.1	ORY03526.1	KNE65774.1	KFH69801.1	KNE54498.1	OAJ38426.1	ORX81475.1	EPB84980.1	ORX80735.1		CEI92825.1	CEG67687.1	CDH51488.1	OZJ02397.1	ORY68090.1	OAQ30428.1	ORX95320.1	ORX84896.1	ORX44660.1	OUM65873.1	OUM61384.1	ORZ26444.1	ORX37469.1	ORY75863.1	NP_593500.1	CEP14395.1	ORX95825.1	OMJ07414.1	XP_661582.1	ORY44521.1	POG59249.1	KNE71597.1	XP_959400.1	ORX75387.1	ORE23504.1	ORY27387.1	ORX59863.1	ORX48411.1	PHZ15071.1	CEP13017.1
CDS06899.1	XP_012048294.1	KXS09574.1	CEG76953.1	OMJ21754.1	EXX55266.1	PKC59864.1	OUM66610.1	KNE57218.1	POG73803.1	PHZ10269.1	EGF84410.1	ORZ32151.1	ORZ28385.1	KNE56149.1	OAJ38428.1	ORX83275.1	OAC98299.1	ORY47506.1		CEG75541.1	PHZ09103.1	OBZ83135.1	ORY03766.1	ORY70710.1	OMH80132.1	ORX83936.1	ORX84897.1	OUM63406.1	OUM65879.1	OUM62492.1	OAQ31254.1	ORX44161.1	ORY76733.1	NP_596446.1	EIE75423.1	ORY01596.1	PIA14049.1	XP_664266.1	ORY44522.1	POG62121.1	KNE58896.1	XP_012052926.1	ORY10289.1	PHZ12751.1	ORY31458.1	ORX89677.1	OUM68431.1	ORE01368.1	ORX78850.1
CDH60703.1	XP_011387328.1	ORY48885.1	ORE00879.1	OLY82573.1	PKC70276.1		PKC50904.1	ORZ37720.1	EXX61858.1	ORE10597.1	OAJ37438.1	ORX91540.1	ORX81183.1	ORZ31672.1	OON05028.1	ORX86579.1	CEP12348.1			PHZ10139.1	ORE02607.1	GAN10596.1	ORY03768.1	OUM64987.1	OMH84688.1	ORX85699.1	ORY87267.1	OUM61529.1	ORX57109.1	OUM60132.1	KFH66514.1	ORX44162.1	ORX47321.1	XP_011392998.1	ORE22301.1	ORX90943.1	ORX67214.1	XP_011120205.1	ORY40385.1	EXX74034.1	KNE71618.1	SAM02385.1	OUM58550.1	ORE08357.1	ORY31459.1	OUM57525.1	OUM62460.1	CEG73292.1	ORX89347.1
SAL97107.1	OMJ26428.1	ORX86431.1	CEG63916.1	SAM00763.1	POG74090.1		PKC51000.1	ORZ14296.1	KXN72025.1	CEG81117.1	OON09606.1	PKC74345.1	ORX81767.1	ORY95147.1	KXS13263.1	ORX78576.1	ORX90955.1			ORE03861.1	SAM04489.1	EPB88636.1	ORX80999.1	OUM70073.1	OMJ08481.1	ORY20164.1	OUM67914.1	OUM61533.1	OUM59027.1	ORX63959.1	KFH66515.1	ORX44163.1	OUM64180.1		CEI91512.1	ORX89217.1	PIA13858.1	XP_011124091.1	ORY40386.1	POG75304.1	ORZ40760.1	SAM03920.1	ORX76759.1	CEG66157.1	ORY31461.1	ORX73497.1	OUM68432.1	CEJ05257.1	ORX92508.1
ORZ09844.1	OMJ27990.1	ORY36779.1	EIE91556.1	ORZ07881.1	EXX58986.1		ORX63889.1	OAQ31180.1	OMJ19351.1	CEJ02438.1	KND02706.1	POG80709.1	ORX81768.1	ORZ27470.1	ORY51539.1	ORX78904.1	ORZ10362.1			XP_011127492.1	ORZ05655.1	OAD08051.1	ORX92267.1	OUM65791.1	OMJ14942.1	ORX75220.1	OUM67915.1	OUM61534.1	ORX82133.1	ORY30860.1	OZJ02504.1	ORX37470.1	ORX69341.1		PHZ12491.1	ORX96493.1	ORX70893.1	XP_011125557.1	ORY53850.1	EXX53038.1	KNE58922.1	ORZ07687.1	ORX41758.1	CEI89328.1	ORY38064.1	ORY45384.1	OUM56196.1	EIE91684.1	ORZ21719.1
ORZ11530.1	OLY84678.1	ORX44476.1	OBZ91369.1	OAD72042.1	POG74092.1		ORY04617.1	KFH68267.1	OMJ28908.1	OAD76569.1	ORY52060.1	EXX62565.1	ORX95532.1	OAQ32169.1	KXN72377.1	ORX65136.1	OAQ30629.1			XP_661610.1	ORZ18430.1	CEP13747.1	ORX95197.1	OUM60480.1	OMJ13648.1	OUM57569.1	OUM62012.1	OUM61535.1	OUM65884.1	ORY30861.1	XP_681911.1	ORX58583.1	ORX80425.1		ORE07607.1	ORX97712.1	OMJ16923.1	XP_001841026.2	KXS12476.1	PKC59885.1	KNE71593.1	ORZ00071.1	OUM58431.1	EIE83756.1	ORY38065.1	ORX60172.1	OUM67835.1	OAD73502.1	OAQ30338.1
ORX56873.1	XP_003336039.2	OUM69336.1	GAN02753.1	OBZ88895.1	EXX58988.1		ORY04990.1	KFH71425.1	OMJ26340.1	CDS05260.1	ORX85267.1	EXX62566.1	ORY05201.1	KFH68817.1	PIA19394.1	ORX78886.1	KFH71683.1			XP_681267.1	OAQ33096.1	ORY93870.1	ORX96057.1	OUM70477.1	OMJ18614.1	SAL95733.1	OUM64776.1	OUM67282.1	ORY78725.1	ORY30862.1	SAM04604.1	ORX44160.1	ORX78286.1		CEG68938.1	ORY02608.1	OMJ22095.1	XP_012051242.1		POG66461.1	KNE71406.1	ORX45884.1	ORX63485.1	OAD80913.1	ORY42440.1	OUM59190.1	OUM66328.1	SAM01257.1	KFH68054.1
SAM02787.1	XP_715056.1	ORX67712.1	EPB82137.1	GAN09760.1	PKC70275.1		ORX86865.1	OAQ23028.1	OMJ21798.1	CDH53605.1	ORX54649.1	ORZ09416.1	ORY05262.1	OAQ29330.1	ORX68384.1	ORX77641.1	PIA16559.1			XP_682617.1	ORZ28325.1	ORX63219.1	KXN65083.1	ORX42668.1	OMJ21298.1	ORZ17941.1	OUM60909.1	ORY57329.1	ORY84594.1	ORY30863.1	ORZ25336.1	ORX45766.1	ORX78288.1		CEI99373.1	ORX87837.1	OMH82541.1	XP_011390771.1		XP_002911479.1	KNE72199.1	SAM03921.1	ORY77156.1	CEG64031.1	ORY36217.1	OUM68451.1	OUM62724.1	CDS07484.1	KFH68216.1
CDS07793.1	XP_500579.1	ORY26925.1	OAD05201.1	OAD07640.1	POG74091.1		ORY04632.1	OAQ23044.1	OLY84192.1	ORZ26046.1	OUM63201.1	OAQ33903.1	ORY00287.1	ORY04903.1	NP_593112.1	OUM56563.1	ORX67779.1			XP_682280.1	OAQ29118.1	CDS05288.1	KXN64543.1	ORY57957.1	OMJ23979.1	ORZ17753.1	ORY21068.1	ORY57330.1	ORX82213.1	ORY30865.1	ORX62172.1	ORX45767.1	ORX78289.1		CEG79778.1	ORY01322.1	OZJ06259.1	ORZ13127.1		SAL97085.1	KNE68324.1	ORZ07690.1	ORX42742.1	CEJ04589.1	ORY43214.1	XP_001830180.1	OUM61927.1	CDH53949.1	OAQ28052.1
CDH48843.1	KNE63902.1	ORX51423.1	CEP15215.1	EPB89438.1	EXX58987.1		ORX89266.1	OAQ23036.1	OMH81727.1	ORX61852.1	ORY54627.1	KFH71248.1	ORX89716.1	KNC98325.1	XP_506103.1	OUM58570.1	PKC63211.1			XP_002910108.1	KFH65640.1	CDH53637.1	KXN70420.1	ORY65600.1	OMJ18191.1	ORX43993.1	OUM56238.1	ORY67869.1	ORY44585.1	ORY30866.1	CDS06345.1	ORX45768.1	ORX45406.1		EIE81396.1	ORX88740.1	OMJ16778.1	SAM08096.1		ORZ11454.1	KNE69563.1	ORZ10559.1	ORX42743.1	CEI85881.1	ORY85258.1	XP_001828785.1	ORX77524.1	SAM08855.1	PKC75386.1
ORZ00988.1	KNE67621.1	OUM65671.1	OBZ87061.1	CEP15723.1	POG74094.1		ORX89271.1	OAQ26346.1	PIA17255.1	GAN00916.1	ORY82798.1	ORZ16054.1	ORX96401.1	ORX80216.1	KNE69830.1	ORX76768.1	POG62602.1			XP_011389987.1	KFH69848.1	OBZ81608.1	KXN70422.1	ORX61266.1	OMJ18297.1	OBZ86341.1	ORY54252.1	ORY25135.1	ORY66874.1	ORY79575.1	CDH57908.1	ORX45770.1	OUM66352.1		OAD78468.1	ORX97974.1	OMJ27010.1	ORX55082.1		ORX37476.1	KNE68511.1	ORZ10560.1	OUM61724.1	CEG76406.1	ORY67859.1	XP_003330178.1	OUM61928.1	ORZ20256.1	POG73557.1
OBZ91046.1	KNE67622.1	ORX67714.1	ORE12722.1	ORX58133.1	EXX55263.1		ORX88876.1	OAQ26349.1	ORX72718.1	EPB81354.1	PKC71717.1	OAQ28048.1	EGF84379.1	ORX84342.1	KNE71133.1	ORX79284.1	EXX57554.1			XP_001829694.2	ORX84206.1	EIE76757.1	KXN71232.1	ORX84818.1	OLY77617.1	CEG77479.1		ORX76332.1	ORX83934.1	ORY30864.1	OAD68250.1	ORX45769.1	ORY53342.1		CDS14526.1	ORX90301.1	XP_011125393.1	CDS14181.1		ORX43378.1	KNE70522.1	OBZ82958.1	ORX50273.1	PHZ10605.1	ORY67867.1	XP_003330184.2	ORX77523.1	ORX47991.1	EXX69981.1
GAN10668.1	ORX52210.1	ORX67718.1	PHZ14554.1	CDS05885.1	EXX55264.1		ORY40284.1	OAQ26357.1	OMJ11281.1	OAD02475.1	POG68277.1	KXN65269.1	OAJ37351.1	ORY38039.1	ORZ38238.1	ORX80377.1	OMJ20309.1			XP_001841576.2	ORX90448.1	PHZ09702.1	KXN71220.1	ORY72470.1	XP_003320347.2	CDH60218.1		ORX79178.1	OUM66986.1	ORY83458.1	ORY90959.1	ORX45771.1	ORX56633.1		CDH56675.1	PIA13558.1	SAM04755.1	CDH53129.1		ORX56563.1	ORZ40698.1	OBZ87891.1	ORX50274.1	ORE00783.1	ORY69328.1	ORZ10747.1	ORX77526.1	OAD66099.1	PKC68342.1
OAD03545.1	SAL95390.1	ORX51420.1	CEG76254.1	ORY93351.1	EXX55265.1		KXS09142.1	OAQ23041.1	OMJ26683.1	EIE86747.1	EXX71856.1	KXN65634.1	OON06445.1	ORY80626.1	ORX75887.1	ORX78115.1	OMJ07989.1			XP_002912279.1	ORY02248.1	CEG69449.1	ORX90581.1	OUM64637.1	EGF76625.1	ORY97232.1		ORX77037.1	ORX42612.1	ORY75898.1	OBZ90350.1	ORX45772.1	OUM58149.1		ORZ01363.1	ORX70609.1	ORZ09308.1	ORZ03519.1		ORX57296.1	KNE68332.1	EIE77281.1	ORX64472.1	OBZ88981.1	ORY69336.1	ORX52304.1	ORY62785.1	OAQ24908.1	POG75160.1
EPB83817.1	SAL96924.1	OUM65667.1	ORE01415.1	EIE85862.1	PKC70277.1		KXS16852.1	OAQ31188.1	OMJ10359.1	ORE13885.1	PKC74488.1	KXN65532.1	KXS10431.1	ORX50689.1	ORY00143.1	ORX78116.1	OLY77969.1			XP_002912280.1	ORZ06314.1	CEI89098.1	ORX71050.1	ORY72469.1	OAJ39293.1	XP_011119764.1		ORX78632.1	OUM65752.1	ORY75899.1	GAN00631.1	OUM56706.1	ORY53345.1		NP_595908.1	OMH80775.1	CDS11662.1	OBZ91688.1		ORX53286.1	KNE69558.1	EIE79560.1	ORX64473.1	ORX66085.1	ORY38264.1	GAN04361.1	ORY62786.1	KFH70489.1	EXX55172.1
CEP06927.1	EIE87460.1	ORY26928.1	EPB86005.1	ORE16152.1	POG74089.1		ORX75987.1	KFH68273.1	OMJ22498.1	PHZ13450.1	POG68833.1	KXN65530.1	PKC72094.1	OUM65592.1	ORY02006.1	ORX78114.1	KNE54634.1			XP_001833863.2	KFH63995.1	ORE03006.1	ORZ14370.1	XP_011123207.1	OON07520.1	XP_663534.1		ORY74684.1	ORX83244.1	ORY42668.1	OAD01625.1	OUM60784.1	ORY21810.1		XP_680671.1	PIA16746.1	CDH50675.1	GAN11575.1		ORX55428.1	KXS20743.1	EIE79852.1	ORX46604.1	ORX53409.1	ORX85904.1	EPB84687.1	ORY62788.1	KFH73329.1	XP_011386462.1
EIE82545.1	EIE91713.1	ORY26926.1	OAC99088.1	CEG77742.1	EXX58984.1		ORX81637.1	KFH67993.1	OLY77581.1	ORE02754.1	EXX77086.1	KXN65284.1	POG62742.1	EGF79948.1	XP_718111.2	ORY17705.1	KNE56279.1			XP_001833868.1	OAQ28699.1	CEG75605.1	OAQ36474.1	OZJ01436.1	ORY49530.1	CDS06767.1		OUM58671.1	ORX85839.1	ORX71682.1	EPB85246.1	OUM59482.1	ORY53341.1		XP_956966.2	PIA17592.1	OAD65957.1	OAC99814.1		OUM70404.1	EGF83640.1	EIE79853.1	ORX46603.1	OUM65336.1	ORY21412.1	OAC97921.1	ORY62789.1	OAQ27067.1	GAN09646.1
ORE18812.1	EIE79980.1	ORX51422.1	GAN08556.1	CEI93720.1	EXX58985.1		ORX81642.1	ORZ36431.1	OLY77657.1	CEG64958.1	KNE60764.1	KXN65632.1	EXX53807.1	OAJ38892.1	SAL99643.1	ORY17708.1	ORZ40505.1			XP_001833869.2	ORZ28030.1	EIE77389.1	OAQ35290.1	OZJ06520.1	ORY49531.1	ORY93881.1		ORX83420.1	ORY31893.1	OUM63391.1	CEP18293.1	OUM66709.1	ORY53344.1		XP_001835777.2	ORX67550.1	ORY93922.1	EPB88762.1		ORX76865.1	OAJ37511.1	ORE15959.1	OUM60890.1	ORY32941.1	ORX57133.1	GAN07249.1	OUM61929.1	ORX83639.1	EPB89885.1
CEJ01809.1	EIE83403.1	OUM65670.1	OBZ90009.1	CEG80948.1			OUM70706.1	KND02677.1	OLY79184.1	CEJ01045.1	KNE64216.1	KXN68074.1	POG81875.1	OAJ38894.1	SAM07293.1	ORY34426.1	KNC99546.1			XP_001833865.1	OAQ25236.1	GAN10086.1	KFH66069.1	ORX91600.1	KND00759.1	ORZ02726.1		ORY12175.1	OUM64011.1	ORY42703.1	EIE83581.1	OUM60790.1	ORY73312.1		XP_001835790.1	OMJ14019.1	ORX92223.1	CEP13024.1		ORX89696.1	EGF84442.1	CEJ01859.1	OUM63317.1	OUM56845.1		EPB84637.1	OUM68810.1	ORY01167.1	OAC99356.1
PHZ14888.1	EIE77993.1	ORX51421.1	EPB91245.1	PHZ12975.1			ORX82453.1	ORX63408.1	OLY81648.1	CEJ02798.1	KNE71310.1	KXN68078.1	EXX65964.1	OAJ38895.1	ORZ06871.1	ORY17710.1	EGF80878.1			XP_001835456.1	KFH72085.1	EPB87411.1	OAQ34978.1	XP_012050645.1	KNC98396.1	CDS10839.1		OUM68570.1	OUM64012.1	OUM57226.1	ORE15831.1	OUM60791.1	ORX86135.1		XP_001836004.2	OMJ19449.1	ORX79612.1	EIE88924.1		ORX92057.1	OAJ37513.1	PHZ17595.1	ORY51719.1	ORY54250.1		OAC98647.1	ORX76513.1	ORX99597.1	CEP14151.1
ORE07262.1	EIE84778.1	OUM65669.1	OAD08809.1	ORE02828.1			ORY14122.1	ORX65984.1	OMJ20661.1	OAD77824.1	ORZ37776.1	KXN74711.1	ORY48979.1	OAJ38893.1	ORZ19459.1	ORY69377.1	OAJ41519.1			XP_001833867.2	PKC56113.1	OAD02436.1	KFH64741.1	ORX69831.1	XP_012048469.1	CDH58828.1		ORX60789.1	OUM64013.1	ORX75847.1	CEI88520.1	OUM60794.1	ORY72960.1		XP_682173.1	OMJ14968.1	ORX84305.1	ORE18901.1		OAQ25013.1	OON08477.1	ORE05828.1	ORY81121.1	OUM59868.1		EIE84183.1	ORX44815.1	PIA19201.1	EIE87169.1
CEG71407.1	EIE92291.1	ORY26927.1	CEP09045.1	CEI93721.1			ORY54296.1	ORX65985.1	OMJ30427.1	CEP14369.1	ORZ37802.1	KND02148.1	KXN68366.1	OON10460.1	CDS08508.1	ORY69378.1	OON07529.1			XP_001831050.2	POG71754.1	CEP18029.1	OAQ35825.1	ORX84250.1	XP_011119285.1	ORZ02419.1		ORY27218.1	ORY20665.1	ORX59151.1	CEG66080.1	OUM60795.1	ORX86134.1		XP_011390503.1	OMJ28224.1	ORY08139.1	CEJ04799.1		ORX48884.1	OON08474.1	CEG78575.1	ORY51724.1	ORX79922.1		ORE18282.1	OUM63030.1	ORX68246.1	ORE14221.1
OAD01069.1	EIE91172.1	ORX67713.1	PHZ07891.1	ORY90438.1			KXN68672.1	ORX65987.1	OMJ24005.1	ORY98821.1	KXS21099.1	PIA12742.1	SAM06390.1	KXS15486.1	CDH53041.1	ORX77643.1	KXS20509.1			XP_001833871.2	PKC63121.1	ORY94823.1	KFH63032.1	OUM63645.1	XP_663668.1	XP_011126366.1		ORX46003.1	ORY57638.1	OUM62137.1	CEI92307.1	OUM60787.1	ORY55813.1		PIA13613.1	OLY85039.1	ORY06474.1	CEG72306.1		ORX75968.1	ORY39061.1	CEG63381.1	ORY51725.1	ORX79923.1		CEI91277.1	ORX82996.1	PIA15140.1	CEI89408.1
EPB90296.1	EIE79095.1	ORX43640.1	CEG71351.1	XP_001837434.1				ORX65989.1	OMJ27559.1	OZJ03493.1	KXN72620.1	ORX64333.1	ORZ23306.1	PIA14749.1	CDS09641.1	ORX65296.1	XP_012051052.1			XP_001831054.2	POG71117.1	OAD72815.1	PKC59721.1	OUM64202.1	XP_719426.1	XP_001832276.2		ORY60351.1	ORX81131.1	OUM65006.1	PHZ12684.1	OUM60785.1	ORY72959.1		ORX71775.1	OLY83167.1	ORY01029.1	CEI86387.1		OUM60707.1	ORY42994.1	CEJ02143.1	ORY77866.1	ORY54317.1		PHZ08370.1	ORY74896.1	ORX69585.1	PHZ12920.1
CEP10177.1	EIE88259.1	OUM58443.1	CEI87454.1	KNC99540.1				ORX83222.1	OMH79238.1	ORX77518.1	ORZ06341.1	ORX71090.1	CDS07051.1	ORX73090.1	OBZ91682.1	ORX64925.1	XP_011391606.1			XP_001831908.2	EXX70040.1	GAN10085.1	EXX65040.1	ORY24932.1	XP_500598.1	XP_001833235.1		ORX83426.1	ORY44617.1	ORY24161.1	ORE04893.1	OUM60792.1	ORY72958.1		ORX65609.1	OMH84921.1	OZJ05209.1	PHZ10804.1		ORX42984.1	ORY43267.1	CEJ02144.1	OUM60889.1	ORX87197.1		ORE08321.1	ORY80551.1	OMJ07700.1	ORE02331.1
ORX45288.1	EIE92627.1	OUM65668.1	CEG78216.1	XP_003328714.1				ORX79354.1	OMH81424.1	EGF77654.1	OAQ34470.1	ORX71097.1	CDH59697.1	XP_505117.1	GAN06359.1	ORX81494.1	NP_596266.2			XP_001834836.1	PKC57344.1	OAD02437.1	POG71369.1	ORX83291.1	XP_957283.2	SAL95848.1		OUM68564.1	ORX58402.1	ORY84016.1	CEG76085.1	ORX59309.1	ORX34622.1		ORX68759.1	OMH81268.1	ORZ16705.1	ORE10406.1		OUM58035.1	ORY45942.1	ORE18365.1	ORX83209.1	OUM67787.1		CEG67983.1	ORX50780.1	OMJ21985.1	CEG81321.1
SAM04773.1	ORE13348.1	ORX67715.1	EIE82651.1	XP_011387195.1				ORX79353.1	OMH81423.1	OAJ43096.1	KFH69565.1	ORX64893.1	ORY95044.1	KXN71818.1	EPB81692.1	ORX81493.1	XP_001836967.2			XP_001834845.2	POG61883.1	EPB87410.1	PKC65964.1	ORY32643.1	KXN74275.1	SAM01885.1		ORX60785.1	OUM57315.1	ORY84018.1	PKC50287.1	ORX48150.1	ORX45026.1		ORX68760.1	KXN69149.1	OAQ24199.1	CEG78915.1			KNC99799.1	CEI94038.1	OUM62894.1	ORX52602.1		CEI86053.1	OUM56822.1	OMJ09014.1	CEG72747.1
ORZ25513.1	CEI99708.1	ORY21011.1	CDH58464.1	KNE56896.1				ORX65591.1	OMH84462.1	OAJ43097.1	KFH69566.1	ORX71074.1	KXS12190.1	XP_003328626.2	OAD08637.1	ORX64926.1	XP_012047649.1			XP_002910136.1	EXX60377.1	CEP18030.1	POG66187.1	ORY32644.1	KXN74274.1	ORZ25697.1		ORY63792.1	ORY27384.1	ORY24162.1	ORY77982.1	OUM63322.1	OUM60295.1		KNE55374.1	OAQ31626.1	KFH62625.1	OAD79841.1			KXS13475.1	PHZ17005.1	OUM62897.1	ORY72501.1		OBZ83684.1	ORX77188.1	OMJ16816.1	ORY93845.1
OBZ87217.1	CEJ05275.1	ORX67717.1	CDS10262.1	KNE61551.1				ORX76355.1	OMH83486.1	OON04067.1	KFH69567.1	ORX64894.1	PIA17331.1	XP_717229.2	CEP11975.1	ORX81488.1	XP_011388486.1			XP_001834862.2	PKC68527.1	EIE77387.1	XP_958513.3	ORY32645.1	KXN74280.1	ORZ23302.1		ORY60354.1	OUM62725.1	ORX81617.1	ORY48492.1	OUM63324.1	OUM62831.1		KNE55375.1	KFH70553.1	OAQ28432.1	OZJ02116.1			KXS19506.1	ORE08552.1	ORX79849.1	ORX52604.1		CDS08517.1	ORY66914.1	OMJ12436.1	ORX73483.1
GAN05552.1	CEG83652.1	ORX83764.1	OAD73452.1	ORZ32200.1				ORX76785.1	OMJ22900.1	KNC96150.1	PIA14028.1	ORX69029.1	ORX72751.1	XP_001840859.2	EIE88919.1	ORX76769.1	SAM02903.1			XP_001834863.2	EXX59603.1	ORE12999.1	ORY24028.1	ORY72632.1	OMJ14805.1	ORX57416.1		ORX42973.1	ORY36784.1	ORX81618.1	ORY51383.1	OUM63316.1	ORX86133.1		KNE55376.1	OAQ36024.1	KFH70185.1	ORX92047.1			KXS21821.1	CEG79378.1	ORX47906.1	OUM65146.1		CDH53051.1	ORX49021.1	OLY78685.1	ORY22858.1
OAC99553.1	ORE03866.1	ORY50165.1	OBZ85998.1	XP_012046319.1				ORX57154.1	OMJ17184.1	ORY53678.1	ORX67194.1	ORX69030.1	ORY01224.1	OLY83653.1	ORE13028.1	ORX83278.1	ORZ22315.1			XP_001836102.2	POG80210.1	CEI93972.1	ORY24029.1	ORX42573.1	OLY82956.1	CDS04797.1		ORX83427.1	ORY00259.1	ORY01260.1	ORY51473.1	OUM63320.1	ORX86131.1		KNE60023.1	KFH72265.1	ORZ07723.1	ORZ04193.1			KXS21822.1	CEG66924.1	OUM66763.1	OUM65149.1		CDS12333.1	OUM64347.1	OLY80503.1	ORY85839.1
EPB85284.1	EIE78396.1	OUM65081.1	EIE89863.1	XP_711590.2				OUM67693.1	OMJ23664.1	ORY97052.1	OMH79750.1	ORX69487.1	XP_720323.1	ORX44230.1	PHZ09251.1	ORX77415.1	GAN08869.1			XP_002910635.1	PKC71462.1	PHZ09703.1	ORY40484.1	OUM57453.1	ORX82840.1	CDH50090.1		ORX83434.1	ORY57323.1	ORY17025.1	EGF75872.1	OUM66114.1	OUM57898.1		KNE63723.1	SAL99429.1	ORZ09990.1	KFH64226.1			KXS11757.1	CEI94039.1	ORY40297.1	ORX87199.1		ORY98823.1	ORX84320.1	OLY82938.1	ORX41785.1
CEP12253.1	EIE80635.1	OUM67837.1	ORE17207.1	XP_503222.1				OUM61532.1	OMJ26893.1	OAQ34813.1	OMJ10065.1	ORX69094.1	KND04997.1	ORX85846.1	ORE05843.1	ORX77387.1	EPB93028.1			XP_001835052.2	POG69957.1	ORE03004.1	XP_011392300.1	ORX42703.1	ORX55969.1	OAD69992.1		ORX85804.1	ORX84303.1	OUM57521.1	XP_719090.2	ORX58582.1	ORX86132.1		ORZ38792.1	ORZ19516.1	OAQ29960.1	OAQ29810.1			KXS12599.1	ORE21453.1	ORY40299.1	OUM65148.1		OAD74753.1	ORX46613.1	OLY82940.1	OUM63529.1
SAM05278.1	EIE90449.1	ORX83892.1	CEI97154.1	CEJ02683.1				ORY85220.1	OLY79022.1	KFH64589.1	OMJ18386.1	ORX69092.1	XP_001832956.1	ORY58653.1	CEG64353.1	ORX78493.1	CEP13243.1			XP_001835073.2	EXX75220.1	CEG75599.1	XP_011123088.1	ORX43371.1	ORY44011.1	OBZ91452.1		ORY33304.1	ORX58433.1	OUM57522.1	XP_502664.1	ORX45796.1	ORX58648.1		ORZ38793.1	ORX57502.1	KFH67050.1	PKC72734.1			KXS16028.1	CEI97076.1	ORX83228.1	OUM65147.1		OZJ05231.1	OUM60878.1	OLY82939.1	ORX84712.1
ORZ05027.1	EIE92562.1	ORX41823.1	CEG79431.1	PHZ16149.1				ORY87276.1	OMJ20993.1	KFH66983.1	OMJ27238.1	ORX70291.1	XP_011389486.1	ORX69816.1	CEI97801.1	ORX86587.1	OBZ85011.1			XP_001833981.2	PKC70137.1	CEG69445.1	XP_001831026.2	OUM56962.1	ORY44049.1	GAN07934.1		ORX44867.1	ORX86727.1	ORX59866.1	SAM00617.1	OUM60793.1	OUM64535.1		EGF78506.1	SAM07801.1	KFH67317.1	POG76572.1			KXS13558.1	CEG69502.1	ORY74004.1	ORX52607.1		ORX80986.1	OUM60881.1	OMH79389.1	ORX84713.1
ORZ08607.1	CEG84873.1	ORX78203.1	CEG80846.1	CEG83783.1				ORY87316.1	OMJ11016.1	OMJ25698.1	OLY85526.1	ORX73401.1	XP_003328033.2	OUM67969.1	CEJ00896.1	ORX79664.1	CDS12838.1			XP_660308.1	POG60726.1	CEI89100.1	XP_001831027.1	OUM58471.1	ORY44043.1	EPB89829.1		OUM59852.1	OUM64961.1	ORY42962.1	ORZ05455.1	ORX48151.1	ORY55812.1		OAJ43600.1	ORZ17825.1	OAQ35330.1	EXX69566.1			KXS17862.1	CEI93588.1	ORY74006.1	ORX87198.1		PIA15080.1	OUM60882.1	OMH82684.1	ORY03692.1
ORX60416.1	CEJ03299.1	ORY14716.1	CEJ00695.1	CEG69609.1				OUM67795.1	OMJ19830.1	OLY80266.1	XP_011386196.1	PIA15372.1	XP_664419.1	ORY20567.1	OAD65150.1	ORX79667.1	CDH55683.1			XP_011390799.1	EXX58415.1	EIE76756.1	XP_003332462.2	ORY20280.1	KNE60725.1	OAD01405.1		ORY33308.1	OUM66929.1	ORX48996.1	CDS03125.1	OUM57010.1	ORX57835.1		OON08608.1	SAM09606.1	ORZ27241.1	OBZ83627.1			KXS21586.1	PHZ09656.1	ORY74007.1	ORX87363.1		ORX67028.1	ORX46614.1	OMH84528.1	ORY21008.1
PKC69822.1	CEJ05497.1	ORX59099.1	PHZ15270.1	CEJ02684.1				ORX64409.1	OLY79351.1	KXN73971.1	XP_003307746.1	PIA16529.1	XP_963385.2	ORX76534.1	ORY97290.1	ORX79665.1	CEG67142.1			XP_660833.1	PKC73236.1	OAD72814.1	ORX94858.1	ORX85521.1	KNE64253.1	CEP08197.1		OUM59848.1	OUM57834.1	OUM63649.1	CDH51841.1	OUM65868.1	OUM57902.1		KND03178.1	ORX59600.1	OAQ31956.1	GAN08694.1			KXS21587.1	ORE04466.1	OUM66217.1	OUM58378.1		PKC71837.1	ORX52560.1	OMH83816.1	ORX42911.1
POG82076.1	EIE84889.1	OUM58950.1	ORE07855.1	ORE03397.1				ORX84366.1	OLY85023.1	PIA17404.1	XP_504540.1	ORX69266.1	ORY47377.1	ORY28072.1	EIE86496.1	ORY47510.1	CEI98778.1			XP_661816.1	POG71106.1	SAM08167.1	KXS14387.1	ORY68128.1	KNC99485.1	EIE79032.1		ORX44874.1	ORX61224.1	ORY54915.1	OBZ82436.1	ORX76193.1	OUM65824.1		OMH79861.1	CDS13191.1	KFH67287.1	EPB91775.1			KXS13080.1	CEG79534.1	OUM68997.1	ORY46639.1		POG73595.1	OUM60876.1	OMJ24592.1	OUM62611.1
EXX51697.1	EIE77236.1	ORX78204.1	GAN08789.1	EIE87684.1				ORY75868.1	OMJ21214.1	ORX69604.1	KXS19911.1	OMH79201.1	XP_012053447.1	ORY42092.1	ORX44948.1	ORX79668.1	CEG76279.1			XP_664660.1	EXX53488.1	ORZ23406.1	PKC62037.1	ORY68129.1	KNC99486.1	ORE16929.1		ORX44045.1	ORX61225.1	ORX80544.1	GAN07010.1	ORX40356.1	ORX57830.1		OMH79998.1	CDH54156.1	XP_662304.1	OAD04885.1			KXS14004.1	CEG79535.1	OUM63703.1	ORY74915.1		EXX54770.1	OUM60877.1	OMJ27628.1	ORX42914.1
PKC72478.1	EIE85814.1	ORY55229.1	EPB82779.1	OAD70134.1				ORX47326.1	OMJ28356.1	KXS09580.1	XP_011117126.1	EGF76655.1	XP_011124929.1	ORX47907.1	ORX79953.1	ORX77894.1	ORY92361.1			XP_680638.1	EXX53491.1	ORX45273.1	POG61234.1	OUM58186.1	XP_011119890.1	CEJ00969.1		OUM60927.1	ORX82132.1	OUM62907.1	EPB91254.1	ORX44881.1	OUM65822.1		OMH82209.1	ORZ03146.1	XP_011393152.1	CEP18133.1			KXS19713.1	GAN01120.1	ORY75507.1	ORX45359.1		XP_011387602.1	ORY51729.1	OLY85461.1	OUM58478.1
POG82328.1	EIE78132.1	ORY55238.1	CEP07573.1	GAN10733.1				ORX79467.1	OLY81847.1	KXS09581.1	XP_011117891.1	OAJ45297.1	XP_660798.1	OUM66764.1	ORX94491.1	ORX75191.1	OZJ01868.1			XP_003322706.2	EXX53490.1	ORX63118.1	EXX73931.1	ORX80058.1	XP_660132.1	CEG66597.1		ORX51159.1	OUM62020.1	ORY20191.1	OAD08798.1	ORX47946.1	ORX57834.1		OMJ21143.1	OBZ89857.1	XP_011393153.1	CDS03378.1			EGF79028.1	EPB81652.1	OUM57768.1	ORX79573.1		ORX85234.1	ORY54107.1	ORX74614.1	ORX99600.1
EXX64113.1	EIE90573.1	ORX78243.1	OAD03280.1	EPB85328.1				ORY42683.1	OLY83574.1	ORX81381.1	XP_011126057.1	OON03970.1	ORY03716.1	ORY80120.1	EXX54336.1	ORX65137.1	OAD65636.1			XP_003323341.2	PKC61251.1	ORX61783.1	XP_660872.1	ORX88119.1	KXS17352.1	CEI90814.1		OUM68565.1	ORX61222.1	ORY72274.1	CEP10920.1	ORX50382.1	ORX57833.1		OMJ29530.1	GAN04579.1	XP_012053297.1	CDH57489.1			OAJ42372.1	CEP07730.1	OUM68629.1	ORY21349.1		ORY19649.1	ORY54108.1	OMJ09016.1	ORX75053.1
PKC65746.1	EIE91423.1	ORY23300.1	EPB89926.1	ORY95321.1				OUM64689.1	OMH85084.1	OUM63519.1	XP_011125307.1	ORY28728.1	ORY03717.1	ORY80121.1	POG80771.1	ORX65138.1	PIA17692.1			XP_003322707.2	POG76394.1	GAN10597.1	XP_959289.2	ORY46689.1	XP_958094.1	PHZ09572.1		ORX76691.1		ORX55236.1	EIE81141.1	OUM68839.1	ORX57832.1		OLY78564.1	OAD02581.1	XP_003321027.2	ORY92074.1			OAJ42373.1	OAD03254.1	XP_681050.1	ORY25699.1		ORY30423.1	ORY54109.1	OMJ16818.1	ORY55770.1
POG59326.1	EIE85247.1	ORX48907.1	OAD04164.1	CDS12439.1				OUM64690.1	KXN70569.1	ORX48125.1	XP_681714.1	XP_003325871.2	SAM00817.1	ORX76672.1	PKC72362.1	ORX65139.1	ORX67456.1			XP_011389669.1	EXX51923.1	OAD08050.1	XP_011391004.1	ORY73328.1	XP_011120679.1	ORE09101.1		ORY27851.1		ORY23983.1	ORE21356.1	ORX55236.1	OUM65821.1		XP_003326396.2	EPB86142.1	XP_011392476.1	SAL99657.1			KNC98304.1	GAN01121.1	XP_958579.1	ORX57158.1		ORY74163.1	ORY54117.1	OMJ12437.1	ORY73000.1
EXX69745.1	EIE78400.1	OUM66781.1	EIE90210.1	CDH59889.1				ORY77945.1	KXN70589.1	ORY42110.1	XP_957507.1	XP_011392453.1	ORZ12299.1	ORX82495.1	POG80772.1	ORX78333.1	OMJ08488.1			XP_664049.1	OZJ01858.1	EPB88635.1	XP_003327813.2	ORY21063.1	ORX83924.1	CEG84136.1		ORY63748.1		ORY77959.1	PHZ16373.1	OUM62906.1	OUM69106.1		XP_003333347.2	CEP13546.1	XP_011392438.1	ORZ12627.1			ORZ39536.1	EPB81651.1	XP_681741.1	ORX80640.1		ORY74164.1	ORY54116.1	OLY78572.1	ORX57763.1
XP_012047881.1	EIE79513.1	ORY81670.1	EIE88683.1	SAM04790.1				OUM61163.1	KXS18754.1	XP_715433.2	XP_001831784.1	XP_012051981.1	CDS05266.1	ORY72845.1	PKC60833.1	ORX78420.1	OMJ29480.1			XP_001836512.2	KXS19923.1	CEP13746.1	XP_962103.1	OUM69810.1	ORX86674.1	SAM07189.1		ORX60934.1		ORY45007.1	ORE08997.1	ORX78781.1	OUM65820.1		KXS17801.1	EIE88384.1	XP_505367.1	XP_011128305.1			KXS21526.1	GAN07882.1	XP_962484.2	ORY31698.1		ORY37877.1	ORY54115.1	OMH79387.1	OUM66324.1
XP_012048379.1	EIE82972.1	ORX82742.1	ORE12374.1	ORZ13725.1				ORX64699.1	KXS08862.1	XP_502928.1	XP_001831826.1	EGF76577.1	CDH53612.1	ORX82494.1	POG70090.1	ORX80524.1	ORY96000.1			XP_001836517.2	KXS19925.1	ORY94822.1	POG62503.1	ORX42666.1	ORX86675.1	ORZ24592.1		OUM68566.1		ORY32949.1	CEG81154.1	ORX61208.1	OUM57903.1		ORY25608.1	ORE13244.1	XP_011125949.1	XP_662475.1			KXS22344.1	OAD06459.1	XP_011389888.1	ORY36045.1		ORY82817.1	ORY54114.1	OMH82682.1	ORX75060.1
XP_012048380.1	EIE85223.1	ORY51712.1	ORE04694.1	ORZ23182.1				ORX68075.1	ORX96536.1	NP_596097.1	XP_001831824.1	OAJ39186.1	ORZ02445.1	ORY51172.1	EXX59810.1	ORX78575.1	OAQ29689.1			XP_011387810.1	KXS19934.1	CDS11749.1	EXX56773.1	ORY24509.1	OUM69326.1	ORX45907.1		ORX60788.1		ORY54243.1	CEG71943.1	OUM68477.1	ORX83298.1		ORY31501.1	CEI96092.1	NP_594455.1	XP_955945.2			ORY44983.1	EPB86303.1	XP_011387297.1	ORY36046.1		ORX59862.1	ORY77855.1	OMH84531.1	ORY55767.1
XP_011388998.1	EIE80712.1	ORY81130.1	ORZ04039.1	OBZ90357.1				ORX68077.1	KXN65813.1	KNE62651.1	XP_001833866.1	EGF80263.1	NP_592793.1	ORY51173.1	PKC60836.1	OUM59071.1	KFH72705.1			OZJ06716.1	XP_001830792.1	CDH50761.1	XP_011120549.1	ORY24510.1	OUM69323.1	CDS11360.1		OUM68568.1		ORY58636.1	CEI98519.1	ORX61201.1	ORX57829.1		ORY40914.1	PHZ15499.1	XP_722637.2	XP_663058.1			ORY79165.1	OBZ91529.1	ORX64050.1	ORY36604.1		OUM70701.1	ORY77856.1	OMH78504.1	ORX57760.1
XP_011126573.1	EIE83165.1	ORX46594.1	OAQ35964.1	SAM01957.1				ORX68078.1	KXN66401.1	KNE65664.1	XP_001841084.1	OAJ40905.1	KXS13602.1	ORY85224.1	POG70087.1	ORY32953.1	KXS17137.1			ORZ12893.1	XP_001840739.2	OAD71638.1	KXS09652.1	ORY78707.1	ORX44466.1	CDH54213.1		ORX60786.1		ORX50386.1	ORX51654.1	ORX49961.1	ORX57836.1		ORY40913.1	CEG82232.1	XP_500465.1	XP_957924.2			ORY79166.1	OAD79648.1	ORY74017.1	OUM58562.1		ORY54046.1	ORX46611.1	KXN71178.1	OUM66327.1
XP_011120096.1	EIE91156.1	OUM61673.1	KFH65597.1	ORX49775.1				ORX68079.1	KXN66402.1	ORZ41190.1	XP_001841104.1	EGF78816.1	KXS19516.1	ORX60023.1	EXX59813.1	ORY54240.1	ORX84144.1			ORZ12954.1	XP_012050482.1	CDS07386.1	XP_660687.1	OUM61617.1	ORX44467.1	ORY92216.1		ORX83435.1		OUM68833.1	ORZ00212.1	ORX49962.1	ORX57837.1		ORY48188.1	CEG70813.1	XP_658759.1	XP_965309.3			OUM56755.1	ORY97997.1	OUM65737.1	OUM62864.1		XP_003307649.2	OUM60879.1	KXN71184.1	ORX81619.1
XP_660507.1	EIE92730.1	ORY20668.1	ORZ07261.1	PKC70685.1				ORX68074.1	KXN66403.1	XP_003323243.2	XP_011392725.1	OAJ42423.1	XP_011126482.1	OUM57325.1	PKC63834.1	ORY54237.1	ORY31876.1			OAQ34811.1	XP_003328465.1	CDH60550.1	XP_961030.1	ORY24731.1	ORY13877.1	OBZ85084.1		ORY28552.1		ORX35189.1	EGF76017.1	ORX61200.1	OUM60832.1		ORX59825.1	CEJ00081.1	XP_011121420.1	XP_003321052.2			ORY82195.1	ORZ01291.1	ORY28219.1	ORX83546.1		XP_003326820.1	OUM60880.1	KXN71185.1	ORY26658.1
XP_959917.1	CEJ05309.1	ORX83746.1	OAQ30536.1	EXX56084.1				ORY23582.1	KXN66406.1	XP_012047278.1	CDS03247.1	EGF78821.1	XP_681862.1	OUM57324.1	POG72905.1	ORY54236.1	ORX60099.1			KFH71480.1	XP_003332752.1	ORY93869.1	XP_664679.1	OUM58183.1	ORY59381.1	GAN10432.1		ORX65564.1		ORX54277.1	EGF76018.1	ORX61204.1	OUM60833.1		KFH71181.1	CEG70815.1	XP_011126898.1	XP_504995.1			ORY82199.1	ORZ01293.1	ORY28223.1	ORX45391.1		XP_003326096.2	ORY77883.1	KXN71188.1	ORX59864.1
XP_713148.1	EIE81208.1	ORY58993.1	KFH71570.1	POG78215.1				ORX42211.1	XP_011125607.1	XP_011387950.1	CDH60148.1	EGF78803.1	ORX97043.1	ORX76533.1	EXX78112.1	ORX75192.1	ORY08879.1			KFH65343.1	XP_012046698.1	OBZ83136.1	XP_659391.1	ORX81098.1	ORY30883.1	OAD03873.1		ORX83874.1		OUM66448.1	XP_659982.1	OUM68483.1	OUM60835.1		OAQ24821.1	ORE01731.1	XP_681219.1	ORX49509.1			XP_011121077.1	ORZ01292.1	ORY28224.1	OUM61087.1		XP_003326103.2	ORY44623.1	NP_596053.1	ORX59865.1
XP_505932.1	EIE89642.1	ORY83394.1	XP_012052115.1	ORX78648.1				ORX79227.1	XP_720439.2	XP_002911281.1	OAD71714.1	OAJ42447.1	OZJ03683.1	OUM63068.1	PKC65451.1	ORX78349.1	ORY22673.1			OAQ33249.1	XP_012049885.1	GAN09000.1	XP_664480.1	ORX97692.1	ORY30884.1	EPB85535.1		ORX82483.1		ORX83944.1	XP_663588.1	ORX78274.1	OUM60836.1		KFH66153.1	CEG70814.1	XP_962219.1	XP_001835030.2			XP_680682.1	CDS11326.1	ORY28220.1	ORY40588.1		XP_003333356.2	ORY39221.1	OMJ08853.1	OUM57524.1
XP_001837196.1	ORE12217.1	ORX41774.1	XP_001829643.2	ORY04816.1				ORX79228.1	XP_722682.2	SAM01648.1	ORY98011.1	EGF80637.1	OAQ29068.1	ORX60021.1	POG65691.1	ORX79050.1	OUM61992.1			OAQ34805.1	XP_011386923.1	CEP17616.1	XP_660955.1	ORX59123.1	OUM63227.1	CEP08360.1		ORY12166.1		ORX87577.1	XP_663029.1	ORX80547.1	ORX57831.1		XP_012049778.1	OAD74512.1	OBZ87412.1	XP_722560.1			XP_660940.1	CDH54271.1	ORY28221.1	ORY66897.1		XP_003333376.2	ORX81022.1	OMJ11908.1	ORX83869.1
XP_012046817.1	ORE00682.1	OUM61222.1	XP_001836373.2	EGF77996.1				OUM65176.1	XP_505498.1	ORZ21526.1	CDS11633.1	EGF80921.1	KFH68473.1	ORY44590.1	EXX60778.1	ORX79051.1	ORX60094.1			KFH71500.1	XP_011387096.1	EPB87578.1	XP_011118511.1	OUM58980.1	ORX86234.1	ORE14503.1		ORY73360.1		ORX44997.1	XP_012048595.1	OUM68481.1	ORX76942.1		XP_003321294.1	ORY97829.1	GAN03823.1	XP_003321145.1			ORX72598.1	ORY98029.1	ORY28222.1	ORY56008.1		XP_003889125.1	ORX58594.1	OMJ17086.1	ORY60330.1
XP_011391245.1	EIE77225.1	ORY86536.1	KXN72136.1	OAJ44036.1				ORY24030.1	XP_505864.1	OBZ89263.1	CDH50631.1	OAJ41636.1	KNE54560.1	PKC51881.1	ORZ22721.1	ORX79053.1	KND01690.1			ORZ15002.1	XP_001832376.1	OAD06897.1	XP_011126702.1	ORX82737.1	ORY38943.1	PHZ08485.1		ORY28551.1		OUM62950.1	XP_012048855.1	ORX61207.1	ORY54056.1		XP_721790.1	OAD65247.1	OAD01936.1	OAJ42715.1			ORY28664.1	CDS11327.1	OUM64897.1	OUM56224.1		XP_003333378.2	ORY55348.1	OMJ29854.1	OUM60620.1
XP_003320537.1	EPB80940.1	ORX51362.1	KXN72138.1	OON11213.1				ORY73369.1	XP_001728268.2	GAN04934.1	ORX63667.1	OAJ41637.1	KNE56206.1	ORX85865.1	OAQ31466.1	ORX79054.1	ORY01950.1			OAQ34806.1	XP_001835107.1	EIE89369.1	XP_011117300.1	ORY81136.1	OUM57590.1	CEG72993.1		ORX83424.1		ORX85879.1	XP_012048856.1	OUM62686.1	ORY74698.1		XP_503574.1	CDS10243.1	EPB89236.1	OON09204.1			ORX57727.1	CDH54270.1	ORX75796.1	ORX41610.1		EGF77514.1	ORX79503.1	OMJ14222.1	ORX57949.1
SAL98346.1	EPB82282.1	OUM67555.1	KXN72137.1	KND03316.1				OUM59231.1	XP_012048641.1	OAD03476.1	ORX97409.1	OAJ41594.1	ORZ38858.1	ORX39467.1	KFH70302.1	ORX79056.1	KNE59429.1			KFH71479.1	XP_011388703.1	ORE16329.1	XP_011118210.1	ORY77109.1	ORX86679.1	OAD76695.1		ORY27151.1		ORY82284.1	XP_012052562.1	ORX55243.1	ORX42196.1		ORY06481.1	CDH58482.1	CEP10557.1	ORY40253.1			OUM68251.1	CDS11336.1	XP_011117161.1	OUM65962.1		OAJ37676.1	ORX49994.1	OMJ22474.1	OUM67833.1
ORZ05837.1	CEP08728.1	ORY24830.1	KXN72140.1	KXS11894.1				OUM59232.1	XP_012051246.1	EPB84104.1	ORX87360.1	OAJ41595.1	ORY48198.1	ORX50999.1	PIA15825.1	ORX79055.1	KNE61100.1			KFH71501.1	XP_001838268.1	CEI95507.1	XP_011126857.1	ORY25776.1	ORX44470.1	CDS06616.1		OUM56410.1		OUM66117.1	XP_012048859.1	OUM62921.1	OUM59160.1		ORY08170.1	SAM09667.1	EIE90604.1	KNC99057.1			ORX76272.1	CDH54259.1	XP_011128377.1	ORY36047.1		OOM99289.1	ORX49995.1	XP_713787.2	OUM63074.1
ORZ24594.1	CEP06850.1	ORX45999.1	XP_504976.1	OZJ05076.1				ORY54110.1	XP_001831639.2	CEP11703.1	ORX97881.1	EGF77821.1	XP_001830115.1	ORX64191.1	OMJ19566.1	ORX80845.1	ORZ37331.1			KFH71502.1	XP_964702.3	PHZ17538.1	XP_011127177.1	ORX42524.1	ORY59384.1	CDH56732.1		OUM60629.1		ORX58584.1	XP_012048860.1	ORX75636.1	ORX82465.1		SAL95049.1	EIE89164.1	ORE16793.1	KXS12939.1			ORX76273.1	GAN11467.1	XP_664355.1	OUM62861.1		OON01064.1	OUM67450.1	XP_011126127.1	ORY23748.1
SAM06474.1	CEP09096.1	OUM67364.1	OMJ07971.1	KXN69308.1				ORY20486.1	XP_002910902.1	OAD76317.1	ORX79952.1	EGF81079.1	XP_001830297.1	ORX64193.1	OMJ19621.1	ORX80847.1	ORY52857.1			KFH71503.1	EGF83419.1	CEG79033.1	XP_680538.1	OUM70579.1	ORX52257.1	ORZ01107.1		ORX86857.1		ORY42968.1	XP_012050238.1	ORX77805.1	ORY65602.1		ORZ12383.1	ORE21418.1	CEI98057.1	ORY37098.1			ORY09715.1	OAD01491.1	XP_681746.1	ORX80643.1		OOM99464.1	ORX84843.1	XP_680926.1	ORX49358.1
ORZ18739.1	CEP07122.1		OMJ22687.1	PIA17031.1				OUM56742.1	ORY33889.1	ORE20243.1	ORX94492.1	OAJ42029.1	XP_001837454.1	ORX80301.1	OMJ28165.1	ORY26827.1	EGF82010.1			KFH71504.1	OAJ36986.1	ORE08650.1	XP_680543.1	OUM70580.1	XP_011122137.1	CDS11722.1		ORX47587.1		ORY42970.1	XP_012050670.1	ORX84524.1	ORY23251.1		SAM08743.1	CEI98646.1	PHZ14124.1	XP_001830715.2			ORY27507.1	EPB90789.1	XP_001836293.2	ORY54800.1		KNC98715.1	ORY39244.1	XP_961528.1	OUM64911.1
CDS03074.1	OBZ81549.1		OMJ22782.1	ORX66882.1				ORY13222.1	ORY50226.1	CEG62749.1	ORX94493.1	EGF80120.1	XP_012049836.1	ORX80297.1	OLY84555.1	ORY46266.1	OAJ40126.1			KXS15896.1	OON09124.1	CEG63448.1	XP_658639.1	OUM70616.1	XP_660438.1	CDH61572.1		ORY77917.1		ORY42965.1	EGF75926.1	ORX77804.1	ORX46837.1		ORX47962.1	CEG69542.1	ORE03998.1	XP_001837403.1			ORX44130.1	CEP14528.1	CDS13153.1	OUM57738.1		KNC99919.1	ORY73968.1	XP_962107.1	ORX79728.1
CDH51907.1	PKC52007.1		PIA19040.1	XP_003324741.2				ORY74403.1	ORY43071.1	CEI86725.1	ORX98008.1	OAJ41260.1	XP_011392049.1	ORX80792.1	ORX74150.1	ORY39711.1	OON06282.1			KXS15897.1	OON09125.1	ORX65326.1	XP_658914.1	OUM70615.1	ORX77559.1	SAL99088.1		ORX60787.1		ORY42969.1	XP_011122777.1	ORX79845.1	ORX46839.1		CDS09097.1	CEJ00408.1	CEG81370.1	XP_001840405.1			ORX52931.1	EIE84676.1	CDH54199.1	ORX39515.1		EGF77242.1		XP_502420.1	ORX60115.1
CDS08210.1	PKC53639.1		ORX71409.1	KNE70971.1				ORY74405.1	ORY42015.1	CEI87902.1	ORY05527.1	EGF81186.1	XP_960088.1	ORX78894.1	SAM07424.1	ORX75594.1	KXN73476.1			KXS20346.1	EGF83420.1	ORY03721.1	XP_011390858.1	OUM70474.1	ORX42222.1	ORZ25124.1		ORX43730.1		ORY42966.1	XP_012052821.1	ORX79846.1	OUM57090.1		OBZ83044.1	PHZ09618.1	CEG67457.1	XP_001840399.1			ORY09712.1	ORE15476.1	ORY93327.1	ORY36613.1		OAJ44693.1		NP_594938.1	ORY28533.1
CDH52400.1	PKC65094.1		OLY82902.1	ORZ40284.1				ORY46286.1	KND02640.1	PHZ07982.1	SAM01679.1	OAJ38340.1	SAL95907.1	OUM61210.1	ORZ15704.1	ORX75595.1	XP_658976.1			KXS22261.1	OAJ36987.1	ORY04823.1	XP_661003.1	ORY54354.1	ORX49577.1	ORX59386.1		ORX79156.1		ORY42967.1	XP_011389779.1	OUM62687.1	ORX58400.1		GAN11486.1	ORE01717.1	CEI93594.1	SAL95054.1			ORY09713.1	CEJ03633.1	XP_681133.1	ORX36554.1		KNC98716.1		NP_596746.1	ORX85090.1
ORZ01430.1	EXX63610.1		OLY77739.1	ORY72796.1				ORX75742.1	XP_012046644.1	ORE10997.1	ORZ13499.1	EGF81705.1	ORZ11805.1	ORX53915.1	OAD68031.1	ORX75712.1	XP_964173.1			KXS20252.1	EGF83421.1	ORY04822.1	XP_956080.3	ORX78324.1	OUM67894.1	SAM07563.1		ORX80696.1		ORY81639.1	XP_659617.1	OUM68770.1	OUM61686.1		OAC97699.1	CEG76004.1	SAM09826.1	ORZ05067.1			ORY09714.1	PHZ15777.1	XP_958718.1	ORX80543.1		ORY17363.1		XP_721943.1	ORY23845.1
OBZ83941.1	EXX63868.1		OMJ07975.1	ORX34877.1				ORX81867.1	XP_012051614.1	CEG78295.1	ORX51991.1	OAJ40120.1	ORZ24660.1	OUM70150.1	ORX61736.1	ORX86667.1	NP_596184.1			KND03385.1	OAJ36988.1	ORY04859.1	XP_681674.1	OUM61702.1	ORY25402.1	GAN03761.1		ORY58269.1		ORY28679.1	XP_011124471.1	OUM68479.1	ORX49216.1		EPB86698.1	OBZ88982.1	CDS09972.1	ORX55758.1			OUM69136.1	ORE05987.1	KXS20288.1	ORY20192.1		ORY53519.1		KNE57366.1	ORX49220.1
GAN02773.1	EXX66919.1		OMJ12727.1	ORX49367.1				ORX79341.1	XP_012047575.1	ORX47219.1	XP_011117323.1	EGF82902.1	ORX49500.1	ORY55766.1	OBZ89037.1	ORX81448.1	OBZ89766.1			PKC60521.1	ORY33598.1	ORY04824.1	XP_001839644.2	OUM61703.1		OAC98755.1		ORY58270.1		ORX45560.1	XP_659812.1	OUM67390.1	OUM56122.1		CEP11197.1	GAN05260.1	CDH52611.1	GAN02249.1			ORY27508.1	CEG66335.1	XP_011122151.1	ORY33316.1		ORY17364.1		KNE66104.1	ORX86793.1
EPB89553.1	EXX50698.1		OMJ18599.1	KFH64126.1				ORX78356.1	NP_001342844.1	ORZ06104.1	XP_661522.1	OAJ39356.1	CDS10536.1	KXS12864.1	GAN10449.1	ORX81449.1	XP_011395056.1			POG65312.1	ORY33599.1	ORY04825.1	XP_001841079.2	ORX49606.1		EPB92227.1		ORX45983.1		OUM58709.1	XP_960613.1	ORX80418.1	OUM62060.1		EIE89968.1	EPB81429.1	ORZ04013.1	OAD03003.1			ORY82758.1	CEJ02711.1	XP_660138.1	ORX44880.1		ORY53518.1		KNE66105.1	KXS14391.1
OAD05970.1	EXX54519.1		OMH82790.1	OAQ36652.1				ORX79024.1	XP_011392242.1	OAQ29795.1	XP_501170.1	EGF76824.1	CDH59433.1		OAC99060.1	ORX83888.1	XP_011123877.1			POG65318.1	KNC97560.1	ORX90163.1	ORZ09968.1	OUM63457.1		ORE22957.1		OUM61303.1		XP_960313.1	SAM09259.1	ORY77074.1	OUM63711.1		ORE22891.1	OAD08573.1	ORZ02791.1	EPB83431.1			ORX42042.1	OAD77653.1	KNE54072.1	OUM66049.1		ORY53677.1		XP_001831707.1	SAM08307.1
CEP12570.1	EXX55030.1		OMH84314.1	OZJ04107.1				ORX79660.1	XP_662414.1	KFH72503.1	XP_714438.2	EGF77038.1	OBZ88033.1		EPB85207.1	ORX81450.1	XP_961391.2			EXX50796.1	KNC99370.1	ORX92454.1	ORZ27429.1	ORX79385.1		CEJ04875.1		ORY73192.1		KXS13210.1	ORZ23991.1	OUM61808.1	OUM63712.1		CEI98753.1	CEP17495.1	PIA14177.1	CEP08410.1			KNE71953.1	CDS07595.1	KNE64965.1	ORY11667.1		ORY27601.1		XP_002912150.1	ORZ12309.1
GAN03866.1	EXX59955.1		OLY83598.1	NP_596207.1				ORX38765.1	XP_680972.1	ORX90461.1	PIA13751.1	OAJ45129.1	GAN02515.1		CEP12485.1	ORY20669.1	XP_680606.1			POG65328.1	KND05076.1	ORX94498.1	KFH62133.1	ORY58606.1		CEG75370.1		ORY73196.1		XP_003320192.2	CDS05050.1	ORX85092.1	OUM63713.1		PHZ15580.1	OBZ91125.1	PIA14176.1	EIE89223.1			KNE71954.1	CDH55371.1	XP_681276.1	ORY30618.1		ORY44162.1		XP_012053357.1	ORX60578.1
EPB83353.1	EXX66552.1		XP_011387285.1	XP_661191.1				ORX42292.1	KXS10819.1	PIA19528.1	ORX73966.1	EGF77108.1	EPB83980.1		EIE78581.1	ORY27419.1	SAM02576.1			EXX61912.1	XP_959153.3	ORX94501.1	KFH73055.1	OUM58373.1		PHZ15634.1		ORY73197.1		XP_003331224.1	CDH51508.1	ORX78492.1	OUM56163.1		CEG84493.1	OBZ91136.1	ORX74936.1	ORE22732.1				ORX45863.1	OBZ81660.1	ORX58388.1		XP_011121328.1		XP_011387627.1	CDS03403.1
OAD06678.1	PKC52821.1		PKC56346.1	XP_011393199.1				ORX48712.1	KND04092.1	ORX72105.1	OMJ23458.1	EGF77226.1	OAD08016.1		ORE21238.1	ORX80881.1	ORZ18938.1			PKC65795.1	XP_011389156.1	ORX94500.1	KFH72888.1	ORY79667.1		ORE08744.1		ORY73194.1		XP_003331215.2	OAD72484.1	OUM60366.1	OUM57996.1		CEG74138.1	GAN11318.1	ORX74937.1	CEJ05512.1				CDS13866.1	EIE92072.1	XP_957107.1		XP_011122143.1		XP_003329210.2	CDH48658.1
CEP10381.1	PKC53742.1		POG79593.1	XP_011386263.1				ORX51827.1	KNE68514.1	OMJ26896.1	OMJ19480.1	EGF77230.1	ORE16810.1		CEJ04614.1	ORX79575.1	CDS03305.1			POG72815.1		ORX94502.1	XP_660252.1	OUM65073.1		CEJ01536.1		ORY73193.1		XP_003333064.2	ORY97758.1	OUM60367.1	OUM57998.1		CEI99854.1	OAD02228.1	OMJ12563.1	CEG74765.1				ORZ02953.1	EIE92073.1	OUM57739.1		XP_658889.1		XP_011119138.1	ORY93135.1
OBZ86030.1	PKC53764.1		EXX65368.1	XP_504881.1				OUM66904.1	KNE70524.1	OMH84882.1	OMJ27964.1	OAJ44714.1	CEG67476.1		CEJ04385.1	ORY54097.1	CDH48717.1			EXX59015.1		ORX94503.1	XP_961264.1	OUM56817.1		OZJ02042.1		ORY73195.1		XP_003336092.1	ORX46061.1	OUM64900.1	OUM57997.1		ORE04111.1	EPB88549.1	OMJ20984.1	CEI99468.1				ORX47062.1	XP_001831430.2	KXS15254.1		XP_964159.1		XP_011119844.1	OAD79738.1
EIE89256.1	EXX52026.1		XP_723205.1	XP_719475.2				KXS10441.1	ORX82021.1	EGF84188.1	OLY84847.1	OAJ44718.1	PHZ14141.1		CEG68794.1	ORX42192.1	ORZ00621.1			OBZ85359.1		PIA13158.1	XP_664685.1	OUM67711.1		SAM01555.1		ORY76408.1		XP_659960.1	OBZ86464.1	OUM64901.1	OUM58016.1		EIE84646.1	CEP16946.1	OMJ29275.1	PHZ14514.1				OZJ02438.1	CDS03606.1	KXS15255.1		XP_662818.1		XP_963324.2	GAN08330.1
ORE22694.1	POG79864.1		NP_588503.1	XP_012050123.1				KXS19982.1	ORY08761.1	OAJ36842.1	OMH81241.1	EGF77521.1	ORE03980.1		CEG68795.1	ORX42197.1	OAD69384.1			GAN03401.1		PIA19278.1	XP_664757.1	ORY57958.1		ORZ21660.1		ORY76415.1		ORY43201.1	GAN01849.1	OUM60368.1	OUM67853.1		OAD67795.1	EIE78636.1	OMJ14348.1	ORE09370.1				CDS10492.1	CDH48478.1	KXS15256.1		XP_001836239.2		KXN65430.1	EPB83463.1
CEG74799.1	POG80520.1		ORX88438.1	OBZ81870.1				KXS20101.1	ORY85917.1	OON07405.1	ORZ20107.1	OAJ37660.1	CEG80008.1		PHZ17273.1	OUM68007.1	OBZ85850.1			OAD04342.1		PIA19279.1	XP_962853.1	OUM62183.1		ORX47194.1		ORY76416.1		ORY43203.1	OAD04601.1	OUM60980.1	OUM68998.1		ORY96686.1	ORE18529.1	OMJ25005.1	CEG76681.1				CDH54916.1	ORY93550.1	OZJ04288.1		ORX63866.1			OAD07671.1
PHZ14476.1	PKC53822.1		ORY06989.1	GAN01880.1				CDS03844.1	ORX57246.1	OON07406.1	OAQ27315.1	EGF77143.1	EIE78628.1		ORE02986.1	OUM61791.1	GAN04634.1			EPB81389.1		ORX64219.1	XP_001836380.2	OUM62184.1		OBZ83480.1		ORY84521.1		OUM63310.1	EPB91902.1	OUM66113.1	OUM58124.1		CDS04078.1	CEI91948.1	OMJ20030.1	OAD66130.1				ORY95694.1	ORY93548.1	XP_011127240.1		ORX78866.1			CEP17429.1
ORE09410.1	PKC53749.1		OAD74149.1	OAD04031.1				CDH49557.1	OUM67415.1	KND01594.1	KFH71988.1	EGF82614.1	CEP17332.1		CEG74680.1	ORX85784.1	EPB91451.1			CEP08499.1		ORX64299.1	XP_001838967.1	ORX83875.1		GAN09790.1		ORY07890.1		ORX80771.1	CEP18298.1	ORY54179.1	OUM59708.1		CDH49628.1	CEG72484.1	OLY81208.1	SAL95451.1				XP_011386313.1	XP_660648.1	XP_011124203.1		ORY07898.1			ORE23392.1
OAD79942.1	EXX56120.1		OAD74147.1	EPB89263.1				OBZ89812.1	XP_011120735.1	KXN68112.1	KFH71989.1	OAJ40034.1	OAD66860.1		ORY93040.1	ORX75190.1	OAD03771.1			EIE87890.1		ORX72774.1	XP_001841048.2	ORX82261.1		EPB82614.1		ORX54228.1		ORY57600.1	EIE79278.1	ORX42605.1	OUM60360.1		ORY91211.1	CEI86922.1	OLY81237.1	ORZ19586.1				KXS13088.1	XP_663956.1	XP_011388317.1		ORX41493.1			CEJ03014.1
ORX54941.1	EXX52134.1		ORX69344.1	ORE16347.1				GAN05042.1	XP_661063.1	KNE55651.1	ORY37437.1	OAJ40038.1	ORZ02380.1		CDS08582.1	ORX63549.1	ORE12590.1			ORE13232.1		ORX72794.1	XP_001841108.1	ORX82262.1		CEP15665.1		ORX42023.1		ORY57601.1	ORE16673.1	OUM65770.1	OUM60361.1		PKC73584.1	CEG81581.1	OMH85304.1	ORZ11431.1				KXS13090.1	ORX77827.1	XP_011388937.1		OUM68645.1			PHZ12035.1
OAD70832.1	EXX68339.1		ORX76633.1	CEG81961.1				OAD05752.1	XP_957378.2	KNE58461.1	EGF81332.1	EGF77140.1	GAN05479.1		CDH49740.1	ORX64474.1	CEG64140.1			CEG67535.1		ORX72757.1	XP_001838957.1	ORX84594.1		GAN11635.1		OUM67056.1		ORY57602.1	CEG70993.1	ORY13558.1	OUM60364.1		POG76070.1	PHZ13065.1	KXN66981.1	SAM05821.1				KNC96929.1	ORX46359.1	XP_011391676.1		ORY84570.1			ORE04995.1
ORX45909.1	EXX53787.1		ORX57889.1	CEG63469.1				EPB92416.1	XP_721825.2	ORZ31899.1	OAJ38022.1	OAJ44648.1	OAD01289.1		EGF81247.1	ORY51726.1	PHZ10501.1			PHZ14195.1		ORX74839.1	XP_961706.1	ORX83634.1		EPB89194.1		OUM68873.1		ORY57603.1	CEG77841.1	ORY13559.1	OUM64400.1		EXX76545.1	ORE03071.1	KXN66982.1	ORX57599.1				KXS19029.1	OUM60394.1			OUM66065.1			CEG66291.1
CDS05348.1	PKC53923.1		OUM65931.1	CEI94948.1				CEP10669.1	XP_505554.1	XP_012046240.1	OON06114.1	EGF77256.1	EPB86029.1		OAJ38220.1	ORY77865.1	ORE01086.1			ORE12115.1		ORX74856.1	XP_682500.1	ORY40609.1		OAD01828.1		ORX84534.1		ORX44860.1	PHZ11162.1	ORY82289.1	OUM60362.1		EXX76546.1	CDS12756.1	KXN70379.1	CDS03542.1				XP_001834090.2	ORY73782.1			ORX88136.1			CEI97128.1
CDH52330.1	POG60383.1		ORY77968.1	PHZ17517.1				EIE91940.1	XP_001837762.1	NP_596119.2	KNE68110.1	OAJ44654.1	OAD77172.1		KNC98547.1	ORX46605.1	CEP15234.1			CEG79416.1		ORX66012.1	XP_663021.1	OUM62689.1		CEP14271.1		ORY82740.1		ORX44861.1	ORE05126.1	OUM59058.1	OUM66716.1		OZJ07031.1	CDH50984.1	KXN73695.1	CDH48511.1				XP_001834093.2	ORY24629.1			ORY00984.1			EIE83700.1
ORZ18491.1	EXX53825.1		ORX52078.1	OAD79673.1				ORE16568.1	XP_011388511.1	SAL98914.1	KNE72380.1	OON02880.1	GAN03088.1		ORY48643.1	OUM60888.1	EIE86367.1			CEI89191.1		ORX69159.1	XP_658746.1	ORY20018.1		PHZ15140.1		ORX81659.1		ORX44862.1	OZJ03722.1	ORY20499.1	OUM61200.1		KXN72416.1	EGF82696.1	XP_659155.1	ORY89887.1				XP_003307053.2	ORY24710.1			ORY00985.1			OBZ83280.1
OZJ02908.1	EXX54196.1		OUM63502.1	ORY94944.1				CEI94409.1	XP_012046583.1	SAL98915.1	ORZ29659.1	EGF77841.1	OAD01188.1		OMH82817.1	ORX78747.1	EIE77413.1			OAQ35841.1		ORX68333.1	XP_661506.1	OUM62891.1		CEG79481.1		ORY08757.1		OUM59173.1	ORX73565.1	ORY28209.1	OUM56292.1		ORX93558.1	OAJ39858.1	XP_011121625.1	OBZ85361.1				XP_003307054.2	ORY80118.1			ORY62743.1			ORX95387.1
OZJ06886.1	EXX68376.1		ORY44988.1	CDS11282.1				PHZ10387.1	XP_012046584.1	ORZ19402.1	ORZ29658.1	OAJ43980.1	EPB86018.1		ORX68411.1	ORX78748.1	SAM09646.1			XP_661135.1		ORX69157.1	XP_001835521.2	ORY26660.1		CDH49868.1		ORY85921.1		ORX44627.1	OMJ20497.1	OUM57694.1	OUM60957.1		KNC96195.1	OON09923.1	XP_721805.2	GAN07041.1				XP_011127028.1	ORY24712.1			ORY62744.1			ORX97922.1
ORX78652.1	EXX68296.1		ORY15523.1	CDH54324.1				ORE09562.1	SAM01455.1	CDS10182.1	ORX95275.1	OOM98965.1	CEP11985.1		OMJ24574.1	ORY11476.1	ORZ15195.1			XP_680536.1		OZJ04543.1	ORY36743.1	ORY27411.1		ORY93029.1		ORX60750.1		ORX44856.1	OMJ18573.1	ORY46270.1	OUM56505.1		PIA18146.1	EGF82931.1	XP_001832990.2	OAD05406.1				XP_661706.1	ORY80117.1			ORY00986.1			KNC96562.1
ORY04806.1	EXX65007.1		EGF83031.1	SAM00716.1				CEG68130.1	ORZ14007.1	CDH54423.1	PIA19620.1	OOM99565.1	OBZ83837.1		OMJ30407.1	ORY03913.1	ORX46570.1			XP_660810.1		ORZ10213.1	XP_664063.1	ORY54327.1		CDS11977.1		OUM68533.1		OUM62617.1	OLY78102.1	OUM61567.1	OUM67851.1		ORX69985.1	OAJ35806.1		EPB90964.1				XP_956104.1	OUM65283.1			ORY00987.1			OZJ07025.1
ORY05886.1	EXX67036.1		OON02397.1	ORY97012.1				CEI94331.1	ORZ05465.1	OBZ88563.1	ORX68979.1	OOM99451.1	CDS09423.1		OLY79146.1	ORX38129.1	ORX43342.1			OZJ03926.1		ORX55685.1	XP_681421.1	ORY54329.1		ORY93633.1		ORX86545.1		OUM59168.1	ORZ16065.1	ORX79449.1	OUM60965.1		XP_011124644.1	OON07827.1		EIE76630.1				XP_663580.1	OUM65285.1			ORY62746.1			ORY43221.1
PKC59880.1	EXX73559.1		KND00422.1	EIE83798.1				EIE90795.1	ORX56867.1	ORE18405.1	ORX74695.1	OON01148.1	CDH60301.1		KXS21250.1	ORX41356.1	OAD71202.1			OZJ03665.1		SAM08168.1	ORX52466.1	ORX64321.1		ORZ11475.1		ORX81816.1		ORY57599.1	OAQ26859.1	ORX85522.1	OUM56506.1		XP_964957.1	EGF83489.1		EIE91459.1				XP_664256.1	XP_963972.1			ORX50076.1			ORY41901.1
POG60897.1	EXX72467.1		ORX67347.1	OZJ02456.1				EIE90773.1	OBZ85835.1	ORE11178.1	OMJ07262.1	OON00004.1	OZJ06692.1		KNC97981.1	ORX41346.1	CEI99107.1			XP_659033.1		ORZ23405.1	OAQ32302.1	OUM58976.1		OBZ84953.1		ORY22368.1		ORX44626.1	KFH65091.1	OUM63622.1	OUM67839.1		KNE57833.1	OAJ37148.1		ORE17457.1				XP_965185.1	XP_011391222.1			ORX50075.1			OZJ04079.1
EXX74610.1	EXX71335.1		ORY31086.1	ORZ19976.1				OAD73918.1	GAN04421.1	PHZ10090.1	OMJ08478.1	OON01669.1	OZJ07021.1		KNE61940.1	OUM58334.1	OBZ90790.1			XP_011386298.1		SAL97933.1	OAQ26459.1	ORY50654.1		OBZ87373.1		OUM57200.1		ORX44857.1	ORX72522.1	ORX51484.1	OUM65788.1		KNE59034.1	OON03014.1		CEI89274.1				XP_661508.1	XP_011122411.1			XP_011123395.1			XP_957963.3
EXX74611.1	EXX77697.1		ORX46395.1	OAQ22696.1				OBZ85354.1	EPB91612.1	CEG83850.1	OMJ13467.1	OON02197.1	PKC67025.1		KNE62945.1	ORY77433.1	GAN08767.1			XP_659779.1		ORZ10810.1	KFH65467.1	ORX78165.1		GAN05722.1		ORY20556.1		ORY70850.1	ORX59072.1	ORY62048.1	OUM65790.1		XP_012048488.1	XP_011386231.1		PHZ10037.1				XP_011394554.1	XP_660137.1			XP_011125984.1
EIE82161.1	EXX65099.1		OUM65250.1	KFH73156.1				GAN07595.1	OAC98783.1	CEG75488.1	OMJ09772.1	OOM99231.1	POG78193.1		ORZ35803.1	ORY05596.1	EPB90718.1			XP_011125302.1		ORZ13265.1	OAQ26418.1	ORY25886.1		OAD05166.1		ORX83423.1		ORY28215.1	ORY47538.1	ORY21660.1	OUM59392.1		NP_594339.1	XP_011386907.1		ORE11123.1				XP_680665.1	XP_959080.1			XP_003336484.2
ORE21044.1	EXX50259.1		ORX61218.1	ORX99657.1				OAD05813.1	CEP07075.1	EIE92443.1	OMJ11148.1	OOM99441.1	SAM07972.1		ORX68965.1	OUM67175.1	OAC99493.1			XP_658171.1		CDS03244.1	ORZ27466.1	ORY42089.1		EPB86092.1		KXS14287.1		ORX82805.1	ORX95227.1	ORX80544.1	OUM64401.1		SAL95039.1	EGF80509.1		CEG69983.1				XP_960539.2	XP_680582.1			XP_003889056.1
CEI95549.1	EXX51841.1		OUM66230.1	ORY03622.1				EPB87774.1	EIE89894.1	GAN06005.1	OLY79055.1	OON03860.1	ORZ24343.1		XP_499787.1	ORX75189.1	CEP12629.1			XP_963887.3		CDH60152.1	OAQ26217.1	ORX41898.1		EPB91672.1		KXS19003.1		ORX56009.1	KNC98014.1	ORY20191.1	OUM59467.1		ORZ07816.1	OAJ40925.1		CEI99096.1				ORY38561.1	XP_003320293.2			XP_003889408.1
PHZ08290.1	EXX56295.1		ORX61219.1	ORX81525.1				GAN10674.1	ORE12523.1	EPB91508.1	OLY85057.1	OON00523.1	CDS12474.1		EGF81328.1	ORX78363.1	ORZ03303.1			XP_001838223.2		ORX63119.1	KFH67853.1	OUM70089.1		OAD02570.1		KXS22380.1		OUM68072.1	NP_001342858.1	ORY72274.1	OUM62016.1		SAM06476.1	OON10016.1		CEG82508.1				ORY38568.1	XP_003321751.1			XP_003336842.2
ORE09331.1	EXX59734.1		OUM66227.1	ORY68160.1				OAD06085.1	PHZ15419.1	OAC98082.1	OMH81089.1	OON00217.1	CDH58368.1		OAJ38029.1	ORX78365.1	CDS06156.1			XP_001838671.1		PKC76264.1	GAN02740.1	ORY54337.1		CEP19039.1		OAQ32852.1		ORY29579.1	NP_001342893.1	ORX64200.1	OUM56405.1		CDS03190.1	EGF82051.1		CEG82509.1				ORY38612.1				XP_003337035.2
CEG73869.1	EXX58344.1		ORX67348.1	ORX43747.1				EPB83086.1	ORE05320.1	CEP13668.1	ORZ04566.1	OOM99305.1	OBZ84380.1		OON05844.1	ORX78373.1	CDH59150.1			XP_960274.3		POG70041.1	OAD05231.1	ORX84141.1		EPB84492.1		ORZ20873.1		ORY16502.1	XP_001837302.1	OUM68482.1	OUM57995.1		CDH51756.1	OAJ40189.1		CEG82510.1				XP_019331115.1				XP_003336848.2
CEI85745.1	EXX65447.1		ORX46394.1	KND01847.1				CEP16538.1	CEG70731.1	OAD69492.1	OAQ30439.1	OOM99778.1	GAN07793.1		ORY37077.1	ORX78374.1	ORX63803.1			XP_011118329.1		EXX58216.1	EPB90180.1	ORY73345.1		OAD08830.1		ORZ27905.1		OUM66922.1	XP_011124830.1	OUM60014.1	OUM56257.1		CDH51757.1	OON02075.1		CEG82511.1				XP_500877.1				XP_003337030.2
CEG76436.1	EXX63621.1		OUM65249.1	ORY50094.1				CEP16536.1	CEJ04214.1	ORY98949.1	KFH73716.1	OON00245.1	EPB90073.1		KND03816.1	ORX78375.1	ORY58300.1			XP_681101.1		KXN67656.1	CEP09600.1	ORX84139.1		CEP10426.1		OAQ25104.1		ORY27226.1	XP_682433.1	ORY27033.1	OUM62883.1		ORY93049.1	EGF81793.1		ORZ02617.1				XP_502983.1				XP_003336863.2
CEG73870.1	EXX73503.1		ORX67349.1	EGF82316.1				CEP16537.1	CEJ03212.1	ORZ05878.1	ORZ16774.1	OOM99030.1	OAC99002.1		KXS13443.1	ORX85848.1	ORY84555.1			XP_959386.1		KXN67900.1	ORE17406.1	ORX80546.1		GAN04568.1		KFH62323.1		ORY82223.1	XP_011387732.1	OUM63323.1	OUM57101.1		OBZ89775.1	OAJ40344.1		OZJ03959.1				XP_505480.1				XP_011125282.1
PIA16500.1	EXX62869.1		ORY31084.1	OAJ40007.1				CEP16542.1	CDS07449.1	OAQ31542.1	OAQ24308.1	OOM99346.1	EIE86895.1		KXS12004.1	ORX85093.1	ORX65043.1			XP_958971.1		KXN67902.1	PHZ08990.1	ORY05893.1		OAC99600.1		KFH72030.1		ORY82224.1	XP_658743.1	OUM62698.1	OUM58273.1		GAN07861.1	OON04863.1		SAL96849.1				ORX77163.1				XP_011123105.1
ORZ09136.1	EXX65674.1		ORY73799.1	PIA13836.1				ORY96810.1	CDH53900.1	KFH70252.1	KFH73812.1	OON00794.1	ORE22880.1		KXS13562.1	ORY73341.1	ORY23722.1			ORX91135.1		KXN67897.1	ORE11228.1	ORX49649.1		EPB82269.1		KFH63403.1		ORY29580.1	XP_712471.1	ORX73468.1	OUM57102.1		EPB86708.1	EGF82050.1		ORZ13603.1				ORX77170.1				XP_681337.1
ORZ20845.1	EXX67812.1		ORX46393.1	ORX69385.1				SAM09353.1	CDH53901.1	PKC50450.1	KXN65991.1	OON01234.1	CEI92793.1		XP_011124251.1	ORY43199.1	ORX52964.1			KXN64812.1		KXN67899.1	CEG77039.1	ORX49650.1		CEP15517.1		OAQ28560.1		ORX56007.1	KXS22328.1	ORY50654.1	OUM64358.1		OAC98218.1	OAJ40188.1		ORZ11138.1				ORX77165.1				ORX64570.1
OAQ30594.1	EXX68805.1		OUM65247.1	OMJ08688.1				ORZ21984.1	ORY97820.1	XP_012051299.1	KXN65992.1	OON05566.1	CEG74122.1		XP_011394422.1	ORY43200.1	ORX76910.1			KXN65640.1		KXN67896.1	CEG71796.1	OUM61765.1		ORX90801.1		ORZ10025.1		OUM68074.1	XP_011120007.1	OUM56600.1	OUM69003.1		CEP11521.1	OON02076.1		ORX56719.1				ORY11865.1				ORX64571.1
KFH70080.1	EXX61456.1		ORX77056.1	OMJ16636.1				ORX62831.1	OAD71684.1	XP_011117344.1	KXN65993.1	OON02888.1	CEI98166.1		XP_716744.2	ORY43202.1	ORX65044.1			KXN65641.1		KXN67908.1	CEI99301.1	OUM61766.1		OBZ88670.1		KFH72998.1		XP_011391115.1	XP_660470.1	ORX42606.1	OUM62021.1		EIE78152.1	KNE57637.1		OAD67527.1				ORY72777.1				OUM59049.1
KFH72412.1	EXX65489.1		ORY31081.1	OMJ22184.1				CDS12951.1	OAD79731.1	XP_011391619.1	KXN69519.1	OOM99424.1	PHZ15571.1		XP_504521.1	ORX81945.1	ORX52963.1			KXN72062.1		OMJ07136.1	EIE91819.1	ORX49651.1		KNE57614.1		KFH72993.1			OAQ22176.1	OUM65765.1	OUM60984.1		ORE17629.1	KNE71463.1		ORZ03948.1				ORY72778.1				ORY52226.1
OAQ34435.1	EXX65734.1		ORY73796.1	OLY79337.1				CDH55780.1	SAM05384.1	SAM05266.1	KXN66259.1	OON03632.1	ORE02090.1		ORZ27012.1	OUM56125.1	ORY68098.1			KXN66319.1		OMJ15060.1	OAD74131.1	ORX83277.1		KNE69753.1		KFH70052.1			XP_963705.3	ORX78329.1	OUM60986.1		PHZ15663.1	KNE58052.1		CDS13735.1				ORY72779.1				ORX44625.1
OMJ20646.1	EXX58481.1		ORX46390.1	KXS12934.1				ORZ19200.1	ORZ05028.1	ORZ18650.1	OZJ06104.1	OOM99251.1	CEG80187.1		OAQ26557.1	OUM60958.1	ORX66662.1			KXN66486.1		OMJ07253.1	SAM02442.1	ORX50009.1		KNE71198.1		KFH74148.1			XP_001837368.2	OUM63707.1	OUM60988.1		CEG75408.1	KNE64514.1		CDH54683.1				ORY41152.1				ORX44858.1
OMJ10278.1	EXX66705.1		OUM65243.1	PKC71518.1				OAQ31822.1	PKC73279.1	ORX49928.1	XP_011121500.1	OOM99812.1	CEG80188.1		KFH68607.1	OUM64771.1	ORY53960.1			KXN68817.1		OMJ29301.1	ORZ06936.1	ORY73343.1		KNE71212.1		ORZ08769.1			XP_012053037.1	ORY41466.1	OUM58130.1		CEG75409.1	KNE67995.1		ORY98215.1				ORY17197.1				ORX44859.1
OMJ10393.1	EXX66413.1		ORX77058.1	POG70852.1				KFH72179.1	POG69109.1	ORX49932.1	XP_011122202.1	OON02618.1	OAD69235.1		KXN72850.1	OUM64769.1	ORY53963.1			KND00181.1		OMJ10690.1	ORX57987.1	ORX83433.1		KNE69738.1		KFH73042.1			XP_011392287.1	ORY70746.1	OUM65105.1		CEI94974.1	ORZ35272.1		CDH52055.1				ORY17198.1				OUM61693.1
OMJ23126.1	EXX62261.1		ORY31083.1	EXX52355.1				ORY44461.1	POG69686.1	OBZ91239.1	XP_664639.1	OON05822.1	ORZ01148.1		XP_659970.1	OUM64768.1	ORX45773.1			XP_011126924.1		OMJ24753.1	CDS11481.1	OUM60573.1		KND03882.1		POG79135.1			KNC98940.1	ORY70747.1	OUM62884.1		CEG80389.1	KNE62506.1		GAN06974.1				ORY22361.1				OUM61694.1
OLY85139.1	EXX64402.1		ORY73798.1	XP_661315.1				OAQ23039.1	POG58839.1	GAN00672.1	XP_957048.1	OOM99870.1	ORX60590.1		KXN64658.1	OUM64767.1	OUM60782.1			XP_956591.1		OMJ21637.1	CDH50526.1	XP_011125283.1		ORX80504.1		EXX62656.1			ORX94572.1	ORY55221.1	OUM60993.1		ORE08779.1	KNE62508.1		OAD00027.1				ORY22362.1				OUM61695.1
ORX79236.1	EXX67053.1		ORY31082.1	XP_959796.2				OBZ88173.1	ORZ10580.1	OAD01586.1	XP_500517.1	OOM99931.1	CDS07145.1		KXN69889.1	OUM59688.1	ORX80108.1			XP_958234.1		OMJ14586.1	ORY89984.1	XP_011125983.1		ORX94176.1		PKC66433.1			ORY03777.1	ORY55222.1	OUM60983.1		CEJ01145.1	KNE65810.1		EPB88315.1				ORY22363.1				ORX49028.1
ORX59095.1	EXX70441.1		ORX46391.1	XP_011386915.1				GAN04637.1	OAQ34091.1	EPB92770.1	ORZ12391.1	OOM99589.1	CDH60029.1		KXN69891.1	OUM66078.1	ORY48808.1			XP_011124651.1		OMJ16328.1	OZJ03764.1	XP_963215.1		ORX88875.1		POG79173.1			PKC63468.1	ORY55226.1	XP_956634.1		OAD76054.1	KNC99906.1		CEP10788.1				ORY20557.1				ORX54908.1
ORY14735.1	POG57730.1		OUM65244.1	KXN72283.1				OAD03774.1	KFH64630.1	CEP17624.1	OBZ83991.1	OOM99864.1	CDS07173.1		KXN69892.1	OUM66101.1	ORY54123.1			XP_658227.1		OMJ13609.1	ORX69866.1	XP_663697.1		ORZ08019.1		EXX74799.1			POG75774.1	ORY77438.1	KXS08903.1		OBZ88188.1	XP_003335754.1		OAD77992.1				ORX49362.1				OUM68196.1
ORY85884.1	PKC59409.1		ORX46392.1	XP_012050301.1				EPB90410.1	KNC98799.1	EIE81273.1	GAN03048.1	OON09111.1	CDH49235.1		KXN69886.1	OUM66079.1	ORX57858.1			XP_959005.1		OMJ25548.1	OMH86159.1	XP_959127.1		OAQ31406.1		PKC64591.1			EXX77826.1	ORY77439.1	OZJ03953.1		GAN04045.1	ORZ27960.1		EIE80845.1				OUM64902.1				ORY21814.1
EGF81130.1	EXX66476.1		OUM65245.1	NP_592992.1				CEP09245.1	EGF81867.1	ORE23440.1	OAD03926.1	OON03844.1	OZJ05153.1		KXN69888.1	OUM66081.1	OUM59421.1			SAL96059.1		OLY79833.1	OAJ37206.1	XP_964544.2		KFH64826.1		POG58383.1			ORX69361.1	ORY77441.1	KXS18092.1		OAD06518.1	KFH71652.1		EIE89948.1				ORX46002.1				ORY21816.1
OAJ38487.1	PKC64804.1		ORY73797.1	XP_002911473.1				CEJ00211.1	OAJ40495.1	PHZ11990.1	EPB89639.1	OON03845.1	ORZ12146.1		KXN64677.1	OUM70573.1	ORY23721.1			ORZ05045.1		OLY79834.1	OAJ37208.1	XP_011125846.1		OAQ34264.1		EXX70353.1			ORX73781.1	ORY77440.1	XP_012051255.1		EPB82450.1	OAQ26815.1		ORE16752.1				ORX56513.1				ORY21818.1
OON01213.1	EXX61499.1		ORX77057.1	XP_714412.2				CEJ00212.1	ORY47817.1	CEG80433.1	CEP12665.1	EGF83921.1	OAQ27511.1		KXN65112.1	OUM70574.1	EGF83774.1			ORZ08629.1		OLY82767.1	OON05520.1	XP_011125928.1		KFH66617.1		ORX97530.1			OMJ24956.1	OUM60013.1	ORY44793.1		CEP18790.1	ORZ15993.1		CEI92991.1				ORX56514.1				ORY21819.1
KXS18186.1	EXX55199.1		ORY73302.1	XP_501641.1				PHZ13104.1	KXN72265.1	CEG80432.1	EIE75733.1	OAJ36210.1	KFH63780.1		KXN65110.1	ORX45825.1	OAJ35890.1			ORX55731.1		OMJ12849.1	XP_965288.1	XP_011126713.1		PKC64039.1		ORY03710.1			OMJ16763.1	ORX37468.1	ORY47607.1		EIE78295.1	OAQ33343.1		PHZ08504.1				OUM59889.1				ORY75921.1
KND02861.1	EXX63377.1		ORY31085.1	KNE66041.1				CEG72588.1	KNE68462.1	CEG66233.1	ORE15316.1	EGF83904.1	KFH62518.1		KXN67065.1	ORX33542.1	OON08750.1			CDS08066.1		OMJ15499.1	XP_658440.1	XP_001830730.1		POG61097.1		ORY03445.1			OLY81835.1	ORX75928.1			ORE19708.1	OAQ33925.1		ORE05522.1				OUM59891.1				ORY64534.1
OMH82968.1	EXX61521.1		ORY22731.1	ORZ34647.1				CDS10795.1	KNE70479.1	CEJ00546.1	PHZ12400.1	OAJ36180.1	ORZ13347.1		KXN65109.1	ORX45826.1	KNC97770.1			ORY98627.1		OMJ15555.1	XP_003325359.2	XP_957063.1		PKC65714.1		ORY05866.1			ORX97644.1	OUM60015.1			CEG65454.1	KFH70737.1		CEG80904.1				ORY08030.1				OUM68195.1
KNE65401.1	PKC55021.1		ORX80763.1	XP_003889462.1				CDH48203.1	ORZ40929.1	CEI88808.1	ORE03648.1	OOM99027.1	OAQ23420.1		KXN67069.1	OUM66066.1	KNC97771.1			OBZ84131.1		OMJ22292.1	XP_719313.1	XP_001836855.2		POG66725.1		ORZ05869.1			ORY51246.1	OUM62896.1			ORE01312.1	KFH71920.1		OZJ05359.1				ORY08031.1				ORX59269.1
KNE66511.1	PKC56396.1		ORY54762.1	XP_011120208.1				OAD73799.1	ORY05667.1	ORE08126.1	CEG69048.1	OOM99188.1	EGF81285.1		KXN67067.1	ORX77633.1	KXS18904.1			GAN06400.1		OMJ27665.1		XP_001840093.1		EXX62487.1		OAQ31525.1			ORX80095.1	XP_012048454.1			PHZ13809.1	ORY30519.1		OBZ87560.1				ORY08032.1				OUM70018.1
ORZ41544.1	EXX61409.1		KNE66949.1	OZJ01660.1				OBZ86223.1	PIA18385.1	EIE75404.1	CEJ04903.1	OOM99041.1	OAJ38142.1		KXN67071.1	ORX75342.1	ORY50014.1			EPB86823.1		OMJ13621.1		XP_011391003.1		PKC70992.1		KFH70239.1			ORX81458.1	XP_001834028.2			OZJ06788.1	PIA17583.1		GAN03022.1				ORY08033.1				ORY49700.1
KXN71441.1	EXX65624.1		KNE66950.1	KND03718.1				GAN11633.1	ORX72273.1	CDS05834.1	OAD76058.1	OON00486.1	OON10052.1		KXN67075.1	ORX83265.1	ORY95152.1			CEP11610.1		OMJ08352.1		ORX75098.1		POG60580.1		ORZ20152.1			ORX94968.1	XP_011123927.1			ORZ05534.1	ORX67563.1		EPB82220.1				ORY84619.1				ORX75146.1
ORY44220.1	PKC73955.1		KNE69005.1	ORZ26356.1				EPB81037.1	OMJ18296.1	ORY96526.1	EIE81479.1	OON00469.1	ORY27986.1		KXN65421.1	ORX83266.1	OAQ29329.1			ORE16003.1		OMJ12105.1		ORX78903.1		EXX61770.1		KFH63269.1			ORX80913.1	ORX76935.1			OAQ24011.1	KXS14565.1		OAD01770.1				ORX77166.1				ORX48610.1
EIE77417.1	EXX58866.1		KNE69006.1	OAQ33791.1				CEP12546.1	OMJ09453.1	OAD74210.1	ORX47975.1	OOM99593.1	ORY37667.1		KXN67074.1	ORX83267.1	KFH68819.1			CEJ01770.1		OMJ09777.1		ORX84840.1		OZJ06428.1		ORZ28881.1			ORX97089.1	ORY57321.1			KFH71044.1	KXS14760.1		CEP10584.1				ORX56510.1				ORX51156.1
ORX94590.1	EXX55724.1		ORX92922.1	PKC61419.1				XP_011389068.1	OMJ18086.1	ORX92277.1	CDS03188.1	OON01150.1	ORY47370.1		KXN67066.1	ORX83268.1	OUM62982.1			PHZ14251.1		OMJ11854.1		ORX85091.1		ORZ38325.1		OAQ32849.1			ORY02165.1	ORX53279.1			OAQ29614.1	KXS18270.1		ORE17131.1				ORX78841.1				ORY26655.1
ORY03802.1	EXX73605.1		ORY02639.1	POG69979.1				KFH62122.1	OLY85132.1	PKC58709.1	CDH51759.1	OOM99943.1	KNE58210.1		KXN72756.1	ORX83520.1	ORX63804.1			ORE12056.1		OMJ13620.1		ORY04892.1		KNC95874.1		KFH63154.1			KXS16545.1	ORX53287.1			KFH65948.1	OZJ03928.1		CEI98612.1				ORY85259.1				ORY26656.1
ORY03803.1	EXX55600.1		ORY05241.1	EXX75487.1				ORX69818.1	OMH79304.1	POG78197.1	ORY97700.1	OOM99106.1	KNE67415.1		KXN72761.1	ORX85353.1	ORX71040.1			CEG67601.1		OMJ13998.1		ORY27155.1		KNC99757.1		ORZ15548.1			ORY74652.1	ORY57354.1			ORX93773.1	OZJ05070.1		PHZ09783.1				ORX46881.1				OUM63623.1
ORX95330.1	EXX68100.1		KNE62679.1	XP_011127430.1				OBZ81955.1	KXS15981.1	EXX56106.1	PKC68340.1	OON00448.1	KNE65255.1		KXN72760.1	ORY26378.1	ORX42866.1			CEI86668.1		OMJ28102.1		ORY22347.1		KNC99977.1		OAQ30386.1			KXS14158.1	OUM68934.1			ORX95124.1	PIA17545.1		ORE03545.1				OUM69376.1				ORY64533.1
ORX99161.1	EXX50496.1		KNE65636.1	SAM06308.1				OBZ87230.1	NP_595077.2	EXX56107.1	POG75157.1	OON00860.1	KNE66354.1		KXN64997.1	ORY44595.1	ORY58299.1			CEI89775.1		OMJ29546.1		ORY27421.1		ORY21455.1		ORZ16637.1			XP_664760.1	ORY28234.1			OAD77179.1	ORX73545.1		CEG69356.1				OUM64064.1				ORX64572.1
ORY07604.1	PKC56200.1		ORZ30868.1	ORZ06482.1				GAN10400.1	XP_011127392.1	EXX56108.1	EXX55169.1	OON01574.1	ORZ41437.1		KXN72956.1	OUM66698.1	ORY84552.1			CEG67602.1		OMJ21673.1		ORY38475.1		ORY38668.1		OAQ28830.1			XP_012049586.1	ORY58322.1			EGF82837.1	ORX73556.1		CEI95704.1				ORX79503.1				ORX78609.1
ORX67537.1	EXX56592.1		OON06827.1	ORX45129.1				OAD03436.1	SAL97998.1	ORZ28204.1	ORZ19167.1	OOM99376.1	ORZ41459.1		KXN68404.1	ORY74946.1	ORX84365.1			CEG74394.1		OMJ13619.1		ORY84060.1		ORY40089.1		KFH64387.1			XP_001835343.1	ORY79183.1			OAJ39536.1	OMJ12175.1		EIE82906.1				ORX49994.1				ORY24825.1
OMJ25389.1	EXX53162.1		EGF82355.1	GAN06116.1				CEP07739.1	ORZ15957.1	OAQ27311.1	ORZ19168.1	OON02788.1	XP_657634.1		KXN71591.1	ORX52214.1	ORY76736.1			EIE83566.1		OMJ13999.1		ORY41430.1		ORY21456.1		KFH64386.1			XP_001835349.1				OON09581.1	OMJ25715.1		GAN03360.1				ORX49995.1				ORY74211.1
OMJ28866.1	PKC51766.1		OAJ39869.1	EPB83019.1				KNC98753.1	ORX61449.1	KFH62366.1	ORZ26701.1	OOM99081.1	XP_658788.1		KXN66278.1	OUM57695.1	ORX47324.1			OAD80817.1		OMJ14108.1		ORY54304.1		ORY38667.1		KFH73931.1			XP_001835353.1				OON09582.1	OMJ21442.1		EPB89327.1				OUM67451.1				ORY79673.1
OLY85509.1	OBZ81499.1		KNC97047.1	CEP11926.1				ORX91758.1	OAD72119.1	KFH62367.1	OAQ26595.1	OON01782.1	XP_011394768.1		KXN66279.1	ORX52637.1	ORY75867.1			OAD69745.1		OMJ13622.1		ORY60327.1		ORY38651.1		OAQ30387.1			XP_960345.1				KNC99179.1	OMJ27013.1		OAD02178.1				OUM67453.1				ORX51386.1
OMH83913.1	OBZ81981.1		KFH65585.1	EIE84498.1				ORX95033.1	OBZ83057.1	ORY33899.1	KFH67683.1	OOM99573.1	XP_012050758.1		KXN66351.1	OUM61783.1	ORY00783.1			OAD80434.1		OMJ14711.1		ORY87338.1		ORY38653.1		KFH73930.1			OZJ01591.1				ORY50715.1	OLY83040.1		GAN10846.1				ORX84843.1				OUM69539.1
EGF78829.1	PKC70932.1		PKC66992.1	ORE13997.1				ORY04223.1	GAN09092.1	ORY50213.1	OAQ26589.1	OON00702.1	XP_962238.2		KXN66353.1	OUM65181.1	PKC63603.1			OAD80653.1		OLY78985.1		OUM56816.1		ORY29440.1		OAQ28829.1			OZJ01644.1				KXN73911.1	OMH80516.1		EPB91192.1				ORY39244.1				ORX83950.1
EGF78845.1	OMJ11722.1		POG79629.1	PHZ17372.1				ORX91761.1	EPB81289.1	KXN71908.1	ORX93358.1	OON01741.1	XP_965000.2		KXN66352.1	ORY52222.1	POG64344.1			SAL99573.1		OMJ15382.1		OUM60515.1		KND02741.1		ORZ27026.1			EPB92797.1				KNE54852.1	OMH80852.1		CEP10418.1				ORY73968.1				ORY14974.1
OAJ42328.1	OMJ16400.1		EXX75371.1	ORE09897.1				ORX91763.1	OAD06771.1	ORX68083.1	ORX97525.1	OOM99321.1	OZJ02687.1		KXN70433.1	ORY77460.1	EXX51479.1			ORZ12359.1		OMJ19570.1		OUM60516.1		KXS18076.1		OAQ27229.1			OAC99532.1				KNE56503.1	OMJ22718.1		SAL98957.1				XP_011390477.1				ORY14975.1
OON06854.1	OMJ21164.1		ORZ28783.1	ORX76436.1				ORX91764.1	CEP18781.1	ORY45838.1	EGF79492.1	OON00604.1	XP_660383.1		KXN67070.1	ORX42857.1	OZJ05537.1			ORX56201.1		OLY78825.1		OUM60517.1		KXS22576.1		KFH64147.1			XP_661718.1				KXS14411.1	OMJ24807.1		ORZ08325.1				XP_011392435.1				ORY25136.1
EGF79029.1	OMJ09227.1		KFH68412.1	ORX87736.1				ORX91762.1	EIE80676.1	ORX41482.1	OAJ42789.1	OON03718.1	OZJ06370.1		KXN73977.1	OUM60239.1	CDS10003.1			ORY94736.1		OMJ18586.1		ORX48709.1		KXN72507.1		PKC69799.1			OZJ02528.1				ORX67931.1	OMJ30122.1		ORX51584.1				XP_001839812.2				ORY36786.1
EGF79044.1	OMJ23666.1		OAQ26021.1	KXN72993.1				ORX97115.1	ORE12967.1	EGF81074.1	EGF79493.1	OOM99563.1	OZJ06371.1		KXN74420.1	OUM61948.1	KXN71686.1			SAM03040.1		KND01390.1		ORX41910.1		KXN66453.1		POG65732.1			XP_011123852.1				KNE63971.1	OMJ11571.1		GAN08582.1				XP_012047982.1				ORX48147.1
OAJ42329.1	OMJ23186.1		OAQ27717.1	OZJ05342.1				ORX98838.1	CEI92018.1	OAJ42017.1	OAJ42788.1	OON03075.1	OZJ06594.1		KXN70374.1	ORY24915.1	GAN07382.1			ORZ06240.1		KND02613.1		ORX41911.1		KXN66452.1		EXX72784.1			XP_957918.1				KNE67561.1	OMJ13667.1		OAD09139.1				XP_681184.1				OUM63313.1
OON06852.1	OMJ17997.1		KNE55757.1	CDS02954.1				ORY36749.1	CEG65150.1	KNC98071.1	OON11089.1	OON00968.1	XP_001833770.2		KXN69356.1	ORX52636.1	EPB85660.1			ORZ06242.1		EGF77452.1		ORX41913.1		PIA19180.1		PKC76427.1			XP_660462.1				ORZ33621.1	OMJ21728.1		EPB85064.1				EGF76216.1				ORX51021.1
ORZ20175.1	OMJ24272.1		KNE58568.1	CDH60367.1				ORY39983.1	CEI89534.1	XP_659384.1	OON11090.1	OON01785.1	KXN73652.1		KXN69357.1	OUM61780.1	OAD01986.1			ORX56202.1		OAJ37801.1		OUM60304.1		ORX68243.1		POG61865.1			XP_001828877.2				KND03490.1	OMJ07348.1		CEP15061.1				XP_011120723.1				OUM65976.1
OAQ28324.1	OMJ24835.1		ORZ39357.1	ORZ00519.1				ORY45062.1	CEI89535.1	XP_957892.2	KND03060.1	OON00433.1	KXN73658.1		KXN66272.1	OUM56128.1	ORE19518.1			OBZ87132.1		ORY52862.1		OZJ02864.1		OMJ19766.1		EXX76726.1			CDS11175.1					OMJ10825.1		EIE85542.1				XP_659821.1				OUM68198.1
KFH70788.1	OMJ30133.1		XP_012047105.1	OBZ83031.1				ORY42363.1	PHZ13548.1	XP_012047834.1	ORY44915.1	OON01870.1	KXN73653.1		KXN66273.1	OUM59238.1	PHZ17705.1			GAN00881.1		ORY52884.1		KNC97369.1		OMJ07047.1		EGF84309.1			CDH51341.1					OMJ22029.1		ORE14019.1				ORY97737.1				ORX86828.1
OON06853.1	OMJ25323.1		EGF83032.1	EIE88648.1				KNE61933.1	ORE06598.1	PIA15853.1	ORY44916.1	OON00842.1	KXN73654.1		KXN66274.1	OUM59240.1	ORE11887.1			OAD06970.1		OZJ02118.1		XP_661114.1		OMJ14411.1		OAJ37158.1			ORY96710.1					OMJ27161.1		CEG67573.1				SAM08713.1				ORY87221.1
SAL95076.1	OMJ08794.1		OAJ36025.1	ORE17513.1				KNE62939.1	ORY93487.1	ORX74189.1	ORY44918.1	OON05560.1	XP_012051854.1		KXN64699.1	OUM59237.1	CDH59995.1			EPB87889.1		KNE70523.1		XP_681212.1		OMJ29044.1		OON08694.1			OAD73264.1					OMJ28435.1		CEI86641.1				ORZ22034.1				OUM66236.1
ORZ22291.1	OMJ11910.1		OON02398.1	PHZ12961.1				ORZ32884.1	CDH53629.1	XP_001841232.2	ORY44914.1	OON00881.1	KXS20031.1		KXN66310.1	OUM59239.1	KNE57000.1			CEP11230.1		KNE73165.1		XP_663036.1		OMH80606.1		XP_011387928.1			OZJ05262.1					OMJ18036.1		PHZ14230.1				CDS09677.1				OUM67461.1
ORZ07843.1	OMJ20303.1		KXS10645.1	ORE05270.1					GAN06837.1	OMJ21417.1	PIA14807.1	OON00788.1	SAM06460.1		KXN66311.1	ORY00944.1	KNE61442.1			OBZ91492.1		KNE73211.1		OZJ01469.1		OMH85782.1		XP_012050538.1			XP_012052587.1					OLY79250.1		ORE12079.1				ORY97392.1				OUM67463.1
SAL95077.1	OMJ21169.1		KXS14033.1	CEG72795.1					OAC99631.1	OMJ26375.1	ORX66417.1	OON01732.1	ORZ18725.1		KXN66303.1	ORX52623.1	ORZ32219.1			GAN00882.1		KNE73183.1		OZJ06313.1		PIA15374.1		XP_003328341.2			XP_011386120.1					OLY81769.1		CEG74365.1				OBZ91771.1				ORX84084.1
SAM05513.1	OMJ08860.1		ORX85107.1	CEG81407.1					EPB87503.1	OLY80643.1	OMJ09397.1	OON09876.1	ORX51902.1		KXN66306.1	ORX52624.1	KNE64016.1			OAD06971.1		ORZ32285.1		OZJ06755.1		PIA18565.1		XP_003329836.1			EGF78763.1					OLY84924.1		OAD67425.1				GAN08787.1				ORY76201.1
ORZ15150.1	OMJ29424.1		ORX39480.1	GAN06886.1					CEP13700.1	KNE57796.1	OMJ19320.1	OON00690.1	ORY96852.1		KXN66307.1	OUM65169.1	KNE67514.1			EPB87888.1		CDS02974.1		XP_001835544.2		PIA18563.1		XP_003336703.1			OAJ43769.1					OLY81422.1		OBZ85782.1				OAD03282.1				ORX42983.1
ORZ22292.1	OMJ24160.1		OUM57785.1	EPB83394.1					OAD81027.1	KNE58997.1	OMJ22792.1	OOM99149.1	OZJ01634.1		KXN70390.1	ORX52625.1	CDS08270.1			CEP11229.1		ORX46116.1		XP_001835559.1		ORX70564.1		PKC63081.1			OON06509.1					OLY85436.1		ORY96657.1				EPB82777.1				OUM60135.1
ORX52356.1	OMJ18171.1		ORY26121.1	PKC70789.1					ORY99539.1	ORZ39075.1	OMJ22835.1	OOM99516.1	ORX95774.1		KNC96771.1	ORX57932.1	ORY93244.1			SAM09323.1		ORY03610.1		XP_001835560.2		ORX70563.1		POG69594.1			OON06510.1					OLY79168.1		ORX65305.1				CEP09707.1				ORX75499.1
CDS10150.1	OMJ12684.1		ORY24728.1	POG75590.1					OAQ26403.1	XP_720049.1	OLY81227.1	OOM99456.1	KXN69497.1		KXN69401.1	OUM62723.1	XP_501250.1			ORZ16251.1		OMH80028.1		XP_012048465.1		ORX70562.1		EXX60987.1			PKC51932.1					OLY80081.1		ORX98417.1				OZJ04515.1				ORX57944.1
ORZ01629.1	OMJ23519.1		OUM63503.1	EXX52989.1					KFH65454.1	XP_501134.1	OMH84238.1	OON02306.1	XP_011119762.1		KXN67806.1	OUM60045.1	XP_012050309.1			ORX96183.1		OMH86400.1		XP_012048660.1		PIA18566.1		SAL95751.1			ORX91951.1					OMJ13014.1		ORX98379.1				PIA12918.1				OUM60103.1
OBZ86715.1	OMJ14902.1		XP_011127530.1	EXX52990.1					ORY01300.1	OMH81705.1	XP_001837336.1	OON00381.1	KXS20204.1		KXN67816.1	OUM66417.1	XP_003321577.1			ORX96184.1		ORX45931.1		XP_664052.1		ORX65837.1		ORZ17862.1			XP_660937.1					OMJ27784.1		ORX94836.1				ORX71796.1				ORY66881.1
GAN07022.1	OMJ14782.1		KXS14785.1	EXX52991.1					OZJ03237.1	NP_594637.1	XP_012051702.1	OON00411.1	KXS22363.1		KXN75006.1	OUM66418.1	XP_001828645.2			ORY00781.1				XP_681652.1		ORX63920.1		ORZ18536.1			XP_001833321.2					OLY79240.1		ORY00557.1				ORX71790.1				ORX46926.1
EPB91055.1	OMJ22989.1		ORY39410.1	OAJ42725.1					PKC70045.1	XP_003323819.2	XP_011386485.1	OON01079.1	XP_011125820.1		KXN75007.1	OUM66419.1	XP_011387628.1			ORY28905.1				ORY01955.1		ORX63921.1		SAM02832.1			XP_012047771.1					OLY81817.1		ORY02150.1				OMJ17584.1				OUM66543.1
OAD05389.1	OMJ11804.1		ORY39411.1	KND01059.1					POG68617.1	KXS10425.1	KXN70597.1	OON00050.1	XP_957587.2		KXN70027.1	ORX84831.1	XP_716303.2			ORY41641.1				ORY05867.1		ORX65838.1		ORX60717.1			XP_011387192.1					OMJ12734.1		ORY03113.1				OMJ24883.1				ORY17189.1
CEP15574.1	OMJ17272.1		ORY40486.1	ORY53217.1					KXN71873.1	XP_011119233.1	KXS16903.1	OON01301.1	XP_001830469.2		KXN70029.1	ORX85832.1	KNE59735.1			ORZ21821.1				XP_682391.1		PIA19723.1		ORY97610.1			XP_012051900.1					OMJ15566.1		ORY03114.1				OMJ29257.1				ORX42694.1
EIE79459.1	OMJ13632.1		ORY45301.1	ORZ18421.1					PIA18512.1	XP_663414.1	PIA13527.1	OON04614.1	XP_012050725.1		KXN70607.1	ORX52632.1	KNE71780.1			KFH71384.1				XP_960636.3		ORX63896.1		SAL95818.1			KND01037.1					OMJ17062.1		ORX81583.1				OMJ19327.1				ORX75846.1
ORE20200.1	OMJ11773.1		ORY48714.1	OAQ33021.1					ORX65094.1	XP_011394002.1	ORX65507.1	EGF79940.1	XP_003323325.1		KXN70608.1	ORX52633.1	GAN01393.1			OAQ22541.1				XP_012051871.1		ORX75006.1		SAL99136.1			KND03638.1					OMJ10187.1		ORX85153.1				OMJ29211.1				ORX43621.1
CEI93762.1	OMH81077.1		ORY96013.1	KFH69872.1					ORX65732.1	XP_011394003.1	ORX65532.1	OAJ38875.1	ORX93629.1		KXN70030.1	OUM59374.1	EPB87349.1			KND02977.1				XP_012048131.1		ORX63897.1		ORZ01891.1			NP_593960.2					OMJ12502.1		ORX85155.1				OLY80330.1				OUM60636.1
PHZ11779.1	OMH82946.1		KFH72714.1	ORX87301.1					OMJ29780.1	XP_715060.1	ORX67661.1	EGF82508.1	OZJ03264.1		KXN70028.1	OUM59375.1	OAD06370.1			SAL97968.1				XP_011388476.1		OMJ23267.1		OBZ88675.1			NP_596018.1					OMJ16756.1		ORX85154.1				OLY81706.1				ORY47126.1
ORE01643.1	OMJ23116.1		KXS12938.1	ORY73512.1					OLY79987.1	XP_503902.1	XP_718505.1	OAJ39493.1	PKC74041.1		ORX84055.1	ORY57626.1	ORZ36952.1			ORZ05644.1				XP_011388520.1		OMJ23849.1		GAN03916.1			XP_003307668.2					OLY81739.1		ORX85508.1				OLY80826.1				ORX83528.1
CEG65754.1	OMH79032.1		KNE73278.1	ORY76829.1					OLY83058.1	ORZ17177.1	KXN64602.1	OON08168.1	POG73136.1		ORY01940.1	OUM65745.1	KXS22541.1			KNE60912.1				PKC51904.1		OMJ19504.1		EPB91031.1			XP_012048089.1					ORY40413.1		ORX88559.1				OLY81215.1				OUM66551.1
CEJ01688.1	OMH82145.1		KXS11373.1	KNE62554.1					XP_002910671.1	ORZ17833.1	KXN68652.1	EGF79941.1	KND04236.1		ORX93801.1	OUM60095.1	KNE69146.1			KNE68666.1				EGF75842.1		OMJ27827.1		OAD05606.1			KNC97775.1					ORY47789.1		ORX88560.1				OMJ18483.1				ORX84901.1
CEG79293.1	OMJ28275.1		KNE72947.1	KNE69166.1					XP_012050288.1	ORX43189.1	KXN68651.1	OAJ38876.1	KXS22084.1		ORY04506.1	OUM60089.1	KNE73134.1			KNE67968.1				XP_011119890.1		OMJ21497.1		CEP15597.1			SAM07659.1					ORY47790.1		ORX88561.1				OMJ08269.1				OUM60954.1
OAD67948.1	OMH81079.1		KNE72948.1	ORZ34264.1					XP_003319316.2	OBZ86136.1	KXN68646.1	OON10516.1	KNE62470.1		ORY01942.1	OUM60090.1	ORZ35699.1			ORZ41078.1				XP_660132.1		OMJ26987.1		ORE19697.1			ORX92370.1					ORY47791.1		ORX88562.1				OMJ17581.1				ORY24910.1
ORY90337.1	OMH84444.1		KXS11750.1	KXS13937.1					XP_011388386.1	EIE84282.1	KXN68648.1	EGF80899.1	KNE65851.1		ORX88323.1	OUM60093.1	XP_011120118.1			SAM00580.1				KXS17352.1		OMJ29641.1		CEI98097.1			OMJ14350.1					KXS21125.1		ORX77753.1				OLY85626.1				ORY56492.1
CDS13620.1	OMH79257.1		ORZ29575.1	KXS16633.1					XP_659483.1	ORE17548.1	KXN68647.1	OAJ41572.1	ORZ30423.1		ORX94352.1	OUM63973.1	XP_661319.1			ORZ14714.1				XP_001829175.2		OLY79775.1		CEG72121.1			OMJ12614.1					ORX42269.1		KXN72892.1				OLY85627.1				ORY60297.1
CDH50312.1	OMH79795.1		ORZ32760.1	EGF83643.1					XP_960166.3	CEG67882.1	KXN74008.1	OON04485.1	XP_011388773.1		ORY06188.1	OUM60094.1	XP_959792.1			ORX58006.1				XP_958094.1		OLY85540.1		PHZ10281.1			OLY83023.1					ORX78038.1		KXN73442.1				OMJ24029.1				OUM69972.1
EPB86437.1	OMH79370.1		ORZ32761.1	ORX71732.1					XP_718477.2	PHZ08455.1	KXN74566.1	KND04234.1	XP_663830.1		KXN69023.1	OUM66224.1	NP_588499.2			XP_003328562.1				ORX83924.1		OLY82838.1		ORE10613.1			OMH79930.1					ORX83371.1		KXN73441.1				OMJ25350.1				OUM58166.1
CEP14007.1	OMH78991.1		ORZ36771.1	ORX50361.1					XP_505074.1	ORE01438.1	KXN74568.1	EGF80141.1	XP_011392820.1		KXN74857.1	ORY52158.1	OLY84945.1			XP_011387932.1				ORX86674.1		OLY85684.1		EIE85675.1			KXN72374.1					ORX83373.1		ORX92938.1				OMJ08856.1				OUM58167.1
OAD71099.1	OMH80180.1		ORZ33349.1	OUM68860.1					KNE58266.1	GAN01838.1	XP_001828859.1	OAJ41221.1	XP_011392821.1		ORX88573.1	OUM58123.1	ORY07450.1			XP_712350.2				ORX86675.1		OLY81582.1		EIE88197.1			XP_011117655.1					ORX83374.1		KXN71328.1				OMJ09229.1				XP_663331.1
GAN10410.1	OMH80018.1		ORZ37270.1	ORY77137.1					KNE67358.1	OAD04616.1	XP_001831818.1	KNC99994.1	XP_664325.1		ORX91812.1	OUM60355.1	PKC61220.1			XP_011118182.1				OUM69326.1		OLY85354.1		ORX49450.1			XP_962266.3					ORX83372.1		ORZ09969.1				OLY81026.1				XP_011122150.1
SAM00843.1	OMH80418.1		ORZ30783.1	ORY78797.1					ORZ41538.1	EPB84413.1	XP_001831819.1	OON01642.1	XP_011389393.1		ORX95081.1	OUM67167.1	POG58416.1			XP_011122782.1				OUM69323.1		OLY81389.1		OAD81437.1			KXN66277.1					ORY25873.1		ORZ19246.1				OLY79819.1				XP_965165.3
ORZ07621.1	OMH82057.1		XP_001832096.2	KXS22063.1					XP_011122155.1	CEP08492.1	XP_001831353.1	KNE62528.1	KXS15629.1		ORX91887.1	OUM67164.1	EXX62123.1			XP_001831565.1				ORX44466.1		OMJ19502.1		ORZ00588.1			KNC96216.1					ORY25874.1		ORZ28642.1				OLY77587.1				XP_001832493.1
SAM01518.1	OMH79414.1		XP_661486.1	XP_001831310.2					XP_664066.1	OAD79598.1	XP_003326804.1	KNE65784.1	KXS16156.1		ORX92871.1	OUM67166.1	XP_721364.1							ORX44467.1		OMH84524.1		CDS06162.1			XP_663788.1					ORY25875.1		OAQ31201.1				OMJ20334.1				ORX87889.1
ORZ05830.1	OMH79608.1			ORZ18186.1					XP_664244.1	CDS14380.1	KND04232.1	KNE66876.1	KFH63769.1		ORY00794.1	ORX76931.1	XP_501156.1							ORY13877.1		OMH79411.1		CDH59156.1			XP_002912191.1					ORY25878.1		KFH68285.1				OMJ10428.1				ORX48651.1
ORX49171.1	OMH80462.1			OBZ87722.1					XP_958824.1	CDH56841.1	XP_011394931.1	KNE70235.1	XP_012048445.1		PIA13528.1	ORX76932.1	KNE63570.1							ORY59381.1		OMH84558.1		OAD68153.1			ORX92017.1					ORY25877.1		KFH67963.1				OMJ14157.1				OUM66194.1
ORX50166.1	OMH82848.1			GAN07744.1					XP_001831304.2	ORY95773.1	XP_011124804.1	KNE72639.1	KNE67851.1		ORX67660.1	ORX83213.1	KNE64745.1							ORY30883.1		OMH84600.1		OBZ82634.1			OBZ90746.1					ORY25876.1		KXN73961.1				ORZ20058.1				OUM57500.1
ORX50170.1	OMH84773.1			EPB85393.1					XP_001837860.1	OZJ02587.1	XP_012046633.1	KNE65515.1	KNE70385.1		PIA13407.1	ORX83214.1	ORZ30118.1							ORY30884.1		OMH84557.1		GAN09843.1			GAN07029.1					ORY57604.1		KXN73983.1				OAQ30862.1				ORY20976.1
ORX50169.1	OMH83042.1			OAD00670.1					XP_011387906.1	ORX94534.1	KNE58846.1	KNE72686.1	XP_011118472.1		ORX70491.1	ORX83216.1	ORY28855.1							OUM63227.1		OMH84599.1		OAD03860.1			EIE76892.1					ORY75494.1		OAQ25885.1				KFH71262.1				ORY38267.1
SAM05699.1	OMH83132.1			CEP15379.1					XP_003321360.2	ORX95336.1	KNE71667.1	KNE65516.1	XP_659032.1		OMJ10864.1	ORX83217.1	ORY64666.1							OUM63229.1		OMH83316.1		EPB85523.1			CEI88251.1					ORX87246.1		KXN69393.1				KXN68293.1				ORY70749.1
OBZ81714.1	OMH80893.1			ORE14751.1					XP_003890529.1	ORY93661.1	ORZ32502.1	KNE65469.1	SAM01395.1		OMH82551.1	ORX83218.1	ORX43398.1							ORX86234.1		OMH85616.1		CEP19317.1			ORX47438.1					ORY31696.1		KXN69394.1				KXN68296.1				OMJ24002.1
OBZ89162.1	PKC51586.1			CEI91625.1					SAL95404.1	OAQ27548.1	ORZ39883.1	KNE65470.1	ORZ17809.1		OMH82114.1	ORX85305.1	ORY44713.1							ORY38943.1		OMJ15706.1		ORE17682.1			ORX94233.1					ORY36600.1		PIA14376.1				XP_659963.1				XP_011117091.1
GAN03059.1	OMJ09990.1			CEG63422.1					ORZ11518.1	KFH64310.1	OZJ02100.1	KNE72637.1	GAN10805.1		OMJ17111.1	ORX83430.1	KNC99258.1							OUM57590.1		OMJ26381.1		CEI85908.1			EIE92413.1					ORX41841.1		ORX70703.1				XP_681670.1				XP_957553.1
OAD03906.1	OMJ28989.1			PHZ17565.1					ORZ19670.1	KFH62654.1	ORZ05541.1	KNE72667.1	OAD03439.1		OMJ29224.1	OUM62857.1	ORX49545.1							ORX86679.1		OMJ19995.1		CEG64008.1			SAL94972.1					OUM58843.1		ORX70709.1				OZJ03557.1				XP_011117324.1
GAN03082.1	OMJ28112.1			ORE05797.1					ORX48863.1	PIA15995.1	OAQ23654.1	KNE65471.1	EPB85870.1		OMJ29223.1	OUM59224.1	NP_594769.2							ORX44470.1		OLY81183.1		CEI93067.1			CDS09796.1					ORY89575.1		ORX70710.1				XP_958209.2				XP_680802.1
OAD03878.1	OMJ28611.1			CEG83057.1					OBZ88489.1	OMJ12794.1	KFH72330.1	KNE72638.1	CEP07736.1		OMJ19058.1	OUM65182.1	KXS22340.1							OUM69329.1		OLY79042.1		CEI93068.1			OAD70333.1					ORY94324.1		ORX70711.1				XP_964543.3				SAL95012.1
EPB81399.1	OMJ26911.1			OAD80586.1					GAN04484.1	OMJ25002.1	XP_011390316.1	KNE72648.1	ORX54525.1		OMJ29605.1	ORX52634.1								ORY59384.1		OLY82329.1		PHZ10630.1			KNE61863.1					KFH64786.1		ORX70702.1				XP_659408.1				SAM06115.1
EPB85512.1	OMJ21150.1			EIE76077.1					OAD07677.1	OMJ13264.1	ORY42581.1	KNE65484.1	ORX54528.1		OLY80277.1	KXN70431.1								ORX52257.1		OMJ15767.1		ORE06793.1			KNE62870.1					OAQ34225.1		PIA14377.1				ORX75147.1				ORZ22241.1
EIE76528.1	OMJ20152.1			CDS08703.1					EPB83242.1	OLY77571.1	ORY42583.1	KNE65508.1	SAM01421.1		ORX96784.1	KXN70423.1								XP_011120679.1		OMJ29007.1		CEG64007.1			ORX88934.1					KFH66717.1		ORX70701.1				OUM61538.1				ORZ18132.1
EIE76532.1	OMJ12388.1			CDH57621.1					CEP11247.1	OMH84389.1	KND03414.1	KNE65510.1	ORZ24618.1		OMH80592.1	KXN73642.1								XP_011122137.1		OLY81627.1		CDS13552.1			ORY03503.1					OAQ33643.1		ORX64248.1				OUM59053.1				ORX62582.1
EIE88619.1	OMJ26485.1			PIA15957.1					EIE78270.1	OMH84442.1	EGF82016.1	KNE72645.1	ORZ19882.1		OMH83221.1	KXN70424.1								XP_660438.1		OMJ25990.1		CDH50350.1			ORX72738.1					ORY89576.1		ORX71531.1				OUM59054.1				SAM03394.1
EIE77055.1	OMJ13785.1			ORX68773.1					EIE78275.1	EGF81371.1	OAJ40135.1	KNE72655.1	ORX49884.1		OLY81097.1	KXN70432.1								ORX77559.1		OMJ11926.1		CDS09410.1			OZJ01719.1					OAQ33644.1		ORX71532.1				OUM70606.1				ORZ11901.1
EIE77058.1	OMJ14646.1			ORX96526.1					ORE22024.1	OAJ37943.1	OON06285.1	KNE73228.1	GAN06562.1		OMH80565.1	XP_011125374.1								ORX42222.1		OMJ22915.1		CDS09957.1			ORZ18312.1					OAQ26609.1		ORX71530.1				ORY25694.1				ORZ25995.1
EIE82295.1	OMJ19373.1			ORZ14952.1					CEI88296.1	OON11124.1	SAL99402.1	KNE69835.1	OAD04540.1		OMH82906.1	XP_657842.1								ORX49577.1		OLY80071.1		CDH52625.1			KFH61757.1					KFH63529.1		ORX66118.1				OUM62059.1				ORX50120.1
EIE82296.1	OMJ14717.1			KFH66092.1					PHZ17885.1	OON11125.1	ORZ19493.1	KNE73149.1	EPB82344.1		OMH83180.1	SAL96509.1								OUM67894.1		OMH81976.1		SAM01288.1			KFH63530.1					KFH66718.1		ORX72998.1				ORX52070.1				CDS04115.1
EIE92312.1	OMJ10387.1			KFH73536.1					ORE10317.1	KNC98815.1	ORX46509.1	KNE54151.1	CEP18187.1		OMJ07553.1	ORZ19574.1								ORY25402.1		OMH82108.1		SAM04279.1			KFH72801.1					KFH66734.1		PIA14370.1				ORX52069.1				CDH57153.1
ORE19842.1	OMJ28199.1			KFH67443.1					CEI95746.1	KXS14599.1	GAN11204.1	KNE65028.1	EIE86384.1		OMJ24442.1	ORZ17300.1								ORY47146.1		OMH82313.1		ORZ12260.1			KFH69865.1					KNC97121.1		PIA14371.1				OUM65749.1				CDS05746.1
PHZ16501.1	OMJ29235.1			OAQ35968.1					CEG63064.1	ORZ30858.1	OAD06071.1	ORZ30972.1	ORE17694.1		OLY81098.1	ORX56314.1								XP_011123978.1		OLY84238.1		ORZ09827.1			GAN09301.1					ORZ35458.1		OAQ27023.1				ORX77792.1				CDH56002.1
ORE04834.1	OMJ10062.1			OZJ02043.1					CEG78056.1	SAM08542.1	EPB83072.1	ORX65211.1	ORE06813.1		ORX71664.1	CDS05962.1								XP_001832002.2		PIA17748.1		ORY90530.1			EPB87106.1					XP_011123888.1		KFH70829.1				ORX77800.1				ORY91223.1
CEG63565.1	OMJ14691.1			OBZ90234.1					GAN05233.1	ORZ10440.1	EIE84708.1	ORY24260.1	PHZ10644.1		OMJ25556.1	CDH60383.1								XP_001841601.1		ORX65832.1		OAQ35058.1			OAD02043.1					XP_957144.1		KXN65511.1				ORX77801.1				OAD66557.1
EIE77497.1	OMJ12907.1			GAN08057.1					OAD07471.1	ORX52406.1	ORE17262.1	ORY77914.1	CEG63991.1		OMJ27304.1	CDS10670.1								XP_001834719.1		ORX67565.1		KFH62770.1			CEP17723.1					XP_011124446.1		KXN67237.1				ORX77802.1				ORY97554.1
ORE19847.1	OMJ26640.1			CEP07294.1					EPB83952.1	CDS07829.1	CEJ04007.1	ORX47592.1	CEI92891.1		OLY80410.1	ORY94577.1								XP_001834720.1		ORX91614.1		OZJ02292.1			KNE63703.1					SAL99844.1		KXN74015.1				ORY18886.1				OBZ87449.1
CEI90234.1	OMJ14175.1			CDS03874.1					CDS12180.1	CDH48887.1	ORE08392.1	OUM70461.1	CEI99448.1		OMH81990.1	OBZ89658.1								XP_958597.2		ORX96042.1		XP_001828639.2			KNE64884.1					ORZ21370.1		KXN74017.1				ORY18887.1				GAN02923.1
PHZ16496.1	OMJ15043.1			CDH49525.1					CDH53360.1	OBZ85211.1	CEG76111.1	ORX83846.1	OAD68083.1		PIA18787.1	GAN10292.1								XP_001834722.2		OMJ16037.1		XP_002910254.1			XP_961045.1					ORZ21521.1		KXN74016.1				ORY22853.1				OAD07335.1
ORE04829.1	OMJ26799.1			EIE91069.1					ORZ01754.1	GAN04152.1	OAD75478.1	ORY16200.1	ORZ00280.1		PIA13337.1	EPB89868.1								XP_001834711.1		OMJ28367.1		XP_002911435.1			KXS16160.1					ORX43178.1		ORY00041.1				ORY25770.1				EPB82458.1
CEG74333.1	OMJ08901.1			ORE22162.1					OAD75819.1	OAD00459.1	OBZ88842.1	ORY76129.1	CDS04796.1		ORX68054.1	OAC99341.1								ORY09478.1		XP_011119162.1		SAL96300.1			OAD68864.1					CDS07155.1		PIA14062.1				ORY25771.1				CEP08920.1
CEG63571.1	OMJ11827.1			CEI95348.1					GAN09265.1	EPB88778.1	GAN08298.1	ORX57204.1	CDH50089.1		PIA14846.1	CEP16518.1								ORY37728.1		XP_659396.1		ORZ09461.1			XP_001828601.2					CDH60041.1		ORX73320.1				ORY63609.1				EIE76115.1
CEI96698.1	OMJ13513.1			CEG70357.1					OAD08352.1	CEP10574.1	OAC98818.1	OUM63149.1	OZJ03767.1		ORX70197.1	EIE90615.1								OUM58015.1		XP_962398.3		SAM06156.1			XP_003307427.2					ORZ03978.1		OZJ01453.1				ORY63610.1				EIE77287.1
EIE88111.1	OMJ16089.1			PHZ12113.1					EPB88838.1	EIE80604.1	EPB84863.1	ORX67695.1	OZJ02931.1		ORX67955.1	ORE21432.1								ORX68900.1		XP_001835055.1		ORX47790.1								OBZ80527.1		OZJ02245.1				ORY63611.1				ORE14941.1
ORE14822.1	OMJ16424.1			ORE11591.1					CEP07262.1	ORE23111.1	CEP19104.1	ORX52525.1	ORZ00767.1		ORX71537.1	CEI94001.1								ORX80578.1		PIA14128.1		ORZ21462.1								GAN04218.1		OZJ02952.1				ORY83316.1				CEI90720.1
PHZ08560.1	OMJ12124.1			CEI89390.1					CDS10946.1	CEG68365.1	EIE90985.1	OUM58901.1	ORX93959.1		ORX71547.1	PHZ09633.1								ORX48937.1		OMJ11129.1		GAN11109.1								EPB89745.1		OZJ02948.1				ORY30886.1				PHZ13704.1
ORE05650.1	OMJ17851.1			CEI89391.1					CDH51189.1	CEG68366.1	ORE21062.1	ORY85809.1	ORY04896.1		ORX71539.1	ORE04490.1								ORX59240.1		XP_003337095.1		EPB92563.1								CEP17505.1		ORX75832.1				ORY63613.1				ORE02636.1
CEG73077.1	OMJ26296.1			XP_011390686.1					ORE13825.1	CEJ03139.1	CEI94015.1	ORY87349.1	ORY07820.1		ORX71548.1	CEG69524.1								OUM57220.1		XP_659567.1		OAD00346.1								OAC97750.1		ORY72271.1				ORY83318.1				CEG65340.1
CEI90069.1	OMJ26574.1			ORX84786.1					PHZ08185.1	PHZ08148.1	CEG69261.1	ORY44706.1	ORY07821.1		ORX65813.1	CEJ01009.1								OUM63956.1		XP_502318.1		CEP19274.1								ORE19272.1		ORX55233.1				ORY83319.1				CEG79476.1
ORE16103.1	OMJ19353.1			KXN68455.1					ORE10515.1	ORE10474.1	CEG69262.1	ORY45732.1	ORY04794.1		ORX71555.1	CEG76019.1								ORY31894.1		OAJ42645.1		CDS05227.1								CEI94151.1		ORX83263.1				ORY83320.1				CEI98119.1
CEI94554.1	OMJ29471.1			XP_011392101.1					CEG68408.1	CEG76606.1	CEI88614.1	XP_002911725.1	ORX96368.1		PIA16414.1	EIE85418.1								ORY24157.1				ORZ03285.1								PHZ16517.1		ORY28341.1				ORY83322.1				OAD72053.1
PHZ15176.1	OLY82925.1			XP_001831228.2					CEI98423.1	OAD67099.1	PHZ11558.1	KXS21773.1	ORZ06162.1		ORX68095.1	OAD72317.1								ORY47566.1				OBZ90543.1								ORE04852.1		ORY75600.1				ORY83323.1				ORX91928.1
ORE09968.1	OLY81467.1			XP_012046419.1					ORZ03988.1	OAD67520.1	ORE02484.1	OUM56217.1	ORZ07292.1		ORX68857.1	CDS04131.1								ORY83980.1				EIE78649.1								CEG74350.1		ORY75602.1				ORY83324.1				ORY00628.1
CEG73417.1	OLY80703.1			ORX70337.1					ORZ01753.1	ORY93931.1	CEG65474.1	ORX35206.1	OAQ30567.1		ORX74092.1	CDH57340.1								XP_001838356.2				ORE18586.1								CEG63547.1		ORX83264.1				ORY83321.1				KXN71889.1
CEI86511.1	OMH83690.1			OMH78602.1					CDS12521.1	GAN05580.1	CEG69263.1	ORX41558.1	KFH71665.1		ORX74331.1	ORY92299.1								XP_001831677.2				CEI99734.1								CEI90254.1		ORY28339.1				OUM56384.1				ORZ04961.1
CEG74926.1	OBZ80363.1			OMH83045.1					CDH58412.1	EPB82690.1	CDS11390.1	ORX41553.1	OAQ34632.1		OMJ07625.1	CDS05321.1								XP_011123721.1				PHZ13169.1								SAM00839.1		ORX61105.1				OUM56427.1				OAQ26256.1
CEG77338.1	OBZ81158.1			NP_588530.1					SAM07440.1	OAC98368.1	CDH54248.1	OUM60271.1	KFH65525.1		OMJ21753.1	CDH53660.1								XP_682051.1				ORE05588.1								ORZ07623.1		ORX43052.1				OUM59687.1				KFH67749.1
ORE22879.1	OBZ81539.1			KND03581.1					ORZ24323.1	EIE80148.1	ORZ01204.1	OUM58127.1	KXN73418.1		OLY82572.1	CDS13442.1								XP_956396.2				CEG79890.1								CDS07094.1		OUM58782.1				OUM59689.1				ORZ29033.1
CEI92792.1	EIE76886.1			ORY36846.1					ORZ04937.1	ORE21387.1	OAD66400.1	OUM63554.1	PIA16656.1		PIA17756.1	ORY92092.1								XP_502051.1				CEG73259.1								CDH49183.1		KNE68376.1				OUM59690.1				OAQ29025.1
PHZ15570.1	OBZ80735.1			OON05100.1					ORX60595.1	PHZ16402.1	SAM06977.1	OUM67154.1	ORX67881.1		PIA13043.1	OAD70230.1								SAL97780.1				CEI85959.1								ORY91429.1		KNE69512.1				OUM56583.1				KFH62217.1
ORE02091.1	OBZ81128.1			OMJ17634.1					SAM09593.1	ORE08966.1	ORZ25997.1	ORX35204.1	OMJ08468.1		PIA14760.1	SAL97532.1								ORZ07915.1				ORZ06919.1								OBZ90798.1		KNE69985.1				OUM56969.1				KFH62740.1
CEG80189.1	OBZ83675.1			OMJ20768.1					ORZ26163.1	CEG79726.1	ORX62633.1	ORX41550.1	OMJ24978.1		ORX66136.1	SAM02216.1								OAD79311.1				OBZ83209.1								GAN02091.1		KNE71036.1				ORX79330.1				OAQ32980.1
CEG74121.1	SAL96232.1			OMJ24105.1					ORX56794.1	CEG71909.1	ORX83192.1	ORX41556.1	OMJ12670.1		ORX74966.1	ORZ15658.1								ORX56352.1				ORX61666.1								EPB83486.1		ORZ36861.1				ORY20655.1				OZJ01521.1
CEI98165.1	EIE78256.1			OLY83986.1					CDS06279.1	CEI91116.1	ORX86012.1	OUM67152.1	OMJ17744.1		ORX65953.1	ORZ11097.1								CDS09651.1				ORZ00616.1								OAD00426.1		ORZ36783.1				ORY20656.1				KXN69948.1
OBZ82148.1	OMH78676.1			NP_587999.1					CDH55249.1	ORY92038.1	ORX91052.1	OUM67158.1	ORX66265.1		ORX66135.1	ORX56377.1								ORY90446.1				ORX75225.1								CEP09812.1		PIA16319.1				ORY52812.1				KXN69949.1
OAD78717.1	OMJ14567.1			XP_011128347.1					OBZ88018.1	OZJ03893.1	OAQ35561.1	KNE65776.1	ORY39287.1		OMJ07438.1	OBZ89410.1								OBZ84697.1				ORX83510.1								EIE86169.1		ORX68568.1				ORX52626.1				NP_594643.1
OAD78718.1	OMJ16824.1			XP_663958.1					GAN06151.1	XP_011124600.1	KFH65951.1	ORX47669.1	ORY50493.1		OMJ08300.1	GAN03852.1								GAN04946.1				ORY01768.1								ORE19115.1		OMJ15245.1				OUM65172.1				XP_001829915.2
OAD78720.1	OMJ23595.1			XP_956165.3					EPB92105.1	XP_658436.1	OMJ11503.1	OUM58442.1	XP_012053039.1		OMJ28108.1	EPB85677.1								OAD03243.1				ORY03288.1								PHZ09148.1		OMJ18803.1				ORY24259.1				XP_001829916.2
OAD78725.1	OMJ24085.1			XP_012051370.1					OAD00260.1	XP_011393773.1	OMJ12969.1	OUM59540.1	XP_011388025.1		OMJ08298.1	CEP13842.1								EPB91400.1				ORX97378.1								ORE02303.1		OMJ23532.1				ORY83315.1				XP_001838216.1
OAD78730.1	OMH84087.1			ORZ31476.1					CEP17154.1	XP_011393774.1	OMJ17707.1	OUM65785.1	XP_712432.2		OMJ28110.1	EIE87141.1								CEP17003.1				ORX81958.1								CEG84649.1		OLY82532.1				OUM62468.1				XP_001840755.2
OAD78739.1	OLY78512.1			KNE58858.1					EIE87210.1	XP_003323728.2	OMJ21087.1	OUM66717.1	XP_504176.1		OMJ13216.1	ORE13968.1								ORE16464.1				ORX95348.1								CEG67642.1		OLY78732.1				ORX52221.1				XP_001841140.2
OAD79136.1	OMH86021.1			KNE71659.1					ORE18495.1	ORY36920.1	OLY77610.1		XP_002911621.1		OMJ23462.1	PHZ17621.1								CEG65649.1				ORY01765.1								CEI92421.1		OMH83456.1				OUM60831.1				XP_001832202.2
ORZ03975.1	OMH84428.1			XP_003326813.2					CEI85684.1	ORY44776.1	OMH79490.1		XP_011122703.1		OMJ13354.1	ORE02237.1								CEG75979.1				ORY03284.1								CEI99207.1		ORX75775.1				ORX83540.1				XP_001833389.1
ORZ03976.1	OMH84822.1			XP_500891.1					PHZ17677.1	XP_002911336.1	OMH80936.1		XP_658035.1		OMJ28111.1	CEG63363.1								PHZ11693.1				ORY03287.1								ORX45876.1		ORX43246.1				ORX42215.1				XP_001835451.2
CDS13343.1	OMH81097.1			KNC99742.1					ORE11856.1	XP_012050080.1	OMH81695.1		XP_011393092.1		OLY85522.1	CEI93923.1								ORE01814.1				ORY03285.1								OAD70458.1		ORY64708.1				ORX61244.1				XP_001835499.2
CDH58880.1	OMJ11137.1			ORY41936.1					CEG63308.1	ORZ27623.1	ORZ24913.1		XP_011393093.1		OLY85525.1	OAD74259.1								CEI94729.1				ORY01767.1								OZJ04407.1		OMJ17241.1				XP_011121201.1				XP_012050542.1
OAD67514.1	OBZ82873.1			XP_715008.1					CEJ03092.1	OAQ30496.1	OAQ29041.1		SAL97581.1		OMH86277.1	ORX85294.1								CEJ02085.1				ORX98343.1								ORX97338.1		OMJ07190.1				XP_011127936.1				XP_012048519.1
ORY92119.1	CEP07091.1			XP_505454.1					CEG79755.1	KFH64393.1	KFH62850.1		ORY99548.1		OMH81732.1	ORY04518.1								OZJ05933.1				ORY03010.1								OZJ03601.1		OMJ23189.1				XP_659020.1				XP_003320855.1
OAD71889.1	CEP17051.1			NP_001342719.1					OAD73883.1	ORY49977.1	KXN64849.1		ORZ21325.1		OMH83314.1	PKC65802.1								ORX90743.1				ORX80090.1								OZJ06327.1		OMJ25859.1				XP_960361.3				XP_003328090.2
ORX57070.1	SAL94740.1			XP_718847.2					ORY96245.1	KND02590.1	KXN65844.1		ORX48009.1		OMH83547.1	POG63348.1								EGF78255.1				ORX76073.1								KXS22431.1		OMJ19719.1				XP_718673.1				XP_003330122.2
SAM07637.1	XP_003331851.1			OMH85973.1					CDS06956.1	XP_662008.1	KXN66022.1		GAN07776.1		OMH85618.1	EXX77563.1								OAJ44274.1				ORY00079.1								KNC96764.1		ORX64388.1				XP_504177.1				XP_011392135.1
ORZ12602.1	XP_003889308.1			OMJ22938.1					CDH49049.1	XP_960952.2	KXN68747.1		EPB84834.1		OMH83906.1	EXX77564.1								OAJ44275.1				ORX89710.1								XP_001830747.1		ORY36220.1				SAM03199.1				XP_011122773.1
OAD78728.1	XP_003337308.2			OMJ28091.1					ORZ01244.1	NP_595906.1	ORY44313.1		OAD08003.1		OMH85966.1	ORZ04980.1								OON00224.1				ORX89227.1								XP_660294.1		ORX51495.1				ORZ19677.1				XP_721488.2
OAD78729.1	XP_003338527.2			OLY84502.1					CDS12315.1	SAM02368.1	ORY44320.1		CEP15606.1		OMJ23457.1	OAQ32160.1								KNC97112.1				ORX88469.1								XP_664423.1		OUM62747.1				ORX44457.1				XP_505030.1
ORX57532.1	XP_003333966.1			XP_659676.1					CDH53522.1	ORZ21974.1	NP_588494.1		OAD73493.1		OMJ27963.1	KFH67686.1								PIA16630.1				ORX98415.1								XP_956371.2		ORX65641.1				CDS12545.1				NP_596461.1
CDS03645.1	XP_003890792.1			ORY69194.1					ORY96144.1	CDS13333.1	XP_712436.1		CDS03953.1		OMJ12795.1	KFH68905.1								ORX70080.1				ORX92806.1								XP_960317.2		ORY26631.1				CDH59472.1				XP_661656.1
CDH48402.1	XP_003888835.1			KXS14213.1					CEP07549.1	CDH58890.1	XP_501316.1		CDH49432.1		OMJ25001.1	ORZ09318.1								OMJ14816.1				ORX98407.1								KXS09262.1		ORY74485.1				GAN08637.1				XP_001829226.1
ORZ21805.1	XP_003890879.1			ORZ20055.1					OZJ01916.1	OBZ90099.1	XP_011125749.1		OBZ86595.1		OMJ12184.1	OAQ29279.1								OMJ14988.1				ORX94347.1								OZJ06495.1		ORX78095.1				OAC99895.1				XP_001829227.1
OAQ24430.1	CEP13211.1			KFH67201.1					OZJ02882.1	GAN09232.1	XP_661804.1		GAN06280.1		OMJ09317.1	XP_965813.3								OMJ29065.1				ORY06193.1								XP_011118662.1		ORY22553.1				EPB86746.1				XP_012050027.1
KFH71277.1	GAN01729.1			OAQ27055.1					ORZ07038.1	OAC98207.1	XP_961289.2		EPB90968.1		OMJ21747.1	XP_499806.1								OLY80511.1				ORY06194.1								XP_011119065.1		ORY42704.1				CEP15152.1				XP_011386164.1
ORZ12457.1	XP_001841538.1			ORX89655.1					OAQ36229.1	EPB83320.1	XP_001829902.2		OAD05105.1		OMJ19318.1	XP_500976.1								OMH78821.1				ORX90735.1								XP_959407.1		ORX84086.1				EIE86479.1				XP_003322840.2
OAQ23112.1	XP_012048840.1			ORY05993.1					KFH72146.1	CEP09074.1	ORX68636.1		CEP13409.1		OMH80434.1	KXN72801.1								OMH80084.1				ORX77680.1								XP_664224.1		ORX42981.1				ORE18216.1				XP_002911444.1
KFH69327.1	XP_001836871.2			OAJ39399.1					KFH72147.1	ORE21336.1	SAM05725.1		EIE81784.1		OMH81913.1	PIA19209.1								OMH85419.1				ORX98401.1								XP_957508.1		ORY18066.1				CEI87257.1				ORX63859.1
PKC75088.1	XP_002910378.1			OON04076.1					ORZ12986.1	PHZ16354.1	ORZ11795.1		ORE14703.1		OMJ25850.1	ORX68253.1								KNE67693.1				ORX94989.1								XP_960049.1		ORX80029.1				CEG68899.1				ORX90551.1
POG57589.1	XP_501870.1			ORY44117.1					OAQ34376.1	ORE09017.1	ORZ24635.1		CEG71288.1		OLY81289.1	OMJ23694.1								KNE70254.1				ORX88471.1								XP_011124147.1		ORY27826.1				CEJ01880.1				ORY02208.1
ORY95145.1				XP_012051556.1					OZJ01920.1	CEG71965.1	ORX49385.1		PHZ07844.1		OLY84069.1	OMJ14205.1								ORZ38555.1				ORX98414.1								XP_657635.1		ORY63717.1				PHZ17362.1				PIA16764.1
ORZ09053.1				XP_012051834.1					OZJ04509.1	CEJ03538.1	OBZ86311.1		ORE06634.1		OLY84071.1	OLY80655.1								XP_001829078.2				PKC72205.1								XP_011119606.1		ORX60978.1				ORE09886.1				ORX68048.1
OAQ28167.1				XP_011119323.1					KNC97824.1	EIE79148.1	GAN04216.1		CEI91390.1		OLY84865.1	OMH84827.1								XP_011391122.1				EXX53588.1								XP_011125737.1		OUM56708.1				ORY94710.1				PIA16765.1
OAQ33818.1				KNE54405.1					ORY37809.1	ORY92259.1	OAC97744.1		OAD78647.1		OLY84072.1	XP_715244.1								XP_012053182.1				ORX80381.1								XP_960726.1		KXS18719.1				OAD78206.1				KXN68009.1
OAQ30669.1				KNE56058.1					PKC57286.1	OAD79114.1	EPB89756.1		ORY96872.1		OLY85521.1	KXN64842.1								ORY48041.1				ORX80383.1								XP_011123733.1		ORY32764.1				ORY00864.1				KXN67043.1
KFH63283.1				ORZ10578.1					POG67753.1	ORX62622.1	CEP14229.1		SAM03857.1		OMH84798.1	KXN71741.1								XP_711297.1				ORX80382.1								OZJ01690.1		ORY35945.1				OZJ03984.1				PIA14088.1
OAQ34641.1				OAQ34180.1					PKC58966.1	ORY00633.1	EIE86733.1		ORZ25814.1		OMJ14161.1	KXN71758.1								ORZ21949.1				ORX98793.1								OZJ06117.1		ORY52697.1				ORX84874.1				ORX73344.1
OAQ34637.1				KFH64753.1					POG67745.1	EGF80672.1	ORE15571.1		ORX57015.1		OMJ20376.1	KXN71759.1								OAQ23659.1				ORX98794.1								OZJ05145.1		ORY52698.1				ORY20660.1				ORX73345.1
OAQ34640.1				PKC59471.1					EXX62409.1	OAJ41667.1	CEI89670.1		PKC59165.1		OMJ23688.1	KXN71760.1								KFH71160.1				ORX98795.1								XP_011123751.1		ORY44142.1				ORX59230.1				XP_721451.2
KFH69981.1				EXX51232.1					PKC64269.1	OON00454.1	CEI89671.1		POG58363.1		OLY78744.1	KXN71742.1								KXS22277.1				ORX98796.1								XP_958019.2		ORY53850.1				OUM63687.1				XP_011391070.1
OAQ24696.1				POG78542.1					EXX74066.1	KNC96080.1	PHZ15707.1		EXX59094.1		OLY79403.1	KXN71757.1								XP_011117759.1				ORX98797.1								SAL98358.1		ORY34525.1				OZJ04352.1				XP_011391862.1
KFH73486.1				KXS09536.1					POG61175.1	PKC75239.1	ORE06695.1		ORX89176.1		OLY79404.1	KXN67964.1								XP_658875.1				ORX98799.1								ORZ13172.1		ORY37254.1				OMJ14576.1				XP_012049210.1
OAQ23395.1				XP_663768.1					PKC70842.1	POG74203.1	CEG70886.1		ORX89958.1		OLY81252.1	KXN69441.1								XP_963642.3				ORX98798.1								CDS12483.1		ORY47749.1				OMJ18771.1				OZJ06420.1
OAQ23396.1				XP_011393813.1					EXX51314.1	EXX50736.1	CEG70887.1		ORY02391.1		OLY81872.1	KXN67956.1								XP_001833350.1				ORX96221.1								CDH58389.1		ORY47798.1				OMJ10721.1				PIA16766.1
OAQ25344.1				XP_011393814.1					POG71075.1	ORZ09373.1	CEG70888.1		ORX98456.1		OLY81253.1	KXN65022.1								XP_003322705.1				ORX90362.1								OAD74008.1		KXS09129.1				OMJ25333.1				ORX68047.1
PIA19166.1				XP_011393815.1					ORZ10301.1	OAQ33898.1	CDS03876.1		ORY05037.1		OLY81873.1	KXN68105.1								SAM00729.1				ORY01769.1								ORY97300.1		KXS09716.1				OMJ27691.1				XP_012046680.1
ORX68201.1				KNE54190.1					OAQ26124.1	KFH70762.1	CDH49522.1		ORX89580.1		OMJ19162.1	KXN67948.1								ORZ08432.1				ORY03289.1								OBZ81999.1		KXS10825.1				OLY79054.1				XP_714828.2
ORZ26702.1				KNE65084.1					KFH63360.1	ORZ12088.1	ORY95453.1		ORY07716.1		OMJ19801.1	KXN67949.1								ORX62207.1				ORY07701.1								GAN01916.1		KXS16929.1				OMJ20288.1				KXS18945.1
KFH73389.1				ORZ32710.1					OAQ34804.1	OAQ26225.1	OAD80051.1		KXS12530.1		OLY81156.1	KXN70690.1								OBZ90130.1				ORX96270.1								EPB91375.1		KXS16930.1				OMJ28756.1				KXS19693.1
OAQ26594.1				NP_595689.1					KFH71478.1	KFH71939.1	OZJ05360.1		KXS14241.1		OMJ23648.1	KXN67950.1								GAN10567.1				ORX90363.1								OAD04093.1		OBZ89201.1				OLY83969.1				KXS19641.1
OAQ26590.1				KXS16746.1					ORX82718.1	ORY46004.1	ORZ07022.1		KND00167.1		OMJ25769.1	KXN71753.1								OAC97723.1				KXN66576.1								CEP13881.1		GAN10377.1				OMH81348.1				XP_003320011.2
ORX62111.1				ORZ01844.1					ORX55519.1	OZJ02331.1	KFH72207.1		ORY51837.1		OMJ19414.1	KXN67960.1								EPB89733.1				KXN67764.1								EIE81294.1		OAD02244.1				OMH85678.1				SAM01160.1
ORZ10678.1				OAQ29301.1					ORX90421.1	KXN71371.1	OAQ23725.1		ORZ12904.1		OMJ09020.1	KXN69442.1								CEP17303.1				ORX89151.1								ORE13941.1		CEP18905.1				OMJ25735.1				ORZ18981.1
OAQ26847.1				KFH68921.1					KNE55366.1	KXN71373.1	KFH73964.1		OAQ24457.1		OMJ25768.1	KXN69443.1								EIE90834.1				ORZ07290.1								CEG69027.1		ORY52923.1				OMJ27607.1				ORZ25883.1
KFH67044.1				KFH68922.1					KNE60017.1	KXN71374.1	OAQ36120.1		KFH71466.1		OMJ19415.1	OMJ13141.1								ORE14348.1				OAQ30563.1								PHZ12417.1		ORY52924.1				OLY83768.1				OZJ04779.1
OAQ25944.1				PKC74603.1					ORZ38784.1	ORX87134.1	ORZ10329.1		XP_001836565.2		OMJ17696.1	OMJ25060.1								CEI94184.1				KFH71663.1								ORE07077.1		ORY52925.1				XP_660964.1				GAN08170.1
OAQ25949.1				POG71680.1					KNE62769.1	OUM61715.1	KFH62465.1		XP_012053644.1		OMJ15650.1	OMJ07333.1								CEG72061.1				KFH72302.1								CEJ01610.1		XP_001837270.2				OZJ01689.1				OAD00186.1
ORZ12501.1				EXX70510.1					KNE73279.1	ORX57351.1	OAQ34623.1		NP_594813.1		OMH78885.1	OLY78657.1								PHZ10336.1				OAQ36055.1								CEI90635.1		XP_012051456.1				ORY47773.1				EPB87241.1
KFH67273.1				XP_011119973.1					KNE73280.1	ORY67837.1	OON07762.1		PIA12629.1		OMH82494.1	OLY79926.1								ORE09618.1				ORZ20914.1								CEG75745.1		XP_012051689.1				POG80740.1				CEP18929.1
OAQ27131.1				POG66834.1					ORZ30647.1	ORX87159.1	KND02739.1		ORX67303.1		OMH80186.1	OLY79569.1								CDS07620.1				EGF76100.1								ORX67351.1		XP_011392560.1				ORX68935.1				EIE80445.1
ORX88367.1				PKC69118.1					ORZ33847.1	ORY82160.1	XP_001831061.2		ORX69435.1		OMH78886.1	OLY85602.1								CDH55404.1				EGF77976.1								ORY00586.1		XP_003325807.2				ORY36608.1				ORE13579.1
ORX96018.1				POG62564.1					PIA18815.1	ORY82161.1	XP_003323000.2		XP_011392409.1		OMH78887.1	ORX81175.1								ORY93279.1				OAJ43976.1								ORX92948.1		XP_003334485.2				GAN06423.1				PHZ10479.1
PIA19314.1				PKC56703.1					ORX71649.1	KNE54138.1	NP_001342785.1		EGF75835.1		OLY83321.1	ORY47952.1								OAD80901.1				OAJ43979.1								ORX67352.1		XP_003336405.2				OMJ11757.1				ORE01794.1
ORX66357.1				POG62589.1					ORX71650.1	KNE65045.1	XP_011391079.1		XP_003322447.2		OMH83693.1	ORY72836.1								OZJ05255.1				OAJ40636.1								ORY00587.1		XP_003323778.1				OMJ26098.1				CEG78021.1
ORX66356.1				PKC75149.1					ORX71622.1	KNE54141.1	ORY48667.1		XP_003337668.2		ORX89154.1	OUM65707.1								KXS17141.1				OON01501.1								KXN69864.1		XP_003334028.2				ORX91305.1				CEG64165.1
SAL98919.1				POG62588.1					XP_012049802.1	KNE65038.1	XP_012051840.1		XP_011118405.1		OMJ10683.1	ORX55949.1								KNC95851.1				EGF81275.1								KXN69865.1		XP_003323801.2								EIE86241.1
SAM06294.1				EXX69392.1					XP_960261.2	OMJ16586.1	KXS15885.1		XP_662207.1		OMJ25955.1	KXS10972.1								PIA16228.1				OAJ38160.1								OAQ23722.1		XP_003323812.1								OBZ89843.1
ORZ15224.1				PKC62054.1					XP_660428.1	OMJ18688.1	KXS18663.1		XP_959940.1		OMJ23085.1	KNE57775.1								ORX74006.1				EGF79233.1								KFH73951.1		XP_003328867.2								OBZ88506.1
ORX44789.1				EXX58645.1					XP_680798.1	OMJ08114.1	KNE62482.1		XP_001830576.2		OMJ30026.1	ORZ36901.1								PKC76023.1				OAJ42837.1								ORX58884.1		XP_003329355.1								ORX63014.1
OAD80475.1				POG62583.1					EGF76028.1	OLY84624.1	KNE65838.1		SAL94895.1		OMJ14439.1	KNE58095.1								POG64027.1				OON06753.1								ORZ07067.1		XP_003336819.1								XP_011392454.1
CDS10184.1				PKC61971.1					KXS12832.1	OMH82034.1	KNE62062.1		ORZ07101.1		OMJ14440.1	KNE59289.1								EXX69897.1				OON06752.1								KXN72229.1		XP_003333338.2								XP_011386896.1
CDH54420.1				POG58903.1					KXS17161.1	ORZ30324.1	KNE63054.1		ORX43568.1		OMJ29793.1	XP_012052107.1								ORZ06157.1				OAJ40637.1								XP_011389151.1		XP_001833909.1								XP_011121335.1
CDH54421.1				EXX67837.1					KXS16827.1	PIA18874.1	ORZ40045.1		CDS12587.1		OMJ20832.1	XP_001830037.1								OAQ33506.1				EGF78832.1								XP_011390134.1		OZJ01775.1								XP_715015.1
ORZ00169.1				PKC58287.1					ORX70379.1	ORX71550.1	XP_011122756.1		CDH57714.1		OMJ08812.1	XP_011391098.1								KFH65532.1				OAJ42364.1								XP_011389470.1		OLY83937.1								XP_504761.1
OBZ91811.1				POG59285.1					ORY56012.1	KXS14691.1	XP_661622.1		ORZ01577.1		OMJ20866.1	KND04492.1								OMJ26042.1				EGF82224.1								XP_011391216.1		ORY52581.1								NP_596224.1
GAN06009.1				EXX67667.1					ORY56014.1	XP_002912189.1	XP_964967.3		OBZ83602.1		OMJ30065.1	KXN66392.1								OMJ28245.1				OAJ40635.1								XP_011389471.1		ORY52582.1								XP_001833722.2
OAC98086.1				ORX89747.1					ORY56013.1	XP_011392401.1	XP_720397.1		GAN05153.1		OMJ20384.1	KXN67952.1								OMJ28640.1				OON07515.1								XP_001838270.2		PIA17376.1								XP_011387107.1
EPB91513.1				ORY04409.1					ORY56016.1	XP_003335602.1	XP_500522.1		OAC97775.1		OMJ18634.1	KXN67959.1								OLY84782.1				EGF77629.1								XP_001841195.1		PIA17964.1								XP_012053908.1
CEP13664.1				XP_001833368.2					ORY56017.1	XP_012050906.1	SAM02851.1		EPB88425.1		OMJ25202.1	KXN67954.1								OMH79342.1				OON06101.1								XP_011389995.1		PIA17378.1								XP_011386618.1
EIE76525.1				XP_011389033.1						XP_502433.1	ORZ25379.1		CEP07227.1		OMJ10854.1	KXN67955.1								OMH83230.1				EGF76374.1								XP_011389996.1		ORX72821.1								SAM05271.1
EIE92446.1				XP_012053688.1						XP_710564.2	ORZ08359.1		OAD78490.1		OMJ11229.1	KXN67957.1								KNE61726.1				OAJ45381.1								ORY29215.1		ORY42806.1								ORZ20223.1
ORE18407.1				XP_012053906.1						XP_011126847.1	OBZ83739.1		EIE81679.1		OMJ10226.1	KXN67958.1								KNE70672.1				EGF77161.1								ORY43176.1		XP_003327072.1								ORX60410.1
CEJ01828.1				XP_003320436.2						XP_657973.1	CEP11416.1		ORE22818.1		OMJ28378.1	NP_593815.1								ORZ32605.1				OAJ44864.1								XP_001835049.2		ORZ05533.1								CDS09041.1
CEJ02219.1				SAM03932.1						SAM01720.1	EPB82894.1		CEG70108.1		OLY80534.1	XP_003333145.1								KXN72130.1				OON04963.1								ORX80590.1		OAQ24012.1								CDH58318.1
PHZ10087.1				SAM08055.1						ORZ18983.1	OAD06560.1		CEJ05037.1		OMJ18774.1	ORX82590.1								EGF80526.1				EGF82686.1								ORY83995.1		KFH71043.1								ORY96163.1
ORE11176.1				ORZ25209.1						ORZ25882.1	OAD06553.1		CEI97879.1		OMJ16681.1	ORY77500.1								OAJ40876.1				OAJ39874.1								ORX53886.1		OAQ29613.1								OAD80811.1
CEG77191.1				ORZ22260.1						XP_011128214.1	GAN03524.1		PHZ12782.1		OMH82872.1	ORX45200.1								OON00214.1				EGF82687.1								OUM63831.1		KFH65947.1								GAN09546.1
CEG75485.1				ORX62673.1						XP_957236.2	EPB82892.1		ORE07673.1		OMH83580.1	KXS16145.1								XP_501528.1				OAJ39872.1								ORX81825.1		KXS08763.1								EPB86504.1
OBZ91448.1				CDS07503.1						XP_680999.1	OAD06552.1		ORX98979.1		OMH84499.1	ORX79620.1								XP_715037.1				OAJ39873.1								ORY02763.1		XP_011127333.1								PIA17048.1
GAN06259.1				CDH53970.1						XP_001838946.1	EIE80119.1		ORZ05754.1		OMH83602.1	ORY02155.1								XP_503514.1				OAJ39871.1								ORY20548.1		OAQ33512.1								ORX66844.1
OAD04764.1				ORZ01036.1						XP_011390325.1	EIE82054.1		OAQ30774.1		OMH83672.1	ORX95620.1								XP_003327408.1				OON06825.1								ORX44648.1		KFH65537.1								XP_001836852.2
EPB85881.1				OAD79955.1						SAM03926.1	ORE21382.1		KFH70936.1		OMH85164.1	ORX98654.1								SAM00487.1				OON07256.1								OUM66793.1		XP_657825.1								XP_011119083.1
CEP08353.1				ORE12815.1						ORZ22963.1	CEI90498.1		PKC58185.1		KXN64573.1	OZJ06251.1								ORZ10864.1				EGF77630.1								OUM65877.1		XP_959610.2								XP_661381.1
ORY96429.1				CEG79497.1						ORZ08655.1	CEG71914.1		POG74353.1		OMJ29887.1	OAQ33002.1								ORX50553.1				OAJ43148.1								ORX87045.1		XP_868829.1								XP_003335275.2
EIE80800.1				ORE09946.1						OBZ81944.1	CEI91110.1		EXX68558.1		OLY80195.1	KFH69598.1								ORZ22202.1				OON07180.1								ORY32355.1		KNE60258.1								XP_003335276.2
XP_003888978.1				CEG73391.1						EIE83834.1	CEI91111.1		EXX68559.1		OMJ21000.1	POG77992.1								OAD72429.1				OBZ85447.1								ORX60005.1		KNE67303.1								XP_658936.1
PKC59557.1				CEI86488.1						ORE20032.1	PHZ16395.1		OZJ05998.1		OMJ19980.1	EXX62507.1								CDS04976.1				GAN05365.1								KXN70811.1		KNE60270.1								XP_682216.1
PKC65388.1				GAN10196.1						CEJ00903.1	ORE08971.1		XP_505780.1		OLY84566.1	POG64794.1								CDH51608.1				EPB89043.1								KXN74146.1		KNE67290.1								XP_011124839.1
POG75957.1				OAD02554.1						CEG80818.1	CEG79716.1		PIA13771.1		OMH85766.1	EXX65317.1								OBZ85300.1				CEP10445.1								KXS08950.1		ORZ30803.1								XP_001838381.2
EXX75762.1				EPB91673.1						CEI98812.1	CEG79717.1		XP_003332423.2		OMH86359.1	PKC67459.1								GAN03393.1				ORE21360.1								KXS20472.1		ORZ33348.1								XP_001832906.2
PKC69045.1				OBZ83855.1						PHZ17413.1	OAD77976.1		XP_717825.1		SAL96519.1	POG79951.1								EPB91793.1				CEJ04919.1								ORY27577.1		ORZ35076.1								XP_011126309.1
PKC71580.1				GAN04373.1						ORE11920.1	ORY97268.1		XP_012049204.1		SAL97579.1	EXX78149.1								OAD04324.1				CEG71939.1								XP_012051570.1		ORX75732.1								XP_012050366.1
POG80277.1				OAC99906.1						GAN03129.1	CDS09726.1		XP_659427.1		SAL96520.1	POG79934.1								CEP07923.1				ORE08992.1								XP_011126229.1		ORY36264.1								OZJ02249.1
EXX56284.1				EPB86755.1						OAD01150.1	CDH55560.1		XP_681687.1		SAL96521.1	EXX61614.1								EIE77059.1				PHZ16378.1								ORX85168.1		ORX59324.1								XP_012046969.1
PKC57097.1				CEP15169.1						EPB88054.1	ORY93085.1		XP_011126262.1		ORZ05461.1	POG78724.1								ORE21713.1				EIE81134.1								ORY45795.1		OUM59521.1								XP_011123668.1
PKC60067.1				EIE76867.1						CEP12962.1	OBZ90418.1		XP_505765.1		SAL97574.1	EXX55324.1								ORE05009.1				XP_001831484.1								ORY54417.1		XP_012047976.1								XP_964407.3
POG71989.1				ORE20255.1						ORX52863.1	GAN07227.1		XP_001836900.1		ORZ11504.1	PKC71248.1								PHZ07533.1				ORX80189.1								ORX44357.1		KNE68436.1								ORX71012.1
XP_662026.1				PHZ07998.1						CDS07624.1	OAD08962.1		SAM02177.1		KXS09328.1	POG64956.1								CEG79260.1				ORX89134.1								OUM66279.1		KNC98804.1								ORX84136.1
XP_001727974.1				ORE10979.1						CDH55410.1	EPB81132.1		ORZ24399.1		KXS10572.1	EXX56697.1								CEG81226.1				XP_659456.1								ORX61234.1		EGF76252.1								ORX78403.1
XP_502308.1				SAM07436.1						ORY97592.1	CEP18669.1		ORX48311.1		KXS10574.1	PKC68486.1								CEG81227.1				XP_682649.1								OUM66277.1		OAJ43059.1								ORX85079.1
XP_003334930.2				ORZ24316.1						OAD72062.1	EIE85140.1		OBZ84031.1		KXS12585.1	POG62262.1								CEG79261.1				XP_958437.3								ORY41469.1		OON10331.1								ORX45412.1
XP_003331982.2				ORX43087.1						OBZ85577.1	ORE17297.1		GAN09693.1		KXS16052.1	EXX68639.1								CEJ02548.1				XP_660066.1								ORY70741.1		EGF77016.1								OUM61001.1
XP_001830744.2				OAD80157.1						GAN00753.1	CEG72012.1		OAD08906.1		KXS14452.1	PKC68487.1								ORZ02603.1				XP_001728217.2								XP_957704.2		EGF77017.1								OUM70290.1
XP_001831683.2				CDS13078.1						EPB89622.1	PHZ16307.1		EPB87464.1		KXS15627.1	POG62263.1								OZJ02925.1				XP_001831922.2								XP_011123434.1		OAJ45077.1								ORY15503.1
XP_012050590.1				CDH50855.1						OAD03304.1	ORE09673.1		CEP07460.1		KXS16019.1	EXX67795.1								CDS09284.1				XP_959693.2								XP_001835854.2		OAJ45078.1								ORY20940.1
XP_012050594.1				CDH50856.1						CEP17177.1	CEG79048.1		EIE92232.1		KXS22001.1	PKC68489.1								CDH59210.1				ORZ28356.1								XP_012049134.1		KND03120.1								ORY25799.1
XP_012052022.1				ORY96435.1						EIE91749.1	CEG79049.1		ORE18011.1		KXS16698.1	POG62265.1								PKC65856.1				OAQ25612.1								XP_012049580.1		KXS08977.1								OUM63634.1
XP_003325002.2				OBZ86388.1						ORE15653.1	CEG79050.1		PHZ16443.1		KXS12681.1	EXX67792.1								POG61935.1				KFH67241.1								XP_012049581.1		OUM57737.1								ORX61242.1
XP_011388528.1				GAN07201.1						CEI96760.1	CEI96206.1		ORE05950.1		KXS19980.1	PKC68491.1								EXX68351.1				OAQ31554.1								XP_012049582.1		OUM59967.1								OUM58545.1
XP_011388888.1				OAC98270.1						CEG72819.1	CEJ02393.1		CEG71861.1		ORZ11492.1	POG62267.1								ORX92949.1				OAQ36684.1								XP_012049585.1		OUM60506.1								ORY56750.1
XP_003326205.2				EPB84371.1						PHZ12649.1	CDS09725.1		CEI93153.1		ORZ11494.1	EXX67790.1								ORZ07276.1				OAQ26356.1								XP_003320501.2		OUM58568.1								ORY87215.1
XP_003322429.2				CEP06812.1						ORE01233.1	CDH55564.1		CEG83172.1		KXN68262.1	PKC64747.1								OAQ30548.1				OAQ25604.1								XP_003336377.1		OUM57949.1								ORX54307.1
XP_003322451.2				EIE78675.1						CEG76045.1	ORX53164.1		OAD70508.1		OMH79538.1	POG70344.1								KFH65559.1				KFH67240.1								ORX88525.1		OUM63111.1								OUM56302.1
XP_003328083.2				ORE13402.1						OZJ03546.1	OZJ03890.1		CDS03416.1		OMH85451.1	EXX52276.1								KFH71946.1				OAQ31555.1								ORX88526.1		KXS10122.1								ORY87214.1
ORY07724.1				CEJ03583.1						PKC61731.1	ORZ03615.1		CDH48644.1		OMH81942.1	PKC64827.1								OAQ33480.1				OAQ32491.1								ORX88527.1		ORY40369.1								OUM66354.1
KXS18083.1				PHZ13034.1						POG80347.1	GAN04315.1		ORZ03677.1		SAL95930.1	POG59998.1								ORX97667.1				KFH70367.1								ORY03203.1		ORY40370.1								OZJ05868.1
KXS13474.1				ORE04341.1						EXX78052.1	OAD02465.1		ORZ22985.1		ORZ14601.1	EXX55260.1								ORZ28473.1				ORZ04423.1								ORY07190.1		ORY41001.1								XP_682435.1
KXS21282.1				CEG72526.1						EXX78051.1	EPB92272.1		ORY06557.1		SAL98243.1	PKC59922.1								OAQ32193.1				KFH70368.1								ORY07191.1		ORY51418.1								XP_959873.1
XP_001830535.2				CEG72527.1						ORZ12899.1	CEP12925.1		ORY93651.1		ORZ25179.1	POG81935.1								KFH67800.1				PKC70507.1								ORY07192.1		ORX85874.1								XP_011391775.1
ORY51330.1				CEG72528.1						ORZ16047.1	SAM06086.1		OAQ24741.1		CDS09115.1	EXX52831.1								PKC57505.1				POG68293.1								ORX89516.1		ORX45740.1								XP_001836746.2
ORY52411.1				CEI94703.1						OAQ28031.1	ORZ25635.1		KFH69069.1		ORY94512.1	ORZ13971.1								POG78455.1				EXX70947.1								ORY00645.1		OUM56433.1								OZJ06467.1
ORY52392.1				SAM09673.1						KFH65240.1	SAM09059.1		EGF80916.1		OAD66405.1	CDS13942.1								EXX62690.1				SAL98777.1								OZJ03629.1		OUM59330.1								ORX85855.1
ORY45076.1				ORZ11066.1						KFH71471.1	ORX69455.1		OAJ41614.1		OBZ85201.1	CDH54353.1								ORX65054.1				ORZ25708.1								ORY95233.1		OUM65812.1								ORX53724.1
ORY30925.1				ORX59773.1						OAQ24451.1	ORX73769.1		OON04467.1		GAN03958.1	OBZ86926.1								ORX65055.1				ORX53166.1								PIA15851.1		ORY74195.1								KXS14438.1
ORY47646.1				OBZ91139.1						ORX77197.1	ORX73793.1		KND00895.1		OAD03093.1	GAN06224.1								ORX65056.1				CDS05261.1								OMJ17425.1		ORY46808.1								KXS19082.1
ORY50419.1				GAN02065.1						ORX90124.1	ORX73768.1		POG64024.1		EPB81224.1	OAC97781.1								ORY23718.1				CDH53606.1								OMJ17667.1		ORZ15421.1								ORY39939.1
ORY50428.1				EPB92163.1						EGF84280.1	GAN08538.1		EXX69891.1		CEP09234.1	EPB86551.1								ORY33676.1				OBZ86142.1								OMJ24338.1		OAQ35601.1								ORY39940.1
ORY50486.1				OAD09179.1						OAJ37098.1	OAD05316.1		KXN72166.1		EIE87846.1	ORE16590.1								ORY33677.1				GAN01869.1								OMH82810.1		ORY38391.1								ORY45178.1
ORZ09107.1				CEP08837.1						OON00852.1	EPB83270.1		KXS10734.1		ORE16548.1	CEJ01979.1								ORY33678.1				OAD04044.1								OMH82812.1		ORY38394.1								ORY51048.1
ORZ20841.1				ORE13813.1						OON00853.1	CEP08188.1		ORY51944.1		CEI85614.1	PHZ16339.1								ORY60496.1				EPB82360.1								OMJ14915.1		ORY37042.1								ORY47636.1
OAQ23743.1				PHZ17306.1						ORY44096.1	OBZ88334.1		ORX82812.1		CEJ00230.1	ORE01689.1								ORY62829.1				CEP11688.1								OMJ07769.1		ORY37044.1								XP_011121299.1
KFH71696.1				CEG68826.1						ORY44107.1	EGF79671.1		ORX56000.1		CEG83362.1	CEG71986.1								ORY62830.1				EIE80034.1								OLY84763.1		ORY36203.1								OAQ32439.1
KFH70075.1				CEG68828.1						KNC98502.1	OAJ38751.1		OUM68080.1		PHZ17748.1	CEI99512.1								ORY62824.1				EIE80035.1								OMH79869.1		ORY50067.1								ORZ04435.1
OAQ25683.1				CEG68829.1						KXS19196.1	OON09244.1		ORY29583.1		ORE06523.1	CEI99511.1								ORY62825.1				EIE80039.1								OMJ23692.1		ORY51440.1								KFH70707.1
ORZ18344.1				CEG68827.1						KXN70273.1	XP_012046253.1		XP_011387556.1		CEG63228.1	CEG81569.1								ORY62827.1				EIE80185.1								OMJ18227.1		KXN72740.1								KFH73210.1
KFH69859.1				OAD66428.1						PIA15419.1	XP_011388559.1		KNE55525.1		ORX52056.1	CEP17068.1								ORY62831.1				EIE80186.1								KXN74234.1		KND01737.1								KFH73211.1
ORZ18345.1				OZJ04728.1						ORX66206.1	XP_662529.1		KNE60199.1		GAN09287.1	EIE79112.1								ORY74715.1				ORE21490.1								XP_716603.2		XP_011117331.1								OAQ29376.1
OAQ33178.1				CEG77493.1						ORX69797.1	XP_962547.1		ORZ29972.1		OAD07800.1	OAD77940.1								ORY74716.1				CEG64075.1								XP_501820.1		XP_011120803.1								SAL99568.1
OAQ29107.1				ORZ20052.1						OMJ26337.1	XP_001837057.2		PIA14630.1		EPB85609.1	ORY97530.1								ORY74717.1				CEI85828.1								NP_593801.1		XP_681486.1								ORZ11157.1
OAQ29106.1				ORZ22696.1						OMH82112.1			ORX69091.1		OAD69754.1	ORY98896.1								ORY74719.1				PHZ10558.1								NP_594258.1		XP_957069.2								GAN11144.1
KFH63440.1				OAQ23095.1						OLY84842.1			XP_012046922.1		ORY92024.1	ORX47755.1								ORY75907.1				ORE07135.1								XP_001829066.2		XP_718674.1								OAC99306.1
ORZ22826.1				KFH70451.1						KNE55805.1			XP_012046923.1		CDH56825.1	ORX88381.1								ORX59318.1				CEG80329.1								XP_002911249.1		XP_721807.2								EPB83677.1
SAL95743.1				KFH73362.1						KNE58607.1			XP_003337482.1		PKC53096.1	ORX89245.1								OUM60910.1				CEI99009.1								XP_001832343.2		XP_719348.1								CDS08592.1
ORZ17729.1				OAQ27058.1						ORZ41168.1			XP_715739.1		POG59638.1	ORY06459.1								ORX75770.1				EIE82115.1								XP_001833030.1		XP_001828436.2								CDH49722.1
SAL97021.1				KNC97639.1						SAL99769.1			NP_594571.1		EXX76902.1	ORY08121.1								ORX43252.1				EIE80033.1								XP_001832353.2		SAM03436.1								ORX56199.1
ORZ21107.1				KXN72607.1						ORZ22106.1			OMJ14989.1		PKC68369.1	ORY01136.1								OUM61437.1				OAD70188.1								XP_001834130.2		ORZ23163.1								KND00431.1
ORZ16452.1				ORX86851.1						ORX43011.1			OMJ15228.1		EXX64956.1	GAN06873.1								ORY26639.1				ORY90000.1								XP_001834131.2		ORX46512.1								KND00432.1
SAM02152.1				ORY39750.1						CDS08656.1			OMJ28151.1		EXX71017.1	EPB90836.1								ORY81106.1				ORE21489.1								XP_001834094.2		ORZ14005.1								ORY38606.1
ORX58328.1				ORY77923.1						CDH57562.1			OLY82649.1		EXX63929.1	OAD04570.1								ORX48677.1				CEI99008.1								XP_001834095.2		SAM09529.1								KND04180.1
SAM07364.1				ORX47578.1						GAN07442.1			XP_011394655.1		POG62860.1	CEP18161.1								ORX48679.1				CEG64074.1								XP_012050380.1		CDS02783.1								ORY43117.1
OBZ82782.1				OUM70453.1						OAD05519.1			XP_011394656.1		POG79419.1	ORZ16711.1								ORX48678.1				CEI85829.1								XP_003324462.2		CDH53810.1								ORY43119.1
GAN08430.1				ORY41889.1						EPB91827.1			OMH82568.1		PKC55548.1	OAQ29713.1								OUM65682.1				PHZ10559.1								XP_011386883.1		ORZ01793.1								ORY43118.1
OAD00017.1				EGF77022.1						CEP17829.1			XP_661832.1		PKC58751.1	KFH72532.1								OUM59008.1				ORE07136.1								XP_011390004.1		CDS06792.1								PKC63164.1
EPB88307.1				OAJ45091.1						OAD70208.1			OZJ03204.1		PKC74957.1	OZJ05075.1								OUM58238.1				CEG80328.1								XP_011392181.1		CDH55922.1								POG70797.1
CEP10765.1				OON09408.1						ORE18023.1			KXS19464.1		PKC57342.1	KNE57372.1								OUM66239.1				OBZ88518.1								XP_011386862.1		OBZ91127.1								EXX52805.1
EIE86642.1				OMJ22713.1						PHZ08622.1					POG63439.1	KNE66112.1								OUM59258.1				EIE91491.1								XP_011392182.1		GAN08930.1								KXS16130.1
ORE17336.1				OMJ30209.1						ORE08176.1					EXX68494.1	KNE70452.1								ORX71010.1				ORE20568.1								XP_011389506.1		EPB85713.1								ORY51086.1
PHZ10894.1				OLY81131.1						CEG70221.1					POG79153.1	KNE71269.1								ORX84894.1				CEG71222.1								XP_011391466.1		OAD00060.1								XP_011123996.1
ORE04239.1				PIA18575.1						CEG83398.1					EXX53714.1	ORZ31241.1								ORY67900.1				CEI98203.1								XP_011392183.1		CEP19857.1								XP_660617.1
CEG64725.1				ORX74403.1						CEG83399.1					POG80893.1	ORZ31831.1								ORY20365.1				PHZ09888.1								XP_002910191.1		EIE83448.1								XP_959646.1
CEI96379.1				KXS19866.1						ORX98249.1					EXX56535.1	ORZ34784.1								ORX42000.1				ORE00976.1								XP_011124810.1		ORE15323.1								XP_503617.1
EIE76775.1				NP_595341.1						ORY27518.1					PKC68659.1	ORZ34811.1								ORX42001.1				GAN02857.1								XP_003335474.2		CEJ05113.1								XP_500759.2
OAD67002.1				ORY37639.1						ORX46408.1					POG81762.1	ORZ34802.1								ORY20367.1				OAD04848.1								XP_011124928.1		PHZ12405.1								SAL99630.1
ORY98755.1				XP_011118689.1						NP_001342933.1					EXX69739.1	ORZ37208.1								ORY20364.1				EPB86258.1								XP_661487.1		ORE03653.1								ORZ10141.1
CDS13435.1				XP_961186.3						XP_012052501.1					POG68779.1	ORZ32475.1								ORY84556.1				CEP07364.1								XP_657849.1		CEG69040.1								SAM00525.1
CDH50446.1				CDS05115.1						XP_504135.1					EXX69311.1	ORZ36013.1								OUM67394.1				OAD67316.1								OBZ82706.1		CEG69041.1								OBZ81266.1
ORY96751.1				ORZ00919.1						XP_003324136.2					PKC58456.1	KNE65517.1								OUM56760.1				OBZ86144.1								OAQ22431.1		CEI86990.1								GAN08468.1
CDS03477.1				NP_588211.1						XP_719541.2					POG67320.1	KNE72687.1								ORY20366.1				GAN01868.1								GAN03159.1		CEG82058.1								OAD08874.1
CDS11751.1				ORX87688.1						XP_011387193.1					PKC61347.1	ORZ35657.1								OUM57187.1				EPB82359.1								OAD01513.1		OAD75475.1								EPB82935.1
CDH50765.1				ORY81185.1						XP_001830920.2					POG73111.1	ORZ37262.1								OUM57186.1				OAD04045.1								EPB90765.1		ORX86717.1								CEP14123.1
OAD79228.1				ORX46667.1						XP_715144.2					EXX51049.1	ORZ38061.1								OUM61530.1				CEP11689.1								EIE85485.1		ORX90045.1								EIE85133.1
ORX54614.1				XP_502896.1						XP_012050982.1					PKC65036.1	ORZ36342.1								OUM64372.1				GAN10942.1								ORE13752.1		ORY01306.1								ORE14834.1
OBZ87613.1				KNE62209.1											POG65890.1	ORX97474.1								OUM57040.1				EPB81528.1								CEJ04307.1		ORX92680.1								CEI89043.1
GAN01469.1				KNE63202.1											EXX54403.1	ORX62500.1								ORX79862.1				OAD03193.1								PHZ08211.1		ORY02396.1								CEG73084.1
EPB81610.1				ORZ36348.1											XP_011121983.1	ORX64972.1								OUM62230.1				CEP14189.1								ORE03350.1		ORZ05904.1								CEI90065.1
CEP07800.1				XP_714422.2											XP_661011.1	ORX97471.1								OUM62231.1				OBZ86145.1								CEG68432.1		OAQ36657.1								PHZ08564.1
EIE83543.1				XP_011123989.1											XP_956285.1	ORX97473.1								OUM62759.1				GAN10943.1								CEI91676.1		KFH66756.1								ORE05656.1
ORE13715.1				XP_662790.1											GAN11192.1	ORX97467.1								OUM62760.1				EPB81527.1								EIE90728.1		PIA17923.1								CEG76919.1
CEG70771.1				XP_960580.2											OAD03953.1	ORX64971.1								ORX80369.1				OAD03194.1								ORX60603.1		PIA17930.1								OAD72380.1
CEI99828.1				NP_596528.1											EPB91270.1	ORX97470.1								ORY06423.1				CEP14190.1								ORX61989.1		ORX70226.1								ORZ03071.1
PHZ15463.1				XP_011390227.1											CEP14196.1	ORX64970.1								ORY25772.1				SAM02166.1								EIE79176.1		ORX70228.1								CDS05446.1
ORE04603.1				SAM05993.1											OAQ25659.1	ORX97468.1								ORY38498.1				ORZ24393.1								ORE13489.1		ORX70227.1								CDH52190.1
EIE91704.1				ORZ19629.1											KFH62285.1	ORX64974.1								ORX46251.1				ORZ11477.1								CEJ03802.1		ORX70229.1								ORX48787.1
SAL99481.1				ORZ21277.1											KNE65533.1	ORX98385.1								OUM57599.1				ORX57435.1								CEG67077.1		ORX70220.1								ORY05646.1
OAD71412.1				GAN07577.1											KNE72701.1	ORX98386.1								ORX77566.1				OBZ87688.1								CEJ00504.1		ORX67140.1								PKC75110.1
GAN03845.1				EPB89521.1											ORZ33411.1	ORX98389.1								ORY27390.1				GAN07630.1								PHZ09417.1		OZJ02284.1								POG78684.1
EPB85670.1				OAD06499.1											ORZ38720.1	ORX98391.1								OUM67346.1				OAD04861.1								ORE02362.1		OZJ03709.1								EXX70208.1
CEP13848.1				CEP19258.1											ORZ38323.1	ORX98393.1								ORY64653.1				EPB82862.1								CEG78605.1		ORX86719.1								ORZ21845.1
EIE76760.1				ORE23466.1											ORZ33585.1	ORX98390.1								ORY25409.1				CEP18204.1								GAN01314.1		ORY04643.1								OAQ26947.1
ORE12914.1				CEI88833.1											ORZ36519.1	ORX98392.1								ORX78622.1				OAD71576.1								OAD00833.1		ORY04982.1								KFH63716.1
CEG69455.1				PHZ11964.1											ORZ40670.1	ORX98394.1								ORX78623.1				PKC58364.1								EPB88458.1		ORX97030.1								EGF82409.1
PHZ09696.1				ORE08097.1											ORZ40709.1	ORX98388.1								ORY24089.1				POG64768.1								CEP08116.1		KXN70579.1								OAJ39710.1
ORE03012.1				CEG66205.1											ORZ40712.1	ORX98387.1								ORY22715.1				EXX71362.1								KNC99188.1		KXN69233.1								OON06882.1
CEG75609.1				CEI98297.1											ORY21125.1	ORX91321.1								ORY47154.1				EGF82653.1								OZJ06028.1		OZJ05365.1								KND02849.1
SAM02151.1				EIE81970.1											ORY46710.1	ORX98383.1								OUM67345.1				OAJ39939.1								ORZ03256.1		SAM03670.1								XP_001839861.1
ORZ25581.1				CDS05023.1											ORY46716.1	ORX98384.1								ORX79841.1				EGF82348.1								NP_595680.1		ORZ21169.1								XP_012053877.1
ORX58329.1				CDH51546.1											KNC97026.1	ORX96934.1								ORX79842.1				OAJ39888.1								XP_001828985.1		ORZ24140.1								XP_011386174.1
CDS12036.1				CDH51547.1											OMJ24375.1	ORX96935.1								ORY04694.1				OON00570.1								XP_012048185.1		ORX54530.1								XP_003320141.2
CDH57313.1				ORZ02539.1											XP_962727.3	ORX96936.1								ORY67895.1				OON01235.1								CDS13445.1		ORX46534.1								XP_003890636.1
ORY98754.1				ORX60291.1												ORX96932.1								ORX57268.1				OON03724.1								XP_001830533.2		SAM07011.1								XP_721939.1
OBZ82784.1				OZJ06326.1												ORX75242.1								ORX57270.1				ORY47468.1								XP_001832447.2		CDS10560.1								ORZ06971.1
GAN08429.1				PKC60984.1												ORX89252.1								OUM67386.1				ORY47470.1								XP_001836738.2		CDH59454.1								OAQ24668.1
OAD00018.1				POG64840.1												ORX82452.1								OUM67385.1				ORZ11028.1								XP_001840140.2		ORY93852.1								KFH72779.1
EPB88308.1				EXX63877.1												ORY01597.1								ORX57269.1				ORZ11664.1								XP_001840141.1		ORY99444.1								KXS15233.1
CEP10766.1				ORY98264.1												ORX83913.1								ORX57271.1				OAQ35101.1								XP_001840143.1		OBZ82372.1								KXS19803.1
EIE76578.1				OAQ33978.1												ORX76224.1								OUM67387.1				OAQ35258.1								XP_001840142.2		GAN00716.1								KXN74384.1
ORE17338.1				KFH72470.1												ORX99440.1								OUM67388.1				KFH69052.1								XP_659989.1		OAD02740.1								XP_001837982.2
CEI96381.1				ORX90054.1												ORX93785.1								OUM67234.1				ORX64765.1								XP_001831317.2		EPB81481.1								XP_012046368.1
CEG64727.1				KNC97016.1												ORX88854.1								ORY66875.1				ORY01603.1								XP_003334381.2		EIE85402.1								SAM05914.1
PHZ10892.1				EGF78093.1												ORX77808.1								ORX79860.1				ORY01604.1								XP_003334409.2		ORE12913.1								ORZ06844.1
ORE04242.1				OAJ44290.1												ORY00266.1								ORY20368.1				ORY01650.1								XP_003890433.1		CEJ04349.1								ORX57064.1
CEG77258.1				OON04522.1												ORX96937.1								OUM67393.1				ORX95389.1								XP_001830206.2		PHZ09695.1								CDS13578.1
CDS11752.1				ORX87331.1												OAQ29870.1								ORX78282.1				ORY01600.1								XP_001837802.2		ORE03013.1								OBZ90193.1
ORY96749.1				ORX48630.1												OAQ29874.1								ORX79852.1				ORY01599.1								XP_011391073.1		CEG75610.1								GAN07816.1
GAN01471.1				OUM68677.1												OAQ29875.1								ORY20369.1				ORX91323.1								XP_011391326.1		CEG69456.1								OAD01717.1
EPB82687.1				ORY73492.1												KFH66369.1								ORY67898.1				ORY03447.1								XP_012048893.1		CEI89092.1								EPB93063.1
OAD08188.1				ORY76810.1												KFH67370.1								ORX57266.1				ORY01606.1								XP_011388491.1		OAD72939.1								CEP11959.1
CEP07795.1				PIA19028.1												KFH67367.1								OUM67391.1				ORX89885.1								XP_011387830.1		OBZ86913.1								EIE79467.1
EIE83597.1				ORX71382.1												KFH67369.1								ORY46249.1				ORX90608.1								XP_001830602.2		GAN07844.1								ORE19663.1
ORE17282.1				OMJ25227.1												KFH67375.1								ORX57265.1				ORX91324.1								XP_012051922.1		EPB85765.1								CEG72163.1
CEI88537.1				OMJ08578.1												KFH67368.1								OUM67392.1				ORX91236.1								XP_012052267.1		CEP11312.1								CEG72165.1
CEI88538.1				OLY83431.1												KFH66367.1								ORX79858.1				KND00854.1								XP_012053613.1		ORE15962.1								PHZ10254.1
PHZ12701.1				XP_012048350.1												KFH69247.1								ORX79859.1				KNC95896.1								XP_003320298.2		CEJ01857.1								ORE10582.1
ORE08408.1				KNE63557.1												KFH69285.1								ORX79494.1				OZJ05715.1								XP_961439.1		PHZ17592.1								CEG82001.1
CEG76092.1				ORZ30420.1												OAQ35325.1								ORX83224.1				KNE61772.1								ORY39038.1		ORE05826.1								CEG72164.1
CEG66100.1				XP_710490.2												KFH66355.1								ORX83225.1				KNE70628.1								KNE69461.1		CEG63383.1								CEI86142.1
CEJ01250.1				KXS15108.1												ORZ35398.1								ORX58645.1				ORZ29332.1										CEG78573.1								OAD79977.1
OAD67001.1				XP_503707.1												EGF79298.1								OUM64349.1				ORZ33387.1										CEJ02147.1								ORY93286.1
OZJ05208.1				KXN69280.1												OAJ42655.1								ORX84089.1				ORZ37280.1										EIE86441.1								PKC68036.1
SAM02153.1				OMH84899.1												OAJ42656.1								ORX95805.1				ORZ37281.1										EIE79818.1								POG76526.1
ORZ25583.1				EGF82876.1												OON06450.1								ORY76205.1				ORZ37279.1										OBZ87660.1								EXX76210.1
ORX58327.1				OAJ39421.1												KND01535.1								ORY18063.1				KNE63261.1										SAM08151.1								EXX76211.1
CDS13436.1				OON08427.1												ORY43695.1								ORX42977.1				KNE72537.1										ORX62708.1								ORY96075.1
CDH50445.1				KNC98267.1												KND00635.1								ORX78326.1				ORX76546.1										ORZ18859.1								OAQ31627.1
ORY98756.1				XP_001839106.1												XP_011120860.1								ORX81938.1				ORX76542.1										OBZ90837.1								KFH70552.1
OAD67003.1				SAL98858.1												XP_011126034.1								ORX79501.1				ORX78617.1										GAN03061.1								OAQ24868.1
OBZ82783.1				ORZ19440.1												NP_594848.1								ORX83939.1				ORY08088.1										OAD03902.1								KFH70579.1
GAN08431.1				SAM04751.1												ORY07885.1								ORY51193.1				ORY27219.1										EPB81397.1								ORZ22685.1
EPB88306.1				ORZ20776.1												OMH79842.1								OUM56936.1				ORY60353.1										CEP08376.1								OZJ04839.1
OAD00016.1				ORX62259.1												OMH79843.1								ORX84828.1				ORY27220.1										EIE91388.1								EGF79953.1
CEP10764.1				CDH49048.1												OMH80598.1								ORY70877.1				ORY60352.1										ORE17725.1								OAJ38908.1
ORY96476.1				ORY93955.1												OMH81365.1								OUM59785.1				ORX84390.1										CEI94080.1								OON04896.1
OAD74125.1				CDS14060.1												KXN67998.1								ORX43248.1				ORY75884.1										PHZ11301.1								KNC98302.1
ORX59539.1				CDH55110.1												KXN74077.1								EGF78218.1				OUM62521.1										CEG73610.1								ORY39013.1
ORX59540.1				OBZ83086.1												XP_011120621.1								OAJ44577.1				ORX76544.1										CEJ05521.1								ORY39014.1
OBZ82790.1				GAN06813.1												XP_011128206.1								OON05483.1				ORX76545.1										CEG73611.1								KNE57581.1
GAN01468.1				OAD05553.1												SAM07823.1								KNE57232.1				ORY25972.1										ORE06429.1								KNE66321.1
EPB81611.1				EPB82212.1												ORZ18018.1								KNE57233.1				ORY27402.1										CEG82608.1								ORZ37820.1
OAD08080.1				CEP17847.1												ORZ21432.1								ORZ36845.1				ORY27400.1										ORX68931.1								XP_011390266.1
CEP07799.1				ORE20518.1												ORX43033.1								KXN66956.1				ORY79691.1										CDS02881.1								KNE60995.1
CEP16410.1				CEI91072.1												OBZ90569.1								KXS20767.1				ORY85163.1										CDH53723.1								KNE71980.1
CEP07029.1				CEG64172.1												GAN01635.1								XP_011390234.1				ORX42223.1										ORX62323.1								ORZ06554.1
GAN01470.1				ORE09551.1												EPB90350.1								PIA15928.1				ORX49576.1										ORZ04176.1								OAQ25955.1
EPB82688.1				OAD72915.1												OAD06929.1								ORX68748.1				ORX52962.1										OAQ29837.1								KFH67112.1
OAD08187.1				ORY99230.1												CEP14435.1								OMJ14151.1				OUM61640.1										KFH72489.1								OZJ01669.1
EPB91253.1				OAD77169.1												EIE75341.1								OLY81561.1				ORY68097.1										OAQ34353.1								KXN71670.1
OAD08797.1				GAN01631.1												ORE19577.1								CDS11585.1				ORX84391.1										KFH63800.1								XP_011126187.1
EIE80008.1				OAD06925.1												CEI91474.1								CDH50578.1				ORY75885.1										OZJ06205.1								KXS08890.1
ORE17988.1				EPB90346.1												CEG66534.1								ORZ01252.1				ORX52143.1										KXN68906.1								ORY25798.1
CEJ01938.1				CEP14438.1												CEJ05416.1								OBZ84258.1				ORX69832.1										ORX65808.1								KXS12137.1
PHZ16423.1				EIE83632.1												ORE11986.1								OBZ88320.1				ORX52884.1										PIA13425.1								KXS16408.1
ORE02492.1				ORE12559.1												OAD69600.1								GAN04082.1				OUM66163.1										ORX65811.1								KXS18720.1
CEG74272.1				CEG69211.1												ORY91249.1								CEP13496.1				ORX76918.1										ORX65812.1								XP_957091.2
CEG71890.1				CEG69212.1												CDS13978.1								EPB92013.1				ORX79415.1										ORX72843.1								XP_011117894.1
CEI91136.1				CEI87608.1												CDH55011.1								EIE89385.1				ORX69826.1										ORX63589.1								XP_011119739.1
OAD74121.1				CEJ02922.1												OBZ88367.1								ORE20353.1				ORX69827.1										ORX65862.1								SAM07241.1
OZJ04660.1				ORE02783.1												CDS05129.1								CEI98669.1				ORY58604.1										XP_499667.1								ORZ18960.1
OBZ87906.1				KXN71862.1												OBZ84004.1								CEG67258.1				ORY79239.1										XP_503149.1								ORX52811.1
SAL98859.1				ORZ16798.1												GAN08302.1								CEJ03374.1				ORY58605.1										ORY97313.1								OZJ02108.1
ORZ19439.1				OAQ29707.1												EPB92219.1								PHZ13953.1				ORX52881.1										CEP19140.1								OZJ02275.1
SAL99605.1				KFH72528.1												OAC98764.1								ORE11701.1				OUM66159.1										OZJ05151.1								XP_959036.3
ORZ19367.1				ORX93242.1												CEP19109.1								EIE77830.1				OUM66160.1										PIA17513.1								XP_960409.2
ORX46315.1				PIA17609.1												ORE20947.1								OAD77746.1				ORY79236.1										ORX73540.1								XP_658383.1
CDS08700.1				ORX67480.1												CEI88982.1								ORZ12013.1				ORY79238.1										SAL97498.1								XP_001835171.2
CDH57618.1				CDS02691.1												PHZ15107.1								ORX57391.1				ORX60200.1										ORZ17794.1								XP_658154.1
ORY95433.1				CDH56087.1												ORE05458.1								OAD74418.1				OUM59373.1										OBZ80831.1								XP_681749.1
OAD70913.1				ORY93769.1												CEG78625.1								ORY99605.1				OUM66161.1										OBZ89769.1								XP_011122139.1
OAD80166.1				OBZ88890.1												CEG73339.1								OAQ26119.1				ORY79235.1										GAN07313.1								ORX85598.1
OBZ86366.1				GAN02916.1												CEI95098.1								KFH63357.1				ORY74413.1										OAC98293.1								ORX49217.1
GAN01270.1				OAD07320.1												OAD78805.1								KFH63828.1				ORY37867.1										EPB84982.1								ORX78046.1
OAD00993.1				EPB82466.1												EIE91405.1								OAQ34572.1				ORY25990.1										CEP12344.1								OUM68750.1
EPB92048.1				CEP07434.1												ORY97980.1								PKC75580.1				ORY79241.1										ORE20351.1								EIE90157.1
CEP15466.1				EIE84989.1												ORZ23883.1								POG75032.1				ORX52883.1										CEI98666.1								EIE90169.1
EIE81105.1				ORE21131.1												OAQ25383.1								KND03944.1				ORX52880.1										PHZ13956.1								XP_011127962.1
ORE16360.1				ORE06136.1												KFH64989.1								KNC98551.1				OUM66157.1										ORE11704.1								XP_658881.1
PHZ14163.1				PHZ15536.1												OZJ05192.1								PKC74364.1				OUM66162.1										CEG67262.1								XP_012053697.1
ORE12146.1				CEG74086.1												KXN70757.1								POG80688.1				ORY58610.1										CEJ03371.1								XP_012053698.1
CEG67493.1				CEI90023.1												KXS11076.1								EXX57123.1				XP_001838429.2										OAD67013.1								XP_660145.1
EIE89129.1				OAD68509.1												KNE63335.1								ORY50415.1				XP_001839884.2										ORZ01264.1								XP_868902.1
OAD76223.1				SAM08776.1												KNE72590.1								KXS18165.1				XP_001838580.2										EIE77834.1								XP_001840409.2
CDS09289.1				ORZ18880.1												ORZ36879.1								XP_502016.1				XP_001840108.2										ORX61526.1								XP_959465.2
CDH56240.1				ORX47141.1												KNE71594.1								XP_002910072.1				KFH73996.1										XP_681510.1								CDS07333.1
ORZ02352.1				OZJ04135.1												XP_001830129.1								XP_011118094.1				XP_001838568.2										NP_594130.1								CDH58726.1
CDS05472.1				POG81227.1												XP_001839599.1								XP_659602.1				XP_001838501.2										KND00055.1								ORY99026.1
CDH52152.1				EXX70613.1												XP_001839622.1								XP_681791.1				XP_001838434.2										ORY30722.1								ORY99025.1
CDS05473.1				PIA13424.1												XP_957384.1								XP_659476.1				XP_012053383.1										ORY30737.1								OAD74193.1
CDH52151.1				OAQ22885.1												XP_011121162.1								XP_011119063.1				XP_003322147.2										ORY39595.1								CDS10249.1
CDS07798.1				XP_003888722.1												XP_011122610.1								XP_957542.1				XP_003338851.2										ORY41636.1								CDH58476.1
CDH48850.1				XP_003335779.2												XP_663162.1								XP_660494.1				XP_003323413.1										ORY13789.1								ORY93499.1
CDS06085.1				XP_011388854.1												XP_958219.1								XP_661489.1				XP_003320832.2										ORY49167.1								OZJ01748.1
CDH58664.1				ORX79564.1												XP_959818.1								XP_011128368.1				XP_003329508.2										ORY31186.1								XP_011386874.1
CDS06086.1				ORX57165.1												SAM09420.1								XP_960148.1				XP_003322955.2										ORY39492.1								XP_011387774.1
CDH58667.1				ORY41120.1												ORZ21983.1								XP_001829257.1				XP_003329509.2										ORY39915.1								XP_011386826.1
CDS06087.1				KNE63139.1												ORZ22272.1								XP_011392636.1				XP_003327442.2										ORY42558.1								PKC66724.1
SAM04843.1				ORZ32375.1												SAM09833.1								XP_003324751.2				XP_001836849.2										ORY40419.1								ORY33196.1
CDS13745.1				XP_012046593.1												ORX62828.1								SAL97473.1				XP_011387743.1										ORY38601.1
OBZ89891.1				XP_664517.1												OBZ80813.1								ORZ13460.1				KXS11709.1										ORY53633.1
GAN02138.1				XP_955845.1												OBZ85277.1								ORX57513.1				KXS14860.1										ORY53634.1
OAD07396.1				XP_716608.1												OBZ82582.1								CDS03745.1				KXS19361.1										ORY42239.1
EPB92904.1				XP_501370.1												OBZ89218.1								CDH48265.1				KXS12978.1										XP_011392950.1
CEP07520.1				XP_011117256.1												EPB92931.1								ORY98196.1				KXS12979.1										XP_011392951.1
ORE17622.1				XP_660477.1												OAC98735.1								GAN04912.1				ORY42230.1										ORY37616.1
CEI88129.1				XP_957876.3												CEP16714.1								EPB81580.1				ORY42258.1										XP_012050096.1
PHZ16864.1				XP_501732.1												EIE91333.1								OAD04704.1				ORY42259.1										ORX91522.1
CEG66768.1				XP_713755.2												ORE22472.1								CEP11080.1				OZJ06573.1										ORX58941.1
CEI96988.1				OUM58271.1												CEJ01246.1								EIE91813.1				KNC96102.1										ORY50317.1
CEG77315.1				XP_002910365.1												CEG69842.1								ORE19245.1				KNC99102.1										ORY40271.1
OZJ05247.1				XP_003323276.2												CEJ00652.1								PHZ11657.1				KND02619.1										ORY50408.1
ORZ15840.1				XP_011388651.1												PHZ15968.1								ORE03802.1				KNC99547.1										ORY50414.1
ORX44117.1				SAM03260.1												ORE10156.1								CEG65597.1				KNC98744.1										ORY34457.1
CDS06418.1				ORZ17003.1												CEG81701.1								CEI93179.1				CEI89444.1										ORY47464.1
CDH57837.1				CDS09198.1												EIE78176.1								OAD65914.1				SAL98870.1										XP_011389118.1
ORY98965.1				CDH59535.1												EIE81279.1								OAD74185.1				ORZ08331.1										KXS08974.1
ORX64579.1				OAD70896.1												EIE85778.1								GAN06281.1				ORZ19363.1										KXS14884.1
ORX91207.1				ORY94255.1												CDS10275.1								OAD05106.1				SAM07726.1										XP_011121337.1
ORX92289.1				OBZ88221.1												CDH58451.1								EPB90969.1				ORX51258.1										XP_960622.2
ORX73510.1				GAN06878.1												ORZ02668.1								CEP13409.1				CDS08304.1										XP_681514.1
ORX92285.1				EPB90866.1												CDS12218.1								OZJ01454.1				CDH52465.1										XP_011395327.1
KFH61865.1				OAD05453.1												CDH53400.1								ORZ18418.1				CDS13980.1										EGF75871.1
OAQ31837.1				CEP19545.1												OAD75612.1								OAQ33024.1				CDH55014.1										ORX73431.1
KFH65896.1				EIE88677.1												OAD80805.1								KFH69870.1				ORY94234.1										ORX75452.1
OZJ01368.1				ORE16589.1												OAD80806.1								PKC61277.1				ORZ01110.1										ORY08386.1
OZJ01397.1				CEJ01980.1												OAD80808.1								POG82530.1				GAN03417.1										ORX90905.1
ORX48864.1				CEG71985.1												OAD80807.1								EXX77161.1				EPB91960.1										ORX93705.1
KFH71178.1				PHZ16340.1												XP_714833.1								XP_012050700.1				OAD04508.1										ORX99868.1
KFH71134.1				ORE09033.1												KNC97871.1								OMJ11950.1				CEP17105.1										KNC95855.1
KFH71135.1				ORX57464.1												KNC97872.1								OMJ15693.1				EIE77936.1										EGF80278.1
ORY30709.1				ORX90326.1												ORZ35961.1								OMJ26853.1				ORE19076.1										OAJ40859.1
ORY41681.1				ORZ28042.1												ORZ33172.1								OLY84435.1				CEI97987.1										ORZ36862.1
ORY43268.1				OAQ32485.1												ORZ33186.1								OMJ16049.1				PHZ13500.1										KXS22215.1
KNC95794.1				KFH72121.1												ORZ33184.1								OMJ24089.1				ORE01849.1										KXS18769.1
ORY30699.1				PKC68399.1												ORZ33173.1								OMJ27684.1				CEG64911.1
XP_003320991.2				POG74302.1												ORZ33185.1								OLY77670.1				CEI86966.1
KNC96292.1				ORY60446.1												ORZ29530.1								OLY77950.1				EIE86988.1
XP_011119185.1				ORY78329.1												ORZ39133.1								OMH83453.1				OAD79402.1
XP_011128067.1				ORX58442.1												ORZ36409.1								OMH85277.1				OBZ90998.1
XP_659177.1				EGF80886.1												KND00173.1								OMH82055.1				SAL98872.1
XP_664091.1				OAJ41541.1												KND03973.1								OMH86407.1				SAM07724.1
XP_957809.3				OON02615.1												ORY94222.1								OMJ21073.1				ORZ19361.1
XP_965343.2				KND04956.1												SAM02167.1								OMJ26773.1				ORX51257.1
XP_011126177.1				ORY45211.1												ORZ24394.1								OMJ21075.1				GAN03413.1
XP_011128417.1				KXS18912.1												ORX57434.1								OMJ26774.1				EPB91964.1
XP_964574.1				KXN72840.1												ORX77110.1								PIA14549.1				OAD04511.1
XP_711047.1				PIA16187.1												ORX60147.1								ORX67320.1				CEP17107.1
XP_718053.2				ORX74043.1												OUM59815.1								PIA15118.1				EIE77935.1
XP_723210.1				OMJ17254.1												ORX77111.1								ORX67056.1				EIE86973.1
XP_718054.1				OMJ23651.1												ORX60148.1								ORX65633.1				ORE21857.1
XP_719105.1				OMJ22665.1												ORY25602.1								ORX73298.1				CEI90937.1
XP_719147.1				OLY84244.1												ORY45407.1								ORX67504.1				PHZ13396.1
XP_719941.1				OMH86095.1												OMH82844.1								ORX67505.1				CEG65024.1
XP_499671.1				XP_011117586.1												OZJ04280.1								ORX66550.1				CEG83246.1
XP_500342.1				XP_681968.1												KNE58144.1								ORX70723.1				ORE02046.1
XP_501140.1				XP_965550.1												KNE59341.1								PIA14977.1				OAD79400.1
XP_501603.1				XP_502344.1												KNE55139.1								ORX71267.1				ORY94236.1
XP_502045.1				NP_594117.2												KNE59783.1								KNC99501.1				CDS08302.1
XP_502815.1				XP_012051032.1												KNE59784.1								XP_001830626.2				OBZ82568.1
XP_501124.1				KNE65425.1												ORZ29501.1								XP_012048493.1				GAN09608.1
XP_501592.1				KNE66537.1												KNE58880.1								XP_001837462.2				EPB90845.1
XP_501619.1				ORZ31822.1												KNE71634.1								XP_011387746.1				OAD05430.1
XP_503918.1				XP_019330601.1												ORZ40834.1								XP_003322768.2				CEP15209.1
XP_504397.1				XP_717220.1												KNE70429.1								SAL97571.1				EIE84850.1
XP_717243.1				EGF84345.1												KNE71291.1								SAM05441.1				ORE22494.1
XP_500335.1				OAJ37255.1												ORZ31283.1								ORZ16988.1				CEG69863.1
XP_501847.1				OON08627.1												KNE57800.1								ORZ11426.1				PHZ15952.1
XP_502281.1				KXS09299.1												KNE58993.1								KXN66429.1				ORE10174.1
XP_504204.1				NP_593108.1												ORZ31501.1								KXN66509.1				EIE88055.1
XP_505251.1				ORX79781.1												ORZ32302.1								KXN66510.1				EIE88056.1
XP_500144.1				ORY18434.1												ORZ31514.1								KXN66511.1				ORE22497.1
XP_504265.1				ORX55937.1												ORZ38291.1								KXN72094.1				CEJ02381.1
XP_503768.1				ORY38092.1												ORZ34376.1								KXN72105.1				PHZ15949.1
XP_712729.2				KND04575.1												ORZ38313.1								KXN72095.1				ORE10177.1
XP_713566.2				ORX94374.1												ORZ38389.1								KXN72096.1				CEI90695.1
XP_500538.1				ORZ12504.1												ORZ37226.1								KXN66920.1				CEG69866.1
XP_504725.1				OAQ30909.1												ORZ37395.1								KXN66919.1				OBZ89176.1
XP_502678.1				KFH69143.1												KNE67969.1								KXN73327.1				GAN10648.1
XP_502672.1				OAQ31498.1												KNE73066.1								KXN74256.1				OAD04999.1
XP_958247.2				PKC60334.1												ORZ34329.1								CDS03866.1				EPB90158.1
XP_960328.1				POG69792.1												ORZ38372.1								CDH49533.1				OBZ89177.1
XP_011119882.1				EXX79294.1												ORZ38370.1								ORZ00247.1				CEP19641.1
XP_664492.1				OZJ01618.1												KNE62079.1								OAD76224.1				OBZ85069.1
XP_963600.1				EGF77096.1												KNE63070.1								OBZ81669.1				GAN01999.1
XP_963904.2				OAJ44768.1												OZJ01770.1								GAN03656.1				OAD06209.1
XP_011126019.1				OON07767.1												OMJ16336.1								OAD07549.1				EPB88167.1
XP_964015.1				KXS16593.1												OMJ27251.1								EPB86660.1				GAN10445.1
XP_959401.1				KXS19797.1												OLY79630.1								CEP13059.1				EPB92694.1
XP_659761.1				XP_001840369.1												OMH78772.1								EIE77374.1				CEP19502.1
XP_011126020.1				XP_011386886.1												OMH78962.1								ORE12839.1				EIE78305.1
XP_011127234.1				XP_012047255.1												OMH80514.1								PHZ17792.1				ORE15750.1
XP_011394644.1				ORZ38899.1												OMH80855.1								ORE01326.1				CEJ00307.1
XP_011394645.1				ORZ09100.1												KNE68900.1								CEG63168.1				PHZ17186.1
XP_011394646.1				KFH72980.1												KNE72903.1								CEG63170.1				ORE09236.1
XP_003333304.1				OAQ28789.1												ORZ39979.1								CEI99920.1				CEG77649.1
XP_959046.3				XP_011127880.1												XP_718621.1								CEG63169.1				CEG68686.1
XP_963208.2				KNE68748.1												XP_718622.1								CEI85565.1				CEI97945.1
XP_664290.1				KNE69261.1												XP_505830.1								CEG84559.1				EIE85914.1
XP_002143030.1				OON05850.1												XP_500438.2								OZJ01792.1				GAN09540.1
EGF76618.1				KND04111.1												XP_003328744.1								KXN65267.1				EPB86539.1
OAJ39278.1				KXS20905.1												XP_003330572.2								KXN68746.1				EPB85941.1
EGF78213.1				XP_011125419.1												ORZ30216.1								KXN67557.1				OAD08413.1
OON02774.1				XP_960037.1												ORZ41145.1								KXN67558.1				OAD08415.1
EGF80015.1				XP_680691.1												ORY45622.1								KXN67559.1				CEP19530.1
OAJ39049.1				XP_001834663.2												ORX82950.1								KXN67550.1				CDS06176.1
OON06831.1				XP_012050343.1												ORX55401.1								KXN67553.1				CDH60404.1
OON06485.1				XP_011386210.1												OMH82280.1								KXN67554.1				ORY91824.1
EGF78212.1				SAL94912.1												OMH82346.1								KXN72384.1				OAD79925.1
OAJ44562.1				ORZ23574.1												OLY81881.1								KXN72387.1				OZJ01604.1
OON02775.1				ORX60315.1												OMJ07148.1								KXN66597.1				OZJ02658.1
EGF78211.1				CDS04859.1												OMJ14042.1								ORX93078.1				OZJ05033.1
OAJ44561.1				CDH49948.1												OMJ09022.1								ORY05745.1				SAM00380.1
OON05293.1				CDH49949.1												OMJ25130.1								OZJ01578.1				ORZ08711.1
EGF78396.1				ORY94902.1												OMJ29227.1								PKC63163.1				EIE90485.1
OAJ44582.1				OAD72145.1												OMJ07149.1								POG70795.1				ORE17525.1
OON06832.1				OBZ82834.1												OMJ16377.1								EXX52807.1				CEI96838.1
KNC96713.1				GAN07614.1												OMJ23556.1								ORY98279.1				CEG72787.1
KND02054.1				OAD05796.1												OMJ19840.1								OAQ33819.1				PHZ12950.1
KND05000.1				EPB87794.1												OMJ27892.1								KFH71599.1				GAN07679.1
KND00934.1				EIE79390.1												OLY79981.1								ORZ23752.1				OAD07447.1
XP_011386037.1				ORE19494.1												OLY81383.1								OAQ33291.1				EPB88594.1
ORX72842.1				CEG63254.1												OMJ21250.1								KFH67422.1				CEP07496.1
KXN69619.1				PHZ17724.1												OMJ26137.1								PKC51360.1				ORX54564.1
KND04543.1				ORE11904.1												OMJ10550.1								POG78750.1				CDS09456.1
ORX62252.1				ORX99167.1												OMJ24333.1								EXX51719.1				CDH60991.1
ORY37293.1				PKC69116.1												OLY78735.1								PKC62386.1				ORY89539.1
ORY37297.1				POG62566.1												OMH81066.1								POG78749.1				OAD80998.1
KXN68156.1				EXX70715.1												OMH85163.1								EXX51718.1				OAD80515.1
OZJ04183.1				EXX70716.1												OMJ18211.1								POG63449.1				CDS07738.1
XP_003334529.1				OZJ05174.1												OMJ25544.1								EXX59419.1				CDH48780.1
XP_011390288.1				KND00718.1												OMJ14367.1								POG63450.1				ORZ02513.1
XP_499885.1				ORZ15005.1												OMJ25635.1								EXX59420.1				OBZ90482.1
XP_501434.1				OAQ33247.1												OMJ25636.1								POG63453.1				GAN09492.1
XP_501781.1				EGF82202.1												OMJ30158.1								PKC62358.1				EPB90468.1
XP_502934.1				OAJ40587.1												OLY85577.1								POG78751.1				CEP16376.1
XP_503171.1				OON10859.1												OLY80650.1								EXX51720.1				ORE18276.1
XP_501700.2				ORY42728.1												OLY80651.1								PKC65291.1				CEI91282.1
XP_500025.1				KXS13406.1												OMJ19469.1								POG78521.1				PHZ08364.1
XP_505194.1				ORX78440.1												OMJ30159.1								EXX64140.1				ORE08315.1
GAN05151.1				ORY69243.1												OMJ26476.1								PKC67134.1				CEG84219.1
OAC97671.1				ORY14238.1												OMJ11465.1								POG78523.1				CEG67988.1
XP_720976.2				ORX55871.1												OLY83895.1								EXX57971.1				CEI86058.1
XP_720977.1				OUM68121.1												OMH79057.1								PKC57106.1				OBZ84847.1
KFH70081.1				PIA15921.1												OMH81021.1								EXX55834.1				KFH66244.1
NP_588035.1				XP_501002.1												XP_499873.1								POG79168.1				KFH66301.1
NP_001342952.1				OMJ15298.1												XP_499896.1								POG79166.1				XP_012049402.1
XP_011118436.1				OMJ25971.1												XP_502349.1								PKC62396.1				XP_003889761.1
XP_503832.1				OMJ29592.1												XP_501241.1								POG63435.1				XP_011389242.1
KFH62479.1				OLY79649.1												XP_502058.1								EXX68501.1				SAL98725.1
OAQ23537.1				NP_596085.1												XP_501093.1								PKC59371.1				ORZ12239.1
XP_011123619.1				KNE57337.1												XP_504526.1								POG59154.1				ORX53585.1
XP_681371.1				KNE66072.1												XP_499935.1								EXX68670.1				ORX53586.1
XP_958929.3				ORZ30846.1												XP_505630.1								PKC62762.1				OBZ82142.1
XP_001836502.2				OMH85666.1												XP_501246.1								POG63446.1				OBZ86107.1
XP_011388390.1				XP_722561.2												XP_011117074.1								EXX59417.1				GAN09696.1
XP_012051512.1				XP_957629.2												XP_011122724.1								PKC62763.1				OAD08909.1
ORY39263.1				KNC98817.1												XP_011123274.1								POG63445.1				EPB87467.1
ORY47448.1				OAJ42692.1												XP_011124178.1								EXX59416.1				CEP07457.1
ORY49896.1				OON01207.1												XP_011125573.1								PKC62769.1				EIE76781.1
KFH70974.1				ORZ20562.1												XP_011124392.1								POG63440.1				ORE15105.1
XP_001841378.2				ORZ15741.1												XP_011128262.1								EXX69921.1				CEJ01745.1
XP_001840752.2				ORX54410.1												XP_011125286.1								PKC62768.1				PHZ17137.1
XP_001835782.1				OBZ83177.1												XP_011126185.1								POG63441.1				ORE06072.1
XP_001835783.1				OBZ88825.1												XP_011118838.1								EXX67088.1				CEG68631.1
XP_001837164.1				OAD02507.1												XP_011126823.1								POG59156.1				CEI97592.1
XP_001840961.2				EPB84879.1												XP_011123802.1								PKC68835.1				CEG77487.1
XP_012052502.1				CEP08855.1												XP_501872.2								POG70156.1				EIE86678.1
XP_011391480.1				EIE89113.1												PKC57014.1								EXX70045.1				OAD69416.1
XP_012048486.1				ORE18257.1												POG82060.1								XP_012050135.1				SAM02179.1
XP_959592.1				PHZ08343.1												EXX73795.1								NP_593817.1				SAM02956.1
OAQ35578.1				ORE08290.1												POG66473.1								EGF76850.1				ORZ22983.1
XP_011388169.1				CEG78953.1												EXX65256.1								OAJ45003.1				ORZ24397.1
ORY38379.1				ORY98657.1												ORY04739.1								KND00664.1				CDS03418.1
EGF80048.1				OAD68228.1												EGF76010.1								ORY45903.1				CDH48642.1
EGF80617.1				CDH48328.1												EGF76011.1								ORY48615.1				ORZ03674.1
OAJ41554.1				OZJ05178.1												KXN72061.1								ORY48616.1				CDS14036.1
EGF82577.1				ORX93747.1												XP_011118323.1								ORY38794.1				CDH55079.1
OAJ39358.1				PKC56638.1												XP_011125231.1								ORY41627.1				CDS03114.1
EGF77157.1				POG75113.1												XP_011128400.1								KXS19847.1				CDH51853.1
OAJ44875.1				EXX72435.1												XP_011118912.1								KND00540.1				CDS07345.1
EGF76206.1				EXX72434.1												XP_011124441.1								ORX78167.1				CDH58740.1
EGF77387.1				KXN72997.1												XP_011125247.1								ORX78168.1				OAD70170.1
EGF76308.1				XP_011124370.1												XP_011119797.1								ORX78172.1				OBZ86896.1
EGF79829.1				XP_502367.1												XP_011120207.1								ORY37870.1				GAN08863.1
OAJ32791.1				XP_715891.2												XP_011121390.1								ORX80733.1				OAD01792.1
EGF78963.1				NP_594208.1												XP_011120520.1								ORY25006.1				EPB93035.1
EGF83710.1				XP_001829369.1												XP_011125633.1								ORX44208.1				CEP12042.1
EGF78228.1				OMJ26132.1												XP_011125905.1								OUM69929.1				EIE78451.1
EGF81983.1				OMH85521.1												XP_001830834.2								ORY25007.1				ORE14460.1
EGF79370.1				PIA17951.1												XP_001830835.2								OUM69993.1				CEJ03575.1
OAJ40066.1				ORX70327.1												XP_012046191.1								ORX44209.1				PHZ13101.1
OAJ40067.1				KXS20438.1												XP_011389402.1								OUM69928.1				ORE04159.1
EGF82598.1				XP_011389330.1												XP_011120610.1								OUM66976.1				CEG72586.1
OAJ39322.1				ORZ05673.1												XP_011128055.1								OUM67779.1				SAM01355.1
EGF80832.1				OAQ30837.1												XP_957734.1								OUM67780.1				ORZ09837.1
OAJ42052.1				KFH70858.1												XP_003328583.2								OUM67781.1				ORZ18921.1
EGF76541.1				XP_012046213.1												XP_003335704.2								ORY25008.1				ORX52821.1
OAJ43891.1				XP_003332962.2												XP_003337802.2								ORY86500.1				CDS07150.1
EGF80870.1				ORY52345.1												XP_003889421.1								OUM59835.1				CDH60035.1
EGF81796.1				XP_959925.2												XP_003337221.2								ORY75839.1				CDS12403.1
OAJ40353.1				OAD00586.1												XP_003337216.2								ORZ08586.1				CDH56570.1
EGF81998.1				ORY38628.1												XP_003337215.2								OAQ35576.1				ORY96214.1
EGF78412.1				KNE58534.1												XP_003330539.2								KFH65957.1				GAN03904.1
EGF78590.1				KXN74397.1												XP_003330065.2								ORZ08587.1				OAD05617.1
OAJ43816.1				KXN74398.1												XP_003334928.2								OAQ35577.1				EPB91041.1
EGF80848.1				KNE68148.1												SAL95015.1								KFH65956.1				CEP15580.1
OAJ41447.1				ORZ38974.1												ORZ10777.1								OAQ30705.1				EIE76704.1
EGF80256.1				XP_659871.1												GAN02823.1								KFH71011.1				EIE76924.1
OAJ40922.1				XP_961546.2												OAD06023.1								KND03379.1				ORE15287.1
OAJ40923.1				XP_502041.1												EPB87948.1								KXN70788.1				PHZ14908.1
EGF79350.1				XP_711566.2												CEP15986.1								KXN70789.1				ORE07284.1
EGF80826.1				ORZ19562.1												EIE87526.1								ORY47807.1				CEG71429.1
EGF76070.1				SAM05816.1												ORE18693.1								ORY50078.1				CEI90126.1
OAJ43551.1				CDS12429.1												PHZ14018.1								ORY50080.1				EIE86394.1
EGF78672.1				CDH59899.1												ORE11767.1								ORY50079.1				OBZ83538.1
EGF76151.1				CDH50406.1												CEG67296.1								KND00580.1				GAN02169.1
OAJ43932.1				ORZ03095.1												CEG67292.1								KNE54873.1				EPB92402.1
EGF82603.1				OBZ86069.1												CEI92352.1								KNE56524.1				CEP14507.1
OAJ40059.1				GAN03034.1												OBZ89886.1								KNE54874.1				EIE92502.1
EGF82032.1				EPB82235.1												CDS07574.1								KNE54883.1				ORE16443.1
OAJ40163.1				OAD01754.1												CDH56430.1								KNE56532.1				PHZ11712.1
EGF78063.1				CEP10044.1												OAD79699.1								ORZ38134.1				ORE02882.1
EGF78601.1				EIE79712.1												OAQ28034.1								KNE66868.1				CEG65674.1
EGF77144.1				ORE22904.1												KFH65211.1								KNE70225.1				EIE90980.1
OAJ44636.1				CEI92217.1												KFH71257.1								SAL95270.1				OAD71313.1
EGF76633.1				PHZ15590.1												KNE59734.1								ORZ20230.1				ORZ03387.1
EGF77527.1				ORE04101.1												KNE71779.1								ORX55667.1				OAD77116.1
EGF77671.1				CEG84299.1												KNE63742.1								CDS05688.1				CDS05024.1
EGF82030.1				CEG74144.1												KNE71951.1								CDH56047.1				CDH51545.1
EGF82283.1				OAD74480.1												KNE63745.1								CDH56048.1				PHZ16330.1
OAJ40764.1				ORY99930.1												KNE63746.1								ORZ02920.1				ORE01682.1
EGF77675.1				OZJ06710.1												KNE63747.1								OAD76610.1				CEG71994.1
OAJ43360.1				PKC68023.1												KNE63770.1								CDS12343.1				CEI99502.1
EGF81377.1				POG65660.1												KNE71932.1								CDH56491.1				CEG81557.1
EGF79003.1				EXX77896.1												KNE63789.1								CDH61376.1				OZJ06311.1
OAJ42416.1				ORX95117.1												ORZ30989.1								CDH56490.1				OZJ02091.1
EGF77948.1				ORX56902.1												ORZ32440.1								CDH61375.1				ORY06987.1
OAJ43897.1				ORZ27620.1												ORZ33432.1								CDH56489.1				KNC98727.1
EGF78236.1				OAQ26737.1												ORZ37274.1								CDH61374.1				KND01966.1
OAJ44229.1				KFH73741.1												ORX80567.1								ORZ03500.1				XP_011391520.1
EGF78779.1				EGF80603.1												ORX94412.1								GAN05565.1				CEP20096.1
OAJ40773.1				KNE57600.1												ORX90391.1								EPB85271.1				PKC51650.1
EGF76304.1				KNE60781.1												ORX90392.1								OAC99565.1				XP_718660.1
EGF76822.1				KNE64198.1												OAQ29625.1								OBZ82578.1				XP_506068.1
EGF78239.1				ORZ36247.1												KFH65873.1								GAN05597.1				KND04566.1
EGF81296.1				XP_011117458.1												ORX95027.1								OAC98348.1				EGF76050.1
OAJ38112.1				XP_660111.1												ORY97244.1								EPB82708.1				KNE56841.1
EGF76675.1																SAL96952.1								CEP15512.1				KNE61604.1
OAJ45248.1																ORZ17747.1								SAM06344.1				KNE66999.1
EGF78809.1																ORZ22157.1								ORZ05442.1				KNE69053.1
EGF79835.1																ORX51670.1								ORX56757.1				KNE67000.1
OAJ38663.1																CDS11070.1								OZJ04623.1				KNE69054.1
EGF77927.1																CDH58564.1								ORX89064.1				KNE69055.1
EGF77041.1																ORZ06751.1								ORX99380.1				ORZ37314.1
EGF76405.1																ORZ06752.1								PKC66367.1				ORZ40722.1
EGF83688.1																ORZ17539.1								POG71964.1				ORZ40724.1
EGF83718.1																ORZ28730.1								EXX73024.1				ORZ40838.1
OAJ35765.1																KFH61870.1								PKC70532.1				ORZ34571.1
OAJ35766.1																KFH71983.1								POG71967.1				PKC51295.1
OAJ35767.1																KFH62359.1								EXX73031.1				XP_001837170.1
OAJ35768.1																ORZ20140.1								PKC72002.1				XP_003326034.2
EGF79379.1																ORZ27326.1								POG63614.1				XP_003325268.2
EGF78814.1																ORZ27362.1								EXX57304.1				XP_012049409.1
OAJ45473.1																ORZ27986.1								ORZ15431.1				XP_011386452.1
EGF78990.1																OAQ25807.1								OAQ29546.1				XP_011387091.1
EGF79840.1																OAQ27344.1								ORX98457.1				XP_003888977.1
OAJ38626.1																OAQ25808.1								ORY05036.1				ORX80213.1
EGF77825.1																OAQ27314.1								ORZ09324.1				OUM57053.1
OAJ43939.1																ORZ16158.1								OAQ29235.1				ORY25575.1
EGF82583.1																KFH65053.1								KFH68829.1				ORX60124.1
EGF79645.1																KFH65054.1								OAQ26709.1				ORX80214.1
OAJ38701.1																KFH65055.1								KFH73735.1				ORX60123.1
OAJ38702.1																OAQ27343.1								KFH66329.1				ORY25574.1
OAJ38703.1																KXN74649.1								KFH66330.1				ORY28539.1
EGF78241.1																PIA13467.1								KFH69857.1				OAJ41976.1
OAJ44239.1																ORX67122.1								ORZ06762.1				OAJ41978.1
EGF83187.1																PIA15026.1								SAL95534.1				EGF78702.1
OAJ36400.1																PIA17572.1								ORZ21312.1				OAJ43633.1
EGF76712.1																PIA18042.1								ORX54084.1				EGF80614.1
OAJ45155.1																ORX64684.1								CDS10949.1				OAJ32875.1
EGF82009.1																ORX74868.1								CDH51193.1				OAJ41547.1
OAJ40124.1																ORX74870.1								ORY94019.1				EGF80802.1
OAJ40125.1																ORX74869.1								OAD78358.1				OAJ41980.1
EGF75897.1																ORX72248.1								GAN09859.1				OOM99480.1
EGF83410.1																ORX69738.1								OAC98387.1				OON01946.1
OAJ36958.1																OZJ02213.1								EPB88897.1				KXS10974.1
EGF83458.1																SAM04890.1								CEP18970.1				KXS19707.1
OAJ37095.1																SAM05190.1								EIE88030.1				KNC97629.1
OAJ37096.1																ORZ10087.1								ORE22462.1				KNE59530.1
OAJ37097.1																ORX48325.1								PHZ15978.1				KNE61202.1
OON00307.1																SAM04891.1								ORE10144.1				KXN67245.1
OON04412.1																SAM05188.1								CEI93415.1				XP_657764.1
EGF83409.1																ORZ10086.1								EIE85768.1				XP_965383.3
OAJ36956.1																OBZ85987.1								SAL98054.1				ORX99666.1
OAJ36957.1																GAN05471.1								SAL99858.1				KXS21855.1
OON04413.1																OAD01280.1								ORZ18891.1				ORY45874.1
OON01127.1																EPB86039.1								ORZ25270.1				ORY45875.1
EGF78245.1																CEP13145.1								ORX47145.1				OZJ06774.1
OAJ44245.1																OBZ89640.1								CDS10133.1				KNE60484.1
EGF84493.1																EIE90794.1								CDH57015.1				ORY53174.1
OAJ37615.1																ORE17073.1								ORY97653.1				ORZ39219.1
EGF80297.1																CEI97116.1								OBZ87350.1				XP_662427.1
OAJ40819.1																PHZ11449.1								GAN02724.1				XP_962211.3
EGF81228.1																ORE03885.1								EPB90145.1				XP_682596.1
OAJ38255.1																CEG66034.1								OAD05237.1				NP_001342829.1
GAN01311.1																CEJ03654.1								CEP19627.1				XP_011386084.1
OAD00836.1																EIE91948.1								ORE13280.1				EGF80377.1
EPB88455.1																EIE81030.1								CEI87562.1				OAJ41265.1
CEP08119.1																ORE19654.1								PHZ09330.1				OON04661.1
ORY96162.1																CEI99174.1								ORE09484.1				ORY39998.1
OAQ31538.1																CEG72173.1								CEG64258.1				KXS11232.1
KFH70249.1																CEI86134.1								OZJ06340.1				KXS11765.1
XP_012053049.1																PHZ10244.1								OZJ03400.1				KXN70557.1
XP_719529.2																ORE10571.1								OZJ02765.1				XP_664122.1
XP_011123646.1																CEG83864.1								SAM02367.1				XP_001829498.2
OAQ27261.1																OAD70482.1								ORZ16482.1				XP_003325306.1
KFH72742.1																OAD73156.1								ORZ15640.1				XP_011388681.1
XP_721322.1																OAD75485.1								SAM08406.1				SAL98667.1
XP_011117038.1																OAD75486.1								ORX60359.1				ORZ20654.1
XP_011392647.1																OAD70483.1								CDS14053.1				SAM07788.1
																ORX58332.1								CDH55103.1				ORZ10719.1
																CDS09869.1								ORY98988.1				GAN07801.1
																CDH52731.1								GAN08212.1				OAC98992.1
																CDS09870.1								OAC98951.1				EPB90067.1
																CDH52730.1								EPB84852.1				CEP19569.1
																ORY97755.1								CEP18025.1				ORE13726.1
																CDS09704.1								ORE18289.1				CEG70825.1
																OBZ91024.1								PHZ08378.1				CEJ00087.1
																GAN00674.1								ORE08329.1				CEG84356.1
																OAD01585.1								CEG82768.1				ORE00922.1
																EPB90360.1								CEG82769.1				CEI96098.1
																SAL97948.1								CEG67976.1				PHZ15506.1
																ORZ20206.1								CEI86045.1				OAD74996.1
																ORZ17002.1								CEI91270.1				OBZ91709.1
																ORX57485.1								EIE82680.1				GAN08387.1
																CDS05481.1								EIE88688.1				OAC99683.1
																CDH52142.1								GAN06758.1				EPB82287.1
																OAD76244.1								OAC99731.1				CEP09010.1
																ORY97939.1								EPB92635.1				EIE86777.1
																OBZ91207.1								CEP11952.1				ORE22440.1
																EPB90803.1								OAD69075.1				CEI98491.1
																OAD01474.1								KND03533.1				CEG62970.1
																GAN05309.1								SAL96386.1				CEI90440.1
																OAD01475.1								ORZ09548.1				PHZ17960.1
																EPB90802.1								CDS13216.1				ORE10683.1
																CEP07037.1								CDH54125.1				EIE78026.1
																EIE87548.1								ORZ01626.1				OAD66469.1
																EIE91601.1								OBZ84345.1				ORY97485.1
																ORE18837.1								GAN09478.1				CDH55137.1
																CEI89927.1								OAD02432.1				ORX59012.1
																CEG73434.1								EPB90483.1				SAM05447.1
																CEJ00752.1								CEP16816.1				ORZ12012.1
																CEG81088.1								EIE90112.1				ORZ08349.1
																PHZ14868.1								ORE21748.1				ORX57390.1
																ORE07240.1								CEJ01170.1				OAD77957.1
																CDS05483.1								PHZ10757.1				CDH51782.1
																ORY97251.1								CEG72352.1				ORY93037.1
																OAD76245.1								CEJ02058.1				OBZ84941.1
																PHZ14867.1								ORE10355.1				GAN09895.1
																CEP14947.1								OAD66855.1				OAD07955.1
																PKC71715.1								ORX53221.1				EPB86483.1
																POG68279.1								KXS10398.1				CEP07511.1
																EXX71858.1								KXS17711.1				EIE81375.1
																PKC66058.1								KXS15182.1				ORE15398.1
																POG59557.1								KXS11707.1				PHZ14296.1
																EXX60642.1								KXS22485.1				ORE12005.1
																KND00056.1								KXS16054.1				CEG66548.1
																ORY17356.1								KXS14564.1				OZJ01696.1
																ORY53528.1								KXS19022.1				ORZ26421.1
																ORY53841.1								KXS19644.1				OAQ22618.1
																ORY41834.1								KXS21413.1				KFH64584.1
																ORY23894.1								KXS12400.1				OAQ24568.1
																ORY43959.1								KXS15026.1				KFH66950.1
																ORY43394.1								KXS20595.1				ORX82577.1
																OBZ91183.1								PIA15079.1				ORX89556.1
																EIE77757.1								ORX67029.1				KFH66150.1
																EIE87576.1								KNE62490.1				PKC72438.1
																ORE16720.1								ORZ35423.1				POG69630.1
																CEG68029.1								KXN74054.1				EXX73949.1
																CEI95872.1								KNE54975.1				EGF81519.1
																PHZ14411.1								ORZ26851.1				OON08591.1
																ORE03145.1								OAQ27197.1				KND01852.1
																GAN06055.1								XP_011125954.1				ORX85181.1
																OAD05292.1								ORX79955.1				ORY45801.1
																EPB91561.1								ORY24345.1				ORY54412.1
																CEP17587.1								OUM65076.1				ORX44366.1
																OAD78811.1								OUM58374.1				OUM66285.1
																ORZ01661.1								OUM61378.1				EGF78635.1
																KFH68076.1								ORX86539.1				OAJ43465.1
																OAQ30771.1								ORX86541.1				OON01307.1
																KFH70950.1								ORY54906.1				KNC97668.1
																OMJ08173.1								OUM67996.1				KND04477.1
																OMJ15601.1								ORX88274.1				KND03402.1
																OMJ18176.1								OUM57587.1				KNE72292.1
																OMJ29387.1								XP_011119379.1				KNE72295.1
																OLY85179.1								XP_001728136.1				KNE72523.1
																OMH83083.1								XP_504519.1				ORZ31326.1
																KND02346.1								KXS17009.1				ORZ31398.1
																PKC62526.1								KXS17010.1				KXS20986.1
																POG83224.1								KXS20583.1				ORX81678.1
																EXX53000.1								PKC74355.1				OUM57487.1
																PKC69793.1								EXX57129.1				ORY25792.1
																POG78004.1								POG80698.1				ORY10697.1
																KNE66995.1								KXS21185.1				ORX46921.1
																KNE69048.1								KND02674.1				OUM58234.1
																ORZ35667.1								XP_662640.1
																XP_011121701.1								XP_682000.1
																SAL98821.1								XP_001830244.2
																SAM03707.1								XP_011386914.1
																ORZ11236.1								XP_012051523.1
																ORZ24046.1								XP_012051615.1
																CDS02623.1								XP_012051616.1
																CDH56202.1								XP_012053228.1
																OBZ82877.1								XP_012053239.1
																GAN05961.1								XP_012053240.1
																EPB82503.1								XP_012053241.1
																OAD03455.1								XP_012053242.1
																CEP17954.1								XP_011119249.1
																EIE75375.1								KND01256.1
																ORE14158.1								XP_011127490.1
																CEJ00869.1								XP_657917.1
																ORE02664.1								XP_960346.1
																CEG80867.1								OZJ02724.1
																PHZ08794.1								XP_012051004.1
																CEG80868.1								ORX86399.1
																EIE81427.1								OZJ01897.1
																ORZ03174.1								OZJ02223.1
																OAD77937.1								OZJ02220.1
																ORX51333.1								OZJ02221.1
																SAM04099.1								OZJ04225.1
																ORZ09810.1								XP_658167.1
																ORZ18774.1								XP_662437.1
																OAD74783.1								XP_011386451.1
																GAN07220.1								XP_011391210.1
																OAD08973.1								XP_011389596.1
																EPB86942.1								XP_011386702.1
																CEP18666.1								XP_011119772.1
																ORZ03774.1								XP_660206.1
																ORX59546.1								XP_957949.1
																OBZ89575.1								XP_660795.1
																ORE13359.1								XP_663105.1
																CEI97719.1								XP_682599.1
																PHZ08549.1								XP_958752.1
																CEG77342.1								XP_011391912.1
																CEG73039.1								KXS13895.1
																CEI96042.1								KXS13896.1
																ORE05642.1								KXS20843.1
																ORZ10039.1								XP_681511.1
																OAQ30394.1								NP_594994.1
																KFH73649.1								XP_001840597.2
																PKC61745.1								SAM01859.1
																POG69757.1								SAM04905.1
																EXX78282.1								SAM04906.1
																ORX91020.1								SAM08690.1
																ORY04429.1								ORZ11544.1
																ORX92377.1								ORX91973.1
																ORX93161.1								ORZ06894.1
																ORX93152.1								ORZ09861.1
																ORX79817.1								SAM05641.1
																ORX51405.1								ORZ26216.1
																OUM69492.1								ORZ09594.1
																ORY85150.1								ORX44285.1
																ORY44254.1								ORX44287.1
																OUM66790.1								ORX44288.1
																ORX68896.1								ORX44286.1
																ORY31897.1								CDS04047.1
																ORX59244.1								CDH49592.1
																ORY09555.1								CDS07183.1
																OZJ04715.1								CDH49246.1
																ORZ10040.1								CDS07181.1
																OAQ30393.1								CDS07182.1
																KFH73648.1								CDH49244.1
																KNC95989.1								ORZ02154.1
																PIA18556.1								CDS07180.1
																ORX74393.1								CDH49242.1
																XP_003327916.2								CDS12235.1
																XP_661187.1								CDH53424.1
																XP_011393111.1								GAN10331.1
																XP_011393112.1								EPB85168.1
																XP_011393113.1								OAD03736.1
																EGF80191.1								CEP18512.1
																OON04345.1								OBZ90625.1
																XP_011389281.1								ORY93245.1
																XP_012053776.1								ORY93246.1
																OMJ25670.1								ORY98118.1
																OMJ09267.1								CDS07184.1
																OLY79504.1								CDH49247.1
																XP_001830928.2								CDS12326.1
																XP_001833948.1								CDH56481.1
																XP_001833187.2								ORY99152.1
																OMH83239.1								CDS07735.1
																OMH84363.1								CDH48778.1
																KXS19863.1								CDS10267.1
																ORX79528.1								CDH58459.1
																ORY24166.1								ORZ02685.1
																ORX59146.1								CDH57944.1
																KXS17762.1								ORY93389.1
																KND01474.1								GAN01252.1
																ORY39097.1								EPB92074.1
																KNE61389.1								OAD01029.1
																KNE66623.1								CEP17549.1
																ORZ37067.1								GAN07865.1
																NP_594835.1								EPB86714.1
																KXN68186.1								OAC98225.1
																ORY24851.1								CEP11517.1
																ORY32474.1								EPB90104.1
																ORY27859.1								OAC99156.1
																ORY32446.1								CEP08701.1
																ORY32465.1								EIE79146.1
																ORY43661.1								ORE12702.1
																ORY32478.1								CEI89663.1
																ORY32479.1								PHZ15718.1
																KNE54077.1								ORE06706.1
																KNE64972.1								CEG70899.1
																ORZ31327.1								CEJ03096.1
																ORZ31397.1								CEG78482.1
																XP_505362.1								ORX43022.1
																XP_723441.2								ORX43023.1
																KNE55338.1								ORX43025.1
																KNE59986.1								GAN02440.1
																ORZ34813.1								OAD07829.1
																XP_011125147.1								EPB81108.1
																XP_011121829.1								CEP14669.1
																NP_594951.1								EIE91925.1
																SAL95155.1								EIE91955.1
																ORZ14024.1								EIE91964.1
																ORZ23988.1								EIE91961.1
																OAD72072.1								EIE77101.1
																OBZ85230.1								ORY96922.1
																GAN05115.1								OZJ03514.1
																EPB84483.1								CDS10821.1
																OAD08821.1								CDH58850.1
																CEP17397.1								ORX47973.1
																EIE79597.1								ORX47974.1
																ORE20850.1								PKC51077.1
																CEG66665.1								ORX63955.1
																CEI98388.1								ORX89643.1
																CEJ03744.1								ORX92455.1
																ORE09041.1								OZJ03268.1
																PHZ09513.1								OZJ04759.1
																ORY99044.1								OZJ04174.1
																ORX58714.1								KXS09203.1
																CDS08998.1								KXS14765.1
																PKC63553.1								XP_663169.1
																POG76081.1								XP_681085.1
																EXX64407.1								OZJ03712.1
																ORZ05565.1								NP_593998.1
																OAQ27001.1								XP_958451.2
																KFH70820.1								XP_011127030.1
																ORX83108.1								XP_662930.1
																ORX59943.1								XP_961865.3
																OUM63603.1								ORY40319.1
																ORY80187.1								OUM58444.1
																EGF76378.1								XP_011388208.1
																OAJ45369.1								XP_011122564.1
																OON11311.1								XP_011121381.1
																KNC96445.1								KNE56858.1
																KXS13983.1								KNE61589.1
																PIA13222.1								KNE56859.1
																ORX65947.1								KNE61588.1
																OMJ08231.1								KNE61586.1
																OMJ08656.1								KNE56860.1
																OMJ17526.1								KNE61587.1
																OLY85625.1								ORY49547.1
																OMH83599.1								ORY50319.1
																KNE58841.1								ORY50410.1
																KNE71671.1								ORY52909.1
																KNE68540.1								XP_011390509.1
																KNE70552.1								XP_011119216.1
																ORZ30707.1								XP_658270.1
																ORY39823.1								XP_682166.1
																XP_011118373.1								XP_960014.1
																XP_011127316.1								XP_001828305.1
																XP_011124185.1								XP_001834404.2
																XP_011118955.1								XP_001834411.2
																XP_011126889.1								XP_001834405.1
																XP_963595.1								XP_001840195.2
																XP_659798.1								XP_962977.2
																XP_011126532.1								PIA15749.1
																XP_963151.3								XP_710482.1
																								XP_710954.2
																								XP_711430.2
																								XP_711433.1
																								XP_716009.1
																								XP_721834.2
																								XP_721919.1
																								NP_596850.1
																								KXS12807.1
																								XP_011391340.1
																								XP_001837800.2
																								KXS18932.1
																								XP_011123236.1
																								XP_663886.1
																								XP_963650.2
																								XP_001830049.1
																								SAM06447.1
																								ORZ23489.1
																								OAD80757.1
																								ORX53116.1
																								OBZ81866.1
																								GAN00586.1
																								EPB82076.1
																								CEP12405.1
																								OAD02640.1
																								EIE75395.1
																								ORE17284.1
																								CEG66094.1
																								CEI88534.1
																								PHZ12697.1
																								ORE08415.1
																								CEG66097.1
																								EIE83593.1
																								ORZ01018.1
																								CDS04031.1
																								CDH49577.1
																								OZJ03757.1
																								ORX81110.1
																								ORX99921.1
																								PKC72868.1
																								POG76124.1
																								EXX75166.1
																								EXX75168.1
																								EXX75167.1
																								EGF83885.1
																								OAJ36138.1
																								OON05120.1
																								KND00948.1
																								XP_012047185.1
																								PIA14057.1
																								ORX70661.1
																								ORY45966.1
																								XP_003321195.2
																								XP_003338281.2
																								XP_011388284.1
																								XP_504071.1
																								KNE55422.1
																								KNE60078.1
																								KXS13716.1
																								KXN70281.1
																								ORZ12567.1
																								OAQ23975.1
																								KFH69192.1
																								OMJ24488.1
																								OLY81174.1
																								OMH84495.1
																								OMH84737.1
																								PKC52347.1
																								XP_011119442.1
																								XP_001831130.2
																								XP_012053483.1
																								XP_003335073.2
																								SAL96911.1
																								ORZ17913.1
																								SAM07893.1
																								ORZ18786.1
																								ORX50588.1
																								OBZ90310.1
																								GAN01167.1
																								EPB81166.1
																								OAD08276.1
																								CEP18378.1
																								ORE20663.1
																								PHZ13646.1
																								ORE02181.1
																								CEG65271.1
																								CEG65272.1
																								CEI86444.1
																								CEG80335.1
																								EIE76010.1
																								CDS06048.1
																								ORY96450.1
																								OBZ88076.1
																								GAN10237.1
																								OAD00003.1
																								EPB89975.1
																								CEP11381.1
																								EIE88770.1
																								ORE13698.1
																								CEJ00125.1
																								CEG73801.1
																								CEJ01103.1
																								CEG82260.1
																								PHZ14743.1
																								ORE01974.1
																								OAD66070.1
																								OAD69627.1
																								ORX53155.1
																								ORX84241.1
																								ORY24600.1
																								ORY73747.1
																								ORX43292.1
																								OUM65428.1
																								ORX93657.1
																								ORX97732.1
																								PKC71769.1
																								POG58602.1
																								EXX56514.1
																								EXX56515.1
																								OZJ04293.1
																								ORZ26461.1
																								OAQ31263.1
																								KFH66449.1
																								KND00689.1
																								KND00690.1
																								ORX95337.1
																								ORX95338.1
																								PIA15653.1
																								ORX74224.1
																								EGF80903.1
																								OAJ41584.1
																								OON08380.1
																								ORY39631.1
																								KNE55668.1
																								KNE58482.1
																								XP_011121796.1
																								XP_660550.1
																								XP_965646.2
																								XP_500440.1
																								XP_720628.2
																								OMJ13217.1
																								OMJ21695.1
																								OLY84495.1
																								OMJ16702.1
																								OMJ21694.1
																								NP_593970.1
																								XP_011391995.1
																								KXN73293.1
																								SAM04283.1
																								CDS12971.1
																								CDH50822.1
																								GAN05562.1
																								OAC99561.1
																								EPB85276.1
																								EIE85285.1
																								ORE16410.1
																								CEJ05138.1
																								PHZ09684.1
																								ORE02910.1
																								CEG83640.1
																								CEG69473.1
																								CEG69474.1
																								ORY98494.1
																								OAD69201.1
																								OBZ86888.1
																								ORZ12297.1
																								CEP19708.1
																								ORX60503.1
																								PKC73632.1
																								POG74991.1
																								EXX70669.1
																								OZJ03929.1
																								ORX99162.1
																								ORY03091.1
																								ORY06954.1
																								ORZ13343.1
																								OAQ23235.1
																								KFH62680.1
																								KXN69896.1
																								KNE62051.1
																								KNE62052.1
																								KNE63045.1
																								ORZ32351.1
																								PIA13037.1
																								XP_710806.1
																								KXS19518.1
																								NP_594920.2
																								XP_011126744.1
																								XP_659082.1
																								XP_011393140.1
																								XP_011393141.1
																								NP_595885.1
																								XP_660176.1
																								XP_012051549.1
																								SAL99993.1
																								ORZ26016.1
																								SAM05630.1
																								ORX62822.1
																								CDS02630.1
																								CDH56177.1
																								CDH56178.1
																								ORY98006.1
																								OAD70745.1
																								OBZ90917.1
																								GAN06887.1
																								EPB83393.1
																								OAD07305.1
																								CEP16461.1
																								EIE86578.1
																								ORE17062.1
																								PHZ11460.1
																								ORE03878.1
																								CEG66020.1
																								CEJ04312.1
																								CEG83539.1
																								CEG83538.1
																								CEJ01178.1
																								ORZ15988.1
																								OAQ33337.1
																								KFH71924.1
																								OZJ04398.1
																								ORX86783.1
																								ORY26911.1
																								ORX51432.1
																								OUM65681.1
																								ORY11274.1
																								ORY11276.1
																								ORY70740.1
																								ORX79351.1
																								ORX86572.1
																								ORX89055.1
																								ORX89115.1
																								ORY00217.1
																								ORX94231.1
																								ORY00216.1
																								ORX91724.1
																								KXN66408.1
																								KXN68944.1
																								KXN68945.1
																								KXN68955.1
																								KXN68957.1
																								KXN68953.1
																								OMJ08781.1
																								OMJ08857.1
																								OMJ13879.1
																								OMJ18886.1
																								OMJ28332.1
																								OMJ09049.1
																								OMJ09450.1
																								OLY80713.1
																								OLY82850.1
																								OMJ16062.1
																								OMJ21950.1
																								OMJ08498.1
																								OMJ19768.1
																								OMJ17953.1
																								OMJ26396.1
																								OMJ17106.1
																								OMJ26622.1
																								OLY80781.1
																								OMJ14784.1
																								OMJ16974.1
																								OMJ16227.1
																								OMJ13980.1
																								OMJ25395.1
																								OLY84652.1
																								OMH83465.1
																								OMH83782.1
																								KNC97558.1
																								PIA14083.1
																								ORX74458.1
																								ORX99793.1
																								PIA13220.1
																								PIA14493.1
																								ORX73663.1
																								KXN69150.1
																								EGF77537.1
																								OAJ43348.1
																								OON03690.1
																								XP_001835899.1
																								XP_682641.1
																								OZJ01526.1
																								XP_011128420.1
																								SAM09628.1
																								ORZ09863.1
																								ORX61805.1
																								ORX61806.1
																								OBZ81846.1
																								GAN07854.1
																								EPB85777.1
																								OAD00047.1
																								CEP11301.1
																								EIE90466.1
																								ORE19326.1
																								CEI99384.1
																								CEG64319.1
																								CEI94449.1
																								PHZ09276.1
																								ORE06279.1
																								CEG83091.1
																								CEG83092.1
																								OAD66116.1
																								ORZ00720.1
																								CDS08273.1
																								CDH52439.1
																								OZJ02369.1
																								ORX76233.1
																								ORX99431.1
																								ORY06314.1
																								ORZ27246.1
																								OAQ31980.1
																								KFH69244.1
																								PIA18242.1
																								ORX72497.1
																								ORX72935.1
																								ORY28431.1
																								ORY40828.1
																								KXS08965.1
																								XP_002911319.1
																								XP_011387583.1
																								KNE63799.1
																								KNE71898.1
																								ORZ33308.1
																								ORZ40811.1
																								ORZ33922.1
																								ORZ36415.1
																								ORZ36447.1
																								ORZ36480.1
																								ORZ36454.1
																								OAQ29892.1
																								KFH73944.1
																								KFH73994.1
																								PKC69957.1
																								POG82397.1
																								ORY48493.1
																								OZJ04962.1
																								ORY37070.1
																								XP_002910429.1
																								XP_003320982.2
																								KNE56959.1
																								KNE61476.1
																								ORZ37077.1
																								ORX62515.1
																								ORY36614.1
																								ORX36555.1
																								ORX39516.1
																								ORY01930.1
																								PKC69621.1
																								POG65959.1
																								KNC99354.1
																								KNC99355.1
																								OZJ03487.1
																								ORZ26998.1
																								OAQ26542.1
																								KFH68621.1
																								KFH62920.1
																								EGF77642.1
																								OAJ43118.1
																								OON06928.1
																								KXS10433.1
																								PIA16967.1
																								ORX71396.1
																								PIA19184.1
																								OMJ07276.1
																								OMJ17665.1
																								OMH78634.1
																								KXN73264.1
																								XP_001841244.1
																								XP_003333036.2
																								ORX94707.1
																								EGF76427.1
																								OAJ45378.1
																								OON04834.1
																								KNC98159.1
																								OAQ31185.1
																								SAM00587.1
																								ORZ14719.1
																								GAN03961.1
																								EPB81986.1
																								OAD03096.1
																								CEG66639.1
																								CEI93282.1
																								OAD65677.1
																								PIA17346.1
																								KNE59015.1
																								KNE59016.1
																								OLY81427.1
																								KFH63989.1
																								XP_658924.1
																								ORX76896.1
																								XP_660393.1
																								ORX84839.1
																								ORY44998.1
																								ORX87918.1
																								ORY56489.1
																								ORX43406.1
																								OUM70561.1
																								ORY21702.1
																								OUM63710.1
																								XP_011120423.1
																								XP_003320109.2
																								NP_595609.1
																								SAM09469.1
																								ORZ12221.1
																								ORX52059.1
																								CDS07656.1
																								CDH55444.1
																								OAD75617.1
																								ORZ00823.1
																								ORY97135.1
																								OAQ23665.1
																								KFH71069.1
																								CDS07751.1
																								CDH48794.1
																								CDH59212.1
																								PHZ17298.1
																								CEG68818.1
																								ORZ25138.1
																								POG67539.1
																								EXX51011.1
																								PKC62615.1
																								EXX72522.1
																								PKC62616.1
																								POG72544.1
																								EXX72521.1
																								PIA15274.1
																								ORX69422.1
																								ORZ38824.1
																								ORX77284.1
																								ORY73037.1
																								ORX57710.1
																								ORY02905.1
																								ORZ38678.1
																								XP_011127853.1
																								XP_959274.2
																								XP_661437.1
																								XP_001835878.2
																								XP_002910176.1
																								XP_011388044.1
																								CDS08137.1
																								CDH49170.1
																								OAD67920.1
																								ORZ00912.1
																								GAN03317.1
																								EPB90605.1
																								OAC99144.1
																								CEP12489.1
																								ORE10124.1
																								ORZ16498.1
																								ORX58249.1
																								OZJ05571.1
																								ORZ32890.1
																								ORY42551.1
																								OON01453.1
																								KND01946.1
																								KXN73470.1
																								KXN73471.1
																								KXN73472.1
																								KXN73473.1
																								ORZ28790.1
																								KXS20782.1
																								XP_011122840.1
																								XP_500952.1
																								XP_011393974.1
																								XP_011393975.1
																								XP_713592.2
																								CDS10588.1
																								CDH49837.1
																								ORX47442.1
																								ORX50730.1
																								XP_011123717.1
																								XP_961015.1
																								ORX84724.1
																								ORX96938.1
																								PIA16230.1
																								ORX74004.1
																								ORX70208.1
																								ORX70209.1
																								ORX72655.1
																								OMJ10861.1
																								OMJ19810.1
																								OMJ10862.1
																								OMJ27125.1
																								OMJ12180.1
																								OMJ26280.1
																								EGF78867.1
																								OAJ42276.1
																								OON00052.1
																								OON11201.1
																								KNC98611.1
																								OBZ85232.1
																								EPB88609.1
																								OAD07359.1
																								CEP13106.1
																								ORE23006.1
																								PHZ17080.1
																								ORE08627.1
																								CEG67007.1
																								ORZ03923.1
																								PKC71429.1
																								POG70006.1
																								KXN74487.1
																								KXN74493.1
																								KXN74491.1
																								XP_001830608.1
																								ORY39318.1
																								XP_011389512.1
																								XP_501831.1
																								ORY04714.1
																								POG71539.1
																								EXX75915.1
																								EXX75916.1
																								XP_011128044.1
																								SAL98275.1
																								ORX60702.1
																								OBZ90682.1
																								GAN04494.1
																								OAD07728.1
																								OAD78959.1
																								ORE13624.1
																								CEI93205.1
																								CEG83483.1
																								ORE02409.1
																								CEG75106.1
																								CEI98587.1
																								PHZ07656.1
																								ORY93978.1
																								PIA17125.1
																								OAQ33525.1
																								PKC73194.1
																								POG65905.1
																								EXX51393.1
																								ORY50097.1
																								KND03081.1
																								OMJ17845.1
																								KNE60825.1
																								KNE60828.1
																								ORY01915.1
																								XP_011387951.1
																								KNE67907.1
																								KNE73354.1
																								ORZ36555.1
																								ORY50081.1
																								OMH83382.1
																								OMH84720.1
																								XP_660324.1
																								ORX75805.1
																								ORX80497.1
																								KXS20599.1
																								XP_001832283.1
																								XP_011392372.1
																								SAM04802.1
																								ORZ10869.1
																								ORX47483.1
																								CDS09566.1
																								CDH57999.1
																								ORZ03255.1
																								OBZ82469.1
																								GAN07132.1
																								OAD05081.1
																								EPB84888.1
																								CEP11072.1
																								PHZ09460.1
																								CEG68593.1
																								CEG77867.1
																								CEI86177.1
																								PKC57831.1
																								POG74161.1
																								EXX63498.1
																								KNC98454.1
																								PIA17260.1
																								ORX72654.1
																								ORZ16737.1
																								KFH70202.1
																								ORY48596.1
																								EGF80936.1
																								KFH62605.1
																								OAQ24367.1
																								ORX66234.1
																								ORY54203.1
																								OUM58741.1
																								OUM58752.1
																								ORX86228.1
																								ORY20647.1
																								ORY58317.1
																								ORY64641.1
																								ORY79189.1
																								XP_658392.1
																								XP_011387935.1
																								KXS15790.1
																								ORY70852.1
																								XP_664554.1
																								CDH53147.1
																								GAN07329.1
																								OAC99227.1
																								EPB85970.1
																								ORY52663.1
																								ORY52666.1
																								ORY52665.1
																								XP_001829466.2
																								XP_001835554.1
																								XP_002911261.1
																								XP_957821.1
																								CDS10477.1
																								CDH54954.1
																								CDH54955.1
																								CDS14404.1
																								CDH56867.1
																								CEG69910.1
																								CEG69914.1
																								CEI89012.1
																								ORY93083.1
																								ORY93084.1
																								ORX95584.1
																								ORY06579.1
																								ORY06580.1
																								ORX69709.1
																								ORX69719.1
																								ORZ05873.1
																								KFH70243.1
																								KNC96284.1
																								XP_681297.1
																								CDS04231.1
																								CDH49749.1
																								ORZ11222.1
																								GAN07324.1
																								EPB84996.1
																								ORZ01227.1
																								OAD67959.1
																								OBZ89968.1
																								EPB88769.1
																								CEP16862.1
																								OAD00623.1
																								ORE22019.1
																								CEI88291.1
																								ORE10312.1
																								PHZ17880.1
																								EIE86840.1
																								PKC65340.1
																								POG60679.1
																								ORZ08541.1
																								OAQ23896.1
																								KFH64372.1
																								OAQ28478.1
																								EGF79851.1
																								KXN70254.1
																								OMJ24723.1
																								OLY77895.1
																								XP_003335395.2
																								KND01976.1
																								XP_003337059.1
																								KNE72232.1
																								KNE72448.1
																								ORZ07530.1
																								ORX75132.1
																								KND03626.1
																								KNC99616.1
																								CDS13072.1
																								CDH50862.1
																								OBZ90796.1
																								EPB82284.1
																								CEP09007.1
																								EIE78024.1
																								PKC72098.1
																								POG68793.1
																								EXX69562.1
																								XP_011124851.1
																								XP_661650.1
																								XP_962594.2
																								CDS11605.1
																								CDH50599.1
																								GAN03212.1
																								EPB89165.1
																								OAC98122.1
																								CEP07997.1
																								ORE12318.1
																								CEI86196.1
																								CEI97428.1
																								CEG76319.1
																								PHZ09475.1
																								ORE07756.1
																								ORZ00480.1
																								OZJ05711.1
																								KND03094.1
																								KND03110.1
																								ORX91650.1
																								OON07926.1
																								KXS09185.1
																								XP_001836930.2
																								KNE57108.1
																								ORX74234.1
																								XP_501552.1
																								XP_711262.2
																								KNE57681.1
																								KNE71508.1
																								ORZ35239.1
																								XP_712759.2
																								XP_720007.2
																								ORY58277.1
																								ORY64566.1
																								OUM62565.1
																								ORX42082.1
																								KND01965.1
																								ORY42833.1
																								XP_965586.1
																								XP_011118269.1
																								XP_011121231.1
																								XP_011122127.1
																								XP_011128371.1
																								XP_001837912.2
																								XP_957763.1
																								ORX79264.1
																								ORX42183.1
																								OUM66689.1
																								ORX82975.1
																								ORX44166.1
																								OUM69095.1
																								ORY31109.1
																								ORY73817.1
																								EPB89449.1
																								CEP16744.1
																								OAD00570.1
																								PHZ15333.1
																								CEG83240.1
																								CEG70635.1
																								CEJ03688.1
																								OAD66006.1
																								KND03799.1
																								OZJ01760.1
																								OZJ03348.1
																								ORZ16673.1
																								OAQ28464.1
																								OAQ28465.1
																								KFH73790.1
																								KFH64364.1
																								ORZ16676.1
																								KFH64316.1
																								ORZ16677.1
																								OAQ32702.1
																								OAQ24183.1
																								OAQ24184.1
																								KFH62684.1
																								KFH62685.1
																								OAQ28430.1
																								OAQ28477.1
																								OAQ28470.1
																								OAQ28469.1
																								OAQ22905.1
																								KFH62692.1
																								ORZ26348.1
																								OAQ33776.1
																								KFH66862.1
																								OAQ34144.1
																								XP_682399.1
																								ORX78684.1
																								ORY32652.1
																								OUM59023.1
																								ORX78685.1
																								ORY32653.1
																								ORX57106.1
																								OUM59024.1
																								ORY32654.1
																								ORY72623.1
																								OUM56601.1
																								ORY72624.1
																								ORX44855.1
																								OUM59025.1
																								OUM59026.1
																								ORY09792.1
																								ORY82207.1
																								ORX46452.1
																								OUM62250.1
																								OUM62249.1
																								EGF77199.1
																								OAJ44778.1
																								OON02438.1
																								EGF80667.1
																								OAJ41649.1
																								OON01128.1
																								ORY35220.1
																								ORX80468.1
																								ORY07359.1
																								ORY07360.1
																								ORY07362.1
																								OZJ02567.1
																								ORZ04438.1
																								OAQ29434.1
																								KFH73206.1
																								ORZ27540.1
																								ORZ06785.1
																								OAQ25890.1
																								OAQ29340.1
																								OAQ29343.1
																								OAQ29341.1
																								ORZ06774.1
																								ORZ06782.1
																								ORZ06783.1
																								KFH73078.1
																								ORZ07736.1
																								ORZ07738.1
																								ORZ19135.1
																								ORZ19137.1
																								OAQ29501.1
																								OAQ29503.1
																								KFH70626.1
																								KFH73202.1
																								OAQ25334.1
																								KFH74031.1
																								KFH70642.1
																								KFH70641.1
																								KXS15281.1
																								KXS20954.1
																								KXS09420.1
																								KXS09046.1
																								KXS09050.1
																								KXS10792.1
																								XP_011390719.1
																								KND02205.1
																								ORX55782.1
																								XP_011392432.1
																								OZJ01480.1
																								OZJ01841.1
[truncated: 936 more rows]
[truncated: 36 more columns]

## Sheet: Supplementary Table S4
Assembly	Organism name	PMID	Strain tax ID	Species tax ID	Phylum	Subphylum or equivalent	No. of LTR retrotransposons	Length of all LTR regions	Genome size	Contig N50	BUSCO completeness %
GCA_000225545.1	Arthrobotrys oligospora ATCC 24927	21909256	756982	13349	Ascomycota	Pezizomycotina	20	118266	40.07	575766	82.5
GCA_000149205.2	Aspergillus nidulans FGSC A4	16372000	227321	162425	Ascomycota	Pezizomycotina	60	311460	30.05	221037	96.8
GCA_000182925.2	Neurospora crassa OR74A	12712197	367110	5141	Ascomycota	Pezizomycotina	123	1014666	41.1	17869	75.8
GCA_000182965.3	Candida albicans SC5314	19465905	237561	5476	Ascomycota	Saccharomycotina	24	118523	14.68	63757	88.4
GCA_000002525.1	Yarrowia lipolytica CLIB122	15229592	284591	4952	Ascomycota	Saccharomycotina	35	191574	20.55	16616	97.7
GCA_000002945.2	Schizosaccharomyces pombe	11859360	284812	4896	Ascomycota	Taphrinomycotina	34	192892	12.59	58982	98.8
GCA_000182895.1	Coprinopsis cinerea okayama7#130	20547848	240176	5346	Basidiomycota	Agaricomycotina	216	1385824	36.19	11176	98.3
GCA_000149245.3	Cryptococcus neoformans var. grubii H99	15653466	235443	5207	Basidiomycota	Agaricomycotina	60	381898	18.92	80219	91.9
GCA_000149925.1	Puccinia graminis f. sp. tritici CRL 75-36-700-3	21536894	418459	5297	Basidiomycota	Pucciniomycotina	1684	10219384	88.72	22089	97.1
GCA_000328475.2	Ustilago maydis 521	17080091	5270	5270	Basidiomycota	Ustilagomycotina	31	247181	19.66	303659	96.8
GCA_000151295.1	Allomyces macrogynus ATCC 38327	23548000, 24710297	578462	28583	Blastocladiomycota	Blastocladiomycetes	1207	5772750	52.62	65676	96.6
GCA_002102555.1	Catenaria anguillulae PL171	32788582	765915	109876	Blastocladiomycota	Blastocladiomycetes	183	1058662	41.34	11417	96.3
GCA_000203795.1	Batrachochytrium dendrobatidis JAM81	24950717, 24646409	684364	109871	Chytrydiomycota	Chytridiomycetes	299	2451896	24.31	30382	96.2
GCA_000149865.1	Batrachochytrium dendrobatidis JEL423		403673	109871	Chytrydiomycota	Chytridiomycetes	294	1692875	23.89	35497	89.6
GCA_002006685.1	Batrachochytrium salamandrivorans	24003137	1357716	1357716	Chytrydiomycota	Chytridiomycetes	65	234843	32.64	10506	79.4
GCA_001574975.1	Gonapodya prolifera JEL478	25977457	1344416	1123529	Chytrydiomycota	Chytridiomycetes	187	6635473	48.19	749539	76.3
GCA_000182565.2	Spizellomyces punctatus DAOM BR117	24710297	645134	109760	Chytrydiomycota	Chytridiomycetes	72	448287	23.91	100238	65.6
GCA_002104985.1	Rhizoclosmatium globosum JEL800	24108616	329046	329046	Chytrydiomycota	Chytridiomycetes	688	3354271	57.02	318114	95.0
GCA_002104895.1	Anaeromyces robustus S4	26912365	1754192	1754192	Chytrydiomycota	Neocallimastigomycetes	2233	13555310	71.68	141798	78.1
GCA_002104975.1	Neocallimastix californiae G1	26912365	1754190	1754190	Chytrydiomycota	Neocallimastigomycetes	7131	40579086	193.03	282268	77.6
GCA_002104945.1	Piromyces finnis	26912365	1754191	1754191	Chytrydiomycota	Neocallimastigomycetes	1436	9067145	56.46	1422463	80.0
GCA_002157105.1	Piromyces sp. E2	28555641	73868	73868	Chytrydiomycota	Neocallimastigomycetes	920	5587740	42.79	16064	86.8
GCA_001593125.1	Rhizophagus irregularis A1	29355972	588596	588596	Mucoromycota	Glomeromycotina	1513	7072898	125.354	656009	87.4
GCA_000439145.3	Rhizophagus irregularis DAOM 181602=DAOM 197198		747089	588596	Mucoromycota	Glomeromycotina	2258	12694145	136.726	71160	93.3
GCA_000597685.1	Rhizophagus irregularis DAOM 197198w		1432141	588596	Mucoromycota	Glomeromycotina	1696	6901163	140.696	5199	66.5
GCA_002105155.1	Lobosporangium transversale NRRL 3116	28481340	64571	64571	Mucoromycota	Mortierellomycotina	275	1838376	42.77	4318338	94.8
GCA_001651415.1	Mortierella elongata AG-77	28076891	1314771	310910	Mucoromycota	Mortierellomycotina	260	1436735	49.7	155919	96.7
GCA_000739165.1	Mortierella verticillata NRRL 6337	28289537	1069443	78898	Mucoromycota	Mortierellomycotina	209	4490409	41.91	100238	96.6
GCA_900079185.1	Absidia glauca CBS 101.48	28034347	4829	4829	Mucoromycota	Mucoromycotina	938	7530201	46	1162362	71.0
GCA_000945115.1	Lichtheimia ramosa JMRC FSU:6197	25212617	688394	688394	Mucoromycota	Mucoromycotina	147	2380701	30.709	16040	97.7
GCA_002105175.1	Absidia repens NRRL 1336	28481340	90262	90262	Mucoromycota	Mucoromycotina	384	2314466	47.42	9387	82.3
GCA_002261195.1	Bifiguratus adelaidae AZ0501	28876195	1938954	1938954	Mucoromycota	Mucoromycotina	17	44583	19.47	217825	97.1
GCA_001683725.1	Choanephora cucurbitarum KUS-F28377	30173631, 28091548, 30699769, 25522548, 30731832, 24049494, 30812839, 30812878, 1260541, 4215, 1201519, 5584627, 5956921, 13281494	101091	101091	Mucoromycota	Mucoromycotina	24	82387	29.1	39496	87.8
GCA_002104935.1	Hesseltinella vesiculosa NRRL 3301	28481340	101127	101127	Mucoromycota	Mucoromycotina	208	943958	27.22	2923134	96.3
GCA_000723665.1	Lichtheimia corymbifera JMRC:FSU:9682	27918580, 25121733	1263082	42458	Mucoromycota	Mucoromycotina	147	2156253	33.53	80219	78.7
GCA_000950595.1	Mucor ambiguus NBRC 6742	27238284	91626	91626	Mucoromycota	Mucoromycotina	57	915325	31.79	9387	96.2
GCA_000401635.1	Mucor circinelloides f. circinelloides 1006PhL	27238284	1220926	36080	Mucoromycota	Mucoromycotina	150	2565721	36.3485	2069334	96.9
GCA_001638945.1	Mucor circinelloides f. lusitanicus CBS 277.49		747725	36080	Mucoromycota	Mucoromycotina	336	2235092	36.5676	18963	97.3
GCA_000938895.1	Parasitella parasitica CBS 412.66	28034347	35722	35722	Mucoromycota	Mucoromycotina	253	10402215	40.7	14256	86.5
GCA_001638985.2	Phycomyces blakesleeanus NRRL 1555(-)	27238284	763407	4837	Mucoromycota	Mucoromycotina	406	2589347	53.37	49632	94.7
GCA_000149305.1	Rhizopus delemar RA 99-880	19578406	246409	936053	Mucoromycota	Mucoromycotina	443	3202487	46.1489	908848	73.4
GCA_002083735.1	Rhizopus microsporus ATCC 11559		58291	58291	Mucoromycota	Mucoromycotina	30	188430	24.0773	571097	74.7
GCA_002708625.1	Rhizopus microsporus ATCC 52813		1340429	58291	Mucoromycota	Mucoromycotina	44	255441	25.9724	3468139	73.6
GCA_900000135.1	Rhizopus microsporus ATCC 62417	25614557	58291	58291	Mucoromycota	Mucoromycotina	464	2892137	49.5918	30382	93.6
GCA_000825725.1	Rhizopus microsporus CBS_344.29		58291	58291	Mucoromycota	Mucoromycotina	645	2655919	49.2383	672590	90.6
GCA_002083745.1	Rhizopus microsporus var. microsporus ATCC 52814		86635	58291	Mucoromycota	Mucoromycotina	28	133560	24.9508	370394	71.1
GCA_002105135.1	Syncephalastrum racemosum NRRL 2496	28481340	13706	13706	Mucoromycota	Mucoromycotina	200	1214814	30.7454	155888	87.2
GCA_002104905.1	Basidiobolus meristosporus CBS 931.73	28481340	1314790	423460	Zoopagomycota	Entomophthtoromycotina	2937	15291791	89.48	292246	96.4
GCA_001566745.1	Conidiobolus coronatus NRRL 28638	25977457	796925	34488	Zoopagomycota	Entomophthtoromycotina	324	30069011	39.9	443414	97.1
GCA_002705745.1	Coemansia reversa NRRL 1564	25977457	763665	61392	Zoopagomycota	Kickxellomycotina	328	2012452	20.64	106019	96.3
GCA_002104995.1	Linderina pennispora ATCC 12442	24027350	61395	61395	Zoopagomycota	Kickxellomycotina	209	879406	26.2	129796	78.8
GCA_001970855.1	Smittium culicis GSMNP	24027350	133412	133412	Zoopagomycota	Kickxellomycotina	306	6751057	77.1248	24238	96.6
GCA_001970865.1	Smittium culicis ID-206-W2		133412	133412	Zoopagomycota	Kickxellomycotina	412	1820617	71.0499	11417	45.4
GCA_001953115.1	Smittium mucronatum ALG-7-W6	24027350	133383	133383	Zoopagomycota	Kickxellomycotina	294	2604817	102.34	69381	94.1
GCA_001969505.1	Zancudomyces culisetae COL-18-3	15689432	1213189	1213189	Zoopagomycota	Kickxellomycotina	76	422771	28.64	51001	93.7
